# Supplementary material for: CG6015 controls spermatogonia transit-amplifying divisions by epidermal growth factor receptor signaling in Drosophila testes
Source: Cell Death Dis. 2021 May 14;12(5):491. doi: 10.1038/s41419-021-03783-9 (PMC8121936; doi:10.1038/s41419-021-03783-9)
Supplement: Supplementary file 2 — Table S1 [file 41419_2021_3783_MOESM2_ESM.xls]

## Sheet: Sheet1
Table S1. Identified isoforms for RNA-seq analysis
Gene_id	MJ22029	MJ22030	MJ22031	MK02091	MK02092	MK02093	MK02095	MK02096	MK02097	genename	NR_def	GO_ID	GO_term	KO_ID	KO_gene	Hyperlink	KEGG Pathway	Pathway ID	Kog_Annotation	Swiss-Prot_Id	Swiss-Prot_Annotation
NM_001014543.2	118.42	155.16	173.81	195.28	205.97	252.42	218.48	132.79	203.89	PDZD2	arc, isoform B [Drosophila melanogaster] &gt;NP_726168.1 arc, isoform A [Drosophila melanogaster] &gt;NP_001014543.1 arc, isoform C [Drosophila melanogaster] &gt;AAF37816.1 PDZ domain protein Arc [Drosophila melanogaster] &gt;AAF37817.1 PDZ domain protein Arc [Drosophila melanogaster] &gt;AAF37818.1 PDZ domain protein Arc [Drosophila melanogaster] &gt;AAL13662.1 GH21134p [Drosophila melanogaster]…	GO:0048749;GO:0016324;GO:0005912;GO:0003674	compound eye development;apical plasma membrane;adherens junction;molecular_function	-	-	-	-	-	-	PDZ	PDZ domain-containing protein 2 OS=Homo sapiens GN=PDZD2 PE=1 SV=4
NM_001299777.1	5.13	17.36	28.97	8.19	0	11.08	0	11.01	43.87	Pdzd2	arc, isoform D [Drosophila melanogaster] &gt;AHN56501.1 arc, isoform D [Drosophila melanogaster]	GO:0048749;GO:0016324;GO:0005912;GO:0003674	compound eye development;apical plasma membrane;adherens junction;molecular_function	-	-	-	-	-	-	PDZ	PDZ domain-containing protein 2 OS=Rattus norvegicus GN=Pdzd2 PE=1 SV=1
NM_079902.3	0	8.78	0	25.64	15.98	8.28	15.07	0	20.03	PDZD2	arc, isoform B [Drosophila melanogaster] &gt;NP_726168.1 arc, isoform A [Drosophila melanogaster] &gt;NP_001014543.1 arc, isoform C [Drosophila melanogaster] &gt;AAF37816.1 PDZ domain protein Arc [Drosophila melanogaster] &gt;AAF37817.1 PDZ domain protein Arc [Drosophila melanogaster] &gt;AAF37818.1 PDZ domain protein Arc [Drosophila melanogaster] &gt;AAL13662.1 GH21134p [Drosophila melanogaster]…	GO:0048749;GO:0016324;GO:0005912;GO:0003674	compound eye development;apical plasma membrane;adherens junction;molecular_function	-	-	-	-	-	-	PDZ	PDZ domain-containing protein 2 OS=Homo sapiens GN=PDZD2 PE=1 SV=4
NM_166514.2	175.86	80.74	42.38	36.89	111.05	17.22	42.45	106.2	67.21	PDZD2	arc, isoform B [Drosophila melanogaster] &gt;NP_726168.1 arc, isoform A [Drosophila melanogaster] &gt;NP_001014543.1 arc, isoform C [Drosophila melanogaster] &gt;AAF37816.1 PDZ domain protein Arc [Drosophila melanogaster] &gt;AAF37817.1 PDZ domain protein Arc [Drosophila melanogaster] &gt;AAF37818.1 PDZ domain protein Arc [Drosophila melanogaster] &gt;AAL13662.1 GH21134p [Drosophila melanogaster]…	GO:0048749;GO:0016324;GO:0005912;GO:0003674	compound eye development;apical plasma membrane;adherens junction;molecular_function	-	-	-	-	-	-	PDZ	PDZ domain-containing protein 2 OS=Homo sapiens GN=PDZD2 PE=1 SV=4
novel.9332.4	70.97	53.17	52.84	0	0	0	0	0	0	-	gomdanji [Drosophila melanogaster] &gt;AAF18568.1 Gom [Drosophila melanogaster] &gt;AAF46808.2 gomdanji [Drosophila melanogaster] &gt;AAL89956.1 AT01821p [Drosophila melanogaster] &gt;AEH59634.1 GH05736p [Drosophila melanogaster]	GO:0005509;GO:0007612;GO:0019722;GO:0007619;GO:0016020;GO:0016021;GO:0005811	calcium ion binding;learning;calcium-mediated signaling;courtship behavior;membrane;integral component of membrane;lipid droplet	-	-	-	-	-	-	-	-
novel.9332.5	4.7	5.38	20.92	0	0	0	0	0	0	-	gomdanji [Drosophila melanogaster] &gt;AAF18568.1 Gom [Drosophila melanogaster] &gt;AAF46808.2 gomdanji [Drosophila melanogaster] &gt;AAL89956.1 AT01821p [Drosophila melanogaster] &gt;AEH59634.1 GH05736p [Drosophila melanogaster]	GO:0005509;GO:0007612;GO:0019722;GO:0007619;GO:0016020;GO:0016021;GO:0005811	calcium ion binding;learning;calcium-mediated signaling;courtship behavior;membrane;integral component of membrane;lipid droplet	-	-	-	-	-	-	-	-
novel.9332.7	23.21	0	0	0	0	0	0	0	0	-	gomdanji [Drosophila melanogaster] &gt;AAF18568.1 Gom [Drosophila melanogaster] &gt;AAF46808.2 gomdanji [Drosophila melanogaster] &gt;AAL89956.1 AT01821p [Drosophila melanogaster] &gt;AEH59634.1 GH05736p [Drosophila melanogaster]	GO:0005509;GO:0007612;GO:0019722;GO:0007619;GO:0016020;GO:0016021;GO:0005811	calcium ion binding;learning;calcium-mediated signaling;courtship behavior;membrane;integral component of membrane;lipid droplet	-	-	-	-	-	-	-	-
NM_001170161.2	562.79	464.3	541.72	352.58	392.4	309.56	237.15	307.23	471.19	abd-A	abdominal A, isoform B [Drosophila melanogaster] &gt;P29555.2 RecName: Full=Homeobox protein abdominal-A &gt;AAA84405.1 ABD-AII [Drosophila melanogaster] &gt;AAF55360.2 abdominal A, isoform B [Drosophila melanogaster]	GO:0003705;GO:0003677;GO:0043565;GO:0003700;GO:0008354;GO:0007507;GO:0010002;GO:0007422;GO:0007399;GO:0014019;GO:0007494;GO:0035224;GO:0008406;GO:0007275;GO:0005667;GO:0005634;GO:0006355;GO:0006915;GO:0007280;GO:0007400;GO:0007438;GO:0007501;GO:0007506;GO:0009952;GO:0035053;GO:0035225;GO:0042694;GO:0045944;GO:0048636;GO:0048738;GO:0048806	transcription factor activity, RNA polymerase II distal enhancer sequence-specific binding;DNA binding;sequence-specific DNA binding;transcription factor activity, sequence-specific DNA binding;germ cell migration;heart development;cardioblast differentiation;peripheral nervous system development;nervous system development;neuroblast development;midgut development;genital disc anterior/posterior …	K09311	ANTP	http://www.genome.jp/dbget-bin/www_bget?ko:K09311	-	-	KOG0489(R)(Transcription factor zerknullt and related HOX domain proteins)	Homeobox	Homeobox protein abdominal-A OS=Drosophila melanogaster GN=abd-A PE=2 SV=2
NM_001260216.2	28.07	49.24	98.01	140.78	119.62	105.43	98.39	84.49	162.22	abd-A	abdominal A, isoform B [Drosophila melanogaster] &gt;P29555.2 RecName: Full=Homeobox protein abdominal-A &gt;AAA84405.1 ABD-AII [Drosophila melanogaster] &gt;AAF55360.2 abdominal A, isoform B [Drosophila melanogaster]	GO:0003705;GO:0003677;GO:0043565;GO:0003700;GO:0008354;GO:0007507;GO:0010002;GO:0007422;GO:0007399;GO:0014019;GO:0007494;GO:0035224;GO:0008406;GO:0007275;GO:0005667;GO:0005634;GO:0006355;GO:0006915;GO:0007280;GO:0007400;GO:0007438;GO:0007501;GO:0007506;GO:0009952;GO:0035053;GO:0035225;GO:0042694;GO:0045944;GO:0048636;GO:0048738;GO:0048806	transcription factor activity, RNA polymerase II distal enhancer sequence-specific binding;DNA binding;sequence-specific DNA binding;transcription factor activity, sequence-specific DNA binding;germ cell migration;heart development;cardioblast differentiation;peripheral nervous system development;nervous system development;neuroblast development;midgut development;genital disc anterior/posterior …	K09311	ANTP	http://www.genome.jp/dbget-bin/www_bget?ko:K09311	-	-	KOG0489(R)(Transcription factor zerknullt and related HOX domain proteins)	Homeobox	Homeobox protein abdominal-A OS=Drosophila melanogaster GN=abd-A PE=2 SV=2
NM_057345.5	0	0	0	0	0	0	0	0	0	abd-A	abdominal A, isoform B [Drosophila melanogaster] &gt;P29555.2 RecName: Full=Homeobox protein abdominal-A &gt;AAA84405.1 ABD-AII [Drosophila melanogaster] &gt;AAF55360.2 abdominal A, isoform B [Drosophila melanogaster]	GO:0003705;GO:0003677;GO:0043565;GO:0003700;GO:0008354;GO:0007507;GO:0010002;GO:0007422;GO:0007399;GO:0014019;GO:0007494;GO:0035224;GO:0008406;GO:0007275;GO:0005667;GO:0005634;GO:0006355;GO:0006915;GO:0007280;GO:0007400;GO:0007438;GO:0007501;GO:0007506;GO:0009952;GO:0035053;GO:0035225;GO:0042694;GO:0045944;GO:0048636;GO:0048738;GO:0048806	transcription factor activity, RNA polymerase II distal enhancer sequence-specific binding;DNA binding;sequence-specific DNA binding;transcription factor activity, sequence-specific DNA binding;germ cell migration;heart development;cardioblast differentiation;peripheral nervous system development;nervous system development;neuroblast development;midgut development;genital disc anterior/posterior …	K09311	ANTP	http://www.genome.jp/dbget-bin/www_bget?ko:K09311	-	-	KOG0489(R)(Transcription factor zerknullt and related HOX domain proteins)	Homeobox	Homeobox protein abdominal-A OS=Drosophila melanogaster GN=abd-A PE=2 SV=2
NM_169733.5	144.14	206.45	50.26	388.64	473.97	604.02	515.46	351.28	483.59	abd-A	abdominal A, isoform B [Drosophila melanogaster] &gt;P29555.2 RecName: Full=Homeobox protein abdominal-A &gt;AAA84405.1 ABD-AII [Drosophila melanogaster] &gt;AAF55360.2 abdominal A, isoform B [Drosophila melanogaster]	GO:0003705;GO:0003677;GO:0043565;GO:0003700;GO:0008354;GO:0007507;GO:0010002;GO:0007422;GO:0007399;GO:0014019;GO:0007494;GO:0035224;GO:0008406;GO:0007275;GO:0005667;GO:0005634;GO:0006355;GO:0006915;GO:0007280;GO:0007400;GO:0007438;GO:0007501;GO:0007506;GO:0009952;GO:0035053;GO:0035225;GO:0042694;GO:0045944;GO:0048636;GO:0048738;GO:0048806	transcription factor activity, RNA polymerase II distal enhancer sequence-specific binding;DNA binding;sequence-specific DNA binding;transcription factor activity, sequence-specific DNA binding;germ cell migration;heart development;cardioblast differentiation;peripheral nervous system development;nervous system development;neuroblast development;midgut development;genital disc anterior/posterior …	K09311	ANTP	http://www.genome.jp/dbget-bin/www_bget?ko:K09311	-	-	KOG0489(R)(Transcription factor zerknullt and related HOX domain proteins)	Homeobox	Homeobox protein abdominal-A OS=Drosophila melanogaster GN=abd-A PE=2 SV=2
NM_001275719.2	32.42	18.59	48.34	101.78	119.45	69.8	76.92	64.3	71.68	Abd-B	LOW QUALITY PROTEIN: Abd-B [Drosophila simulans] &gt;KMZ03099.1 LOW QUALITY PROTEIN: Abd-B [Drosophila simulans]	GO:0003677;GO:0043565;GO:0006355;GO:0005634;GO:0000976;GO:0000980;GO:0003700;GO:0007280;GO:0007379;GO:0007385;GO:0007424;GO:0007431;GO:0007484;GO:0007486;GO:0007494;GO:0007506;GO:0007507;GO:0007548;GO:0007621;GO:0008354;GO:0008584;GO:0009997;GO:0030539;GO:0030540;GO:0035215;GO:0035224;GO:0035225;GO:0035261;GO:0035263;GO:0035277;GO:0045705;GO:0045843;GO:0045944;GO:0046693;GO:0048066;GO:0048071;GO:…	DNA binding;sequence-specific DNA binding;regulation of transcription, DNA-templated;nucleus;transcription regulatory region sequence-specific DNA binding;RNA polymerase II distal enhancer sequence-specific DNA binding;transcription factor activity, sequence-specific DNA binding;pole cell migration;segment specification;specification of segmental identity, abdomen;open tracheal system development…	K09300	ABDB	http://www.genome.jp/dbget-bin/www_bget?ko:K09300	-	-	KOG0487(K)(Transcription factor Abd-B, contains HOX domain)	Homeobox	Homeobox protein abdominal-B OS=Drosophila melanogaster GN=Abd-B PE=1 SV=3
NM_001316542.1	8.01	11.24	9.6	24.05	17.63	3.2	17.62	9.62	6.41	Abd-B	LOW QUALITY PROTEIN: Abd-B [Drosophila simulans] &gt;KMZ03099.1 LOW QUALITY PROTEIN: Abd-B [Drosophila simulans]	GO:0003677;GO:0043565;GO:0006355;GO:0005634;GO:0000976;GO:0000980;GO:0003700;GO:0007280;GO:0007379;GO:0007385;GO:0007424;GO:0007431;GO:0007484;GO:0007486;GO:0007494;GO:0007506;GO:0007507;GO:0007548;GO:0007621;GO:0008354;GO:0008584;GO:0009997;GO:0030539;GO:0030540;GO:0035215;GO:0035224;GO:0035225;GO:0035261;GO:0035263;GO:0035277;GO:0045705;GO:0045843;GO:0045944;GO:0046693;GO:0048066;GO:0048071;GO:…	DNA binding;sequence-specific DNA binding;regulation of transcription, DNA-templated;nucleus;transcription regulatory region sequence-specific DNA binding;RNA polymerase II distal enhancer sequence-specific DNA binding;transcription factor activity, sequence-specific DNA binding;pole cell migration;segment specification;specification of segmental identity, abdomen;open tracheal system development…	K09300	ABDB	http://www.genome.jp/dbget-bin/www_bget?ko:K09300	-	-	KOG0487(K)(Transcription factor Abd-B, contains HOX domain)	Homeobox	Homeobox protein abdominal-B OS=Drosophila melanogaster GN=Abd-B PE=1 SV=3
NM_001316543.1	28.05	51.86	22.43	20.06	56.58	33.21	48.53	55.67	56.82	Abd-B	LOW QUALITY PROTEIN: Abd-B [Drosophila simulans] &gt;KMZ03099.1 LOW QUALITY PROTEIN: Abd-B [Drosophila simulans]	GO:0003677;GO:0043565;GO:0006355;GO:0005634;GO:0000976;GO:0000980;GO:0003700;GO:0007280;GO:0007379;GO:0007385;GO:0007424;GO:0007431;GO:0007484;GO:0007486;GO:0007494;GO:0007506;GO:0007507;GO:0007548;GO:0007621;GO:0008354;GO:0008584;GO:0009997;GO:0030539;GO:0030540;GO:0035215;GO:0035224;GO:0035225;GO:0035261;GO:0035263;GO:0035277;GO:0045705;GO:0045843;GO:0045944;GO:0046693;GO:0048066;GO:0048071;GO:…	DNA binding;sequence-specific DNA binding;regulation of transcription, DNA-templated;nucleus;transcription regulatory region sequence-specific DNA binding;RNA polymerase II distal enhancer sequence-specific DNA binding;transcription factor activity, sequence-specific DNA binding;pole cell migration;segment specification;specification of segmental identity, abdomen;open tracheal system development…	K09300	ABDB	http://www.genome.jp/dbget-bin/www_bget?ko:K09300	-	-	KOG0487(K)(Transcription factor Abd-B, contains HOX domain)	Homeobox	Homeobox protein abdominal-B OS=Drosophila melanogaster GN=Abd-B PE=1 SV=3
NM_001316544.1	32.42	18.59	48.34	101.78	119.45	69.8	76.92	64.3	71.68	Abd-B	LOW QUALITY PROTEIN: Abd-B [Drosophila simulans] &gt;KMZ03099.1 LOW QUALITY PROTEIN: Abd-B [Drosophila simulans]	GO:0003677;GO:0043565;GO:0006355;GO:0005634;GO:0000976;GO:0000980;GO:0003700;GO:0007280;GO:0007379;GO:0007385;GO:0007424;GO:0007431;GO:0007484;GO:0007486;GO:0007494;GO:0007506;GO:0007507;GO:0007548;GO:0007621;GO:0008354;GO:0008584;GO:0009997;GO:0030539;GO:0030540;GO:0035215;GO:0035224;GO:0035225;GO:0035261;GO:0035263;GO:0035277;GO:0045705;GO:0045843;GO:0045944;GO:0046693;GO:0048066;GO:0048071;GO:…	DNA binding;sequence-specific DNA binding;regulation of transcription, DNA-templated;nucleus;transcription regulatory region sequence-specific DNA binding;RNA polymerase II distal enhancer sequence-specific DNA binding;transcription factor activity, sequence-specific DNA binding;pole cell migration;segment specification;specification of segmental identity, abdomen;open tracheal system development…	K09300	ABDB	http://www.genome.jp/dbget-bin/www_bget?ko:K09300	-	-	KOG0487(K)(Transcription factor Abd-B, contains HOX domain)	Homeobox	Homeobox protein abdominal-B OS=Drosophila melanogaster GN=Abd-B PE=1 SV=3
NM_001316545.1	16.75	173.21	35.96	143.86	98.35	131.13	190.15	192.49	85.94	Abd-B	LOW QUALITY PROTEIN: Abd-B [Drosophila simulans] &gt;KMZ03099.1 LOW QUALITY PROTEIN: Abd-B [Drosophila simulans]	GO:0003677;GO:0043565;GO:0006355;GO:0005634;GO:0000976;GO:0000980;GO:0003700;GO:0007280;GO:0007379;GO:0007385;GO:0007424;GO:0007431;GO:0007484;GO:0007486;GO:0007494;GO:0007506;GO:0007507;GO:0007548;GO:0007621;GO:0008354;GO:0008584;GO:0009997;GO:0030539;GO:0030540;GO:0035215;GO:0035224;GO:0035225;GO:0035261;GO:0035263;GO:0035277;GO:0045705;GO:0045843;GO:0045944;GO:0046693;GO:0048066;GO:0048071;GO:…	DNA binding;sequence-specific DNA binding;regulation of transcription, DNA-templated;nucleus;transcription regulatory region sequence-specific DNA binding;RNA polymerase II distal enhancer sequence-specific DNA binding;transcription factor activity, sequence-specific DNA binding;pole cell migration;segment specification;specification of segmental identity, abdomen;open tracheal system development…	K09300	ABDB	http://www.genome.jp/dbget-bin/www_bget?ko:K09300	-	-	KOG0487(K)(Transcription factor Abd-B, contains HOX domain)	Homeobox	Homeobox protein abdominal-B OS=Drosophila melanogaster GN=Abd-B PE=1 SV=3
NM_080157.3	5.27	2.37	33.44	51.66	17.33	15.7	18.01	3.89	61.73	Abd-B	LOW QUALITY PROTEIN: Abd-B [Drosophila simulans] &gt;KMZ03099.1 LOW QUALITY PROTEIN: Abd-B [Drosophila simulans]	GO:0003677;GO:0043565;GO:0006355;GO:0005634;GO:0000976;GO:0000980;GO:0003700;GO:0007280;GO:0007379;GO:0007385;GO:0007424;GO:0007431;GO:0007484;GO:0007486;GO:0007494;GO:0007506;GO:0007507;GO:0007548;GO:0007621;GO:0008354;GO:0008584;GO:0009997;GO:0030539;GO:0030540;GO:0035215;GO:0035224;GO:0035225;GO:0035261;GO:0035263;GO:0035277;GO:0045705;GO:0045843;GO:0045944;GO:0046693;GO:0048066;GO:0048071;GO:…	DNA binding;sequence-specific DNA binding;regulation of transcription, DNA-templated;nucleus;transcription regulatory region sequence-specific DNA binding;RNA polymerase II distal enhancer sequence-specific DNA binding;transcription factor activity, sequence-specific DNA binding;pole cell migration;segment specification;specification of segmental identity, abdomen;open tracheal system development…	K09300	ABDB	http://www.genome.jp/dbget-bin/www_bget?ko:K09300	-	-	-	Homeobox	Homeobox protein abdominal-B OS=Drosophila melanogaster GN=Abd-B PE=1 SV=3
NM_142320.2	0	0	0	0	0	103.83	207.04	0	0	Abd-B	LOW QUALITY PROTEIN: Abd-B [Drosophila simulans] &gt;KMZ03099.1 LOW QUALITY PROTEIN: Abd-B [Drosophila simulans]	GO:0003677;GO:0043565;GO:0006355;GO:0005634;GO:0000976;GO:0000980;GO:0003700;GO:0007280;GO:0007379;GO:0007385;GO:0007424;GO:0007431;GO:0007484;GO:0007486;GO:0007494;GO:0007506;GO:0007507;GO:0007548;GO:0007621;GO:0008354;GO:0008584;GO:0009997;GO:0030539;GO:0030540;GO:0035215;GO:0035224;GO:0035225;GO:0035261;GO:0035263;GO:0035277;GO:0045705;GO:0045843;GO:0045944;GO:0046693;GO:0048066;GO:0048071;GO:…	DNA binding;sequence-specific DNA binding;regulation of transcription, DNA-templated;nucleus;transcription regulatory region sequence-specific DNA binding;RNA polymerase II distal enhancer sequence-specific DNA binding;transcription factor activity, sequence-specific DNA binding;pole cell migration;segment specification;specification of segmental identity, abdomen;open tracheal system development…	K09300	ABDB	http://www.genome.jp/dbget-bin/www_bget?ko:K09300	-	-	KOG0487(K)(Transcription factor Abd-B, contains HOX domain)	Homeobox	Homeobox protein abdominal-B OS=Drosophila melanogaster GN=Abd-B PE=1 SV=3
NM_169735.2	199.94	366.75	212.74	145.18	213.42	159.69	167.54	149.2	74.45	Abd-B	LOW QUALITY PROTEIN: Abd-B [Drosophila simulans] &gt;KMZ03099.1 LOW QUALITY PROTEIN: Abd-B [Drosophila simulans]	GO:0003677;GO:0043565;GO:0006355;GO:0005634;GO:0000976;GO:0000980;GO:0003700;GO:0007280;GO:0007379;GO:0007385;GO:0007424;GO:0007431;GO:0007484;GO:0007486;GO:0007494;GO:0007506;GO:0007507;GO:0007548;GO:0007621;GO:0008354;GO:0008584;GO:0009997;GO:0030539;GO:0030540;GO:0035215;GO:0035224;GO:0035225;GO:0035261;GO:0035263;GO:0035277;GO:0045705;GO:0045843;GO:0045944;GO:0046693;GO:0048066;GO:0048071;GO:…	DNA binding;sequence-specific DNA binding;regulation of transcription, DNA-templated;nucleus;transcription regulatory region sequence-specific DNA binding;RNA polymerase II distal enhancer sequence-specific DNA binding;transcription factor activity, sequence-specific DNA binding;pole cell migration;segment specification;specification of segmental identity, abdomen;open tracheal system development…	K09300	ABDB	http://www.genome.jp/dbget-bin/www_bget?ko:K09300	-	-	KOG0487(K)(Transcription factor Abd-B, contains HOX domain)	Homeobox	Homeobox protein abdominal-B OS=Drosophila melanogaster GN=Abd-B PE=1 SV=3
NM_169736.2	32.42	18.59	48.34	101.78	119.45	69.8	76.92	64.3	71.68	Abd-B	LOW QUALITY PROTEIN: Abd-B [Drosophila simulans] &gt;KMZ03099.1 LOW QUALITY PROTEIN: Abd-B [Drosophila simulans]	GO:0003677;GO:0043565;GO:0006355;GO:0005634;GO:0000976;GO:0000980;GO:0003700;GO:0007280;GO:0007379;GO:0007385;GO:0007424;GO:0007431;GO:0007484;GO:0007486;GO:0007494;GO:0007506;GO:0007507;GO:0007548;GO:0007621;GO:0008354;GO:0008584;GO:0009997;GO:0030539;GO:0030540;GO:0035215;GO:0035224;GO:0035225;GO:0035261;GO:0035263;GO:0035277;GO:0045705;GO:0045843;GO:0045944;GO:0046693;GO:0048066;GO:0048071;GO:…	DNA binding;sequence-specific DNA binding;regulation of transcription, DNA-templated;nucleus;transcription regulatory region sequence-specific DNA binding;RNA polymerase II distal enhancer sequence-specific DNA binding;transcription factor activity, sequence-specific DNA binding;pole cell migration;segment specification;specification of segmental identity, abdomen;open tracheal system development…	K09300	ABDB	http://www.genome.jp/dbget-bin/www_bget?ko:K09300	-	-	KOG0487(K)(Transcription factor Abd-B, contains HOX domain)	Homeobox	Homeobox protein abdominal-B OS=Drosophila melanogaster GN=Abd-B PE=1 SV=3
NM_206498.2	0	0	0	0	25.5	9.88	0	0	0	Abd-B	LOW QUALITY PROTEIN: Abd-B [Drosophila simulans] &gt;KMZ03099.1 LOW QUALITY PROTEIN: Abd-B [Drosophila simulans]	GO:0003677;GO:0043565;GO:0006355;GO:0005634;GO:0000976;GO:0000980;GO:0003700;GO:0007280;GO:0007379;GO:0007385;GO:0007424;GO:0007431;GO:0007484;GO:0007486;GO:0007494;GO:0007506;GO:0007507;GO:0007548;GO:0007621;GO:0008354;GO:0008584;GO:0009997;GO:0030539;GO:0030540;GO:0035215;GO:0035224;GO:0035225;GO:0035261;GO:0035263;GO:0035277;GO:0045705;GO:0045843;GO:0045944;GO:0046693;GO:0048066;GO:0048071;GO:…	DNA binding;sequence-specific DNA binding;regulation of transcription, DNA-templated;nucleus;transcription regulatory region sequence-specific DNA binding;RNA polymerase II distal enhancer sequence-specific DNA binding;transcription factor activity, sequence-specific DNA binding;pole cell migration;segment specification;specification of segmental identity, abdomen;open tracheal system development…	K09300	ABDB	http://www.genome.jp/dbget-bin/www_bget?ko:K09300	-	-	KOG0487(K)(Transcription factor Abd-B, contains HOX domain)	Homeobox	Homeobox protein abdominal-B OS=Drosophila melanogaster GN=Abd-B PE=1 SV=3
novel.4573.4	59.71	160.7	106.85	181.9	111.76	185.65	186.14	39.24	125.85	Abd-B	LOW QUALITY PROTEIN: Abd-B [Drosophila simulans] &gt;KMZ03099.1 LOW QUALITY PROTEIN: Abd-B [Drosophila simulans]	GO:0003677;GO:0043565;GO:0006355;GO:0005634;GO:0000976;GO:0000980;GO:0003700;GO:0007280;GO:0007379;GO:0007385;GO:0007424;GO:0007431;GO:0007484;GO:0007486;GO:0007494;GO:0007506;GO:0007507;GO:0007548;GO:0007621;GO:0008354;GO:0008584;GO:0009997;GO:0030539;GO:0030540;GO:0035215;GO:0035224;GO:0035225;GO:0035261;GO:0035263;GO:0035277;GO:0045705;GO:0045843;GO:0045944;GO:0046693;GO:0048066;GO:0048071;GO:…	DNA binding;sequence-specific DNA binding;regulation of transcription, DNA-templated;nucleus;transcription regulatory region sequence-specific DNA binding;RNA polymerase II distal enhancer sequence-specific DNA binding;transcription factor activity, sequence-specific DNA binding;pole cell migration;segment specification;specification of segmental identity, abdomen;open tracheal system development…	K09300	ABDB	http://www.genome.jp/dbget-bin/www_bget?ko:K09300	-	-	-	Homeobox	Homeobox protein abdominal-B OS=Drosophila melanogaster GN=Abd-B PE=1 SV=3
novel.4573.5	9.5	8.34	24.26	127.55	62.82	82.04	85.42	16.9	122.71	Abd-B	LOW QUALITY PROTEIN: Abd-B [Drosophila simulans] &gt;KMZ03099.1 LOW QUALITY PROTEIN: Abd-B [Drosophila simulans]	GO:0003677;GO:0043565;GO:0006355;GO:0005634;GO:0000976;GO:0000980;GO:0003700;GO:0007280;GO:0007379;GO:0007385;GO:0007424;GO:0007431;GO:0007484;GO:0007486;GO:0007494;GO:0007506;GO:0007507;GO:0007548;GO:0007621;GO:0008354;GO:0008584;GO:0009997;GO:0030539;GO:0030540;GO:0035215;GO:0035224;GO:0035225;GO:0035261;GO:0035263;GO:0035277;GO:0045705;GO:0045843;GO:0045944;GO:0046693;GO:0048066;GO:0048071;GO:…	DNA binding;sequence-specific DNA binding;regulation of transcription, DNA-templated;nucleus;transcription regulatory region sequence-specific DNA binding;RNA polymerase II distal enhancer sequence-specific DNA binding;transcription factor activity, sequence-specific DNA binding;pole cell migration;segment specification;specification of segmental identity, abdomen;open tracheal system development…	K09300	ABDB	http://www.genome.jp/dbget-bin/www_bget?ko:K09300	-	-	KOG0487(K)(Transcription factor Abd-B, contains HOX domain)	Homeobox	Homeobox protein abdominal-B OS=Drosophila melanogaster GN=Abd-B PE=1 SV=3
novel.4573.6	83.51	261.78	168.7	397.39	245.25	135.25	220.78	301.1	257.05	Abd-B	LOW QUALITY PROTEIN: Abd-B [Drosophila simulans] &gt;KMZ03099.1 LOW QUALITY PROTEIN: Abd-B [Drosophila simulans]	GO:0003677;GO:0043565;GO:0006355;GO:0005634;GO:0000976;GO:0000980;GO:0003700;GO:0007280;GO:0007379;GO:0007385;GO:0007424;GO:0007431;GO:0007484;GO:0007486;GO:0007494;GO:0007506;GO:0007507;GO:0007548;GO:0007621;GO:0008354;GO:0008584;GO:0009997;GO:0030539;GO:0030540;GO:0035215;GO:0035224;GO:0035225;GO:0035261;GO:0035263;GO:0035277;GO:0045705;GO:0045843;GO:0045944;GO:0046693;GO:0048066;GO:0048071;GO:…	DNA binding;sequence-specific DNA binding;regulation of transcription, DNA-templated;nucleus;transcription regulatory region sequence-specific DNA binding;RNA polymerase II distal enhancer sequence-specific DNA binding;transcription factor activity, sequence-specific DNA binding;pole cell migration;segment specification;specification of segmental identity, abdomen;open tracheal system development…	K09300	ABDB	http://www.genome.jp/dbget-bin/www_bget?ko:K09300	-	-	KOG0487(K)(Transcription factor Abd-B, contains HOX domain)	Homeobox	Homeobox protein abdominal-B OS=Drosophila melanogaster GN=Abd-B PE=1 SV=3
NM_001104153.3	243.31	225.15	77.98	591.27	554.67	1038.15	402.73	386.87	897.49	Abl	Abl tyrosine kinase, isoform I [Drosophila melanogaster] &gt;AGB94658.1 Abl tyrosine kinase, isoform I [Drosophila melanogaster]	GO:0004672;GO:0016301;GO:0016740;GO:0004713;GO:0005524;GO:0000166;GO:0004715;GO:0016310;GO:0006468;GO:0001764;GO:0002009;GO:0003382;GO:0003402;GO:0005515;GO:0005737;GO:0005829;GO:0005911;GO:0005912;GO:0005927;GO:0005938;GO:0007303;GO:0007370;GO:0007391;GO:0007409;GO:0007411;GO:0007417;GO:0007419;GO:0008045;GO:0008064;GO:0008360;GO:0010906;GO:0016199;GO:0018108;GO:0019897;GO:0030424;GO:0031647;GO:…	protein kinase activity;kinase activity;transferase activity;protein tyrosine kinase activity;ATP binding;nucleotide binding;non-membrane spanning protein tyrosine kinase activity;phosphorylation;protein phosphorylation;neuron migration;morphogenesis of an epithelium;epithelial cell morphogenesis;planar cell polarity pathway involved in axis elongation;protein binding;cytoplasm;cytosol;cell-cell …	K06619	ABL1	http://www.genome.jp/dbget-bin/www_bget?ko:K06619	Cell cycle;ErbB signaling pathway;Ras signaling pathway;Axon guidance;Neurotrophin signaling pathway	ko04110,ko04012,ko04014,ko04360,ko04722	KOG0197(T)(Tyrosine kinases)	Tyrosine-protein	Tyrosine-protein kinase Abl OS=Drosophila melanogaster GN=Abl PE=1 SV=3
NM_001275030.1	57.4	40.72	35.97	0	28.19	0	0	0	46.82	Abl	Abl tyrosine kinase, isoform C [Drosophila melanogaster] &gt;AGB94652.1 Abl tyrosine kinase, isoform C [Drosophila melanogaster]	GO:0004672;GO:0016301;GO:0016740;GO:0004713;GO:0005524;GO:0000166;GO:0004715;GO:0016310;GO:0006468;GO:0001764;GO:0002009;GO:0003382;GO:0003402;GO:0005515;GO:0005737;GO:0005829;GO:0005911;GO:0005912;GO:0005927;GO:0005938;GO:0007303;GO:0007370;GO:0007391;GO:0007409;GO:0007411;GO:0007417;GO:0007419;GO:0008045;GO:0008064;GO:0008360;GO:0010906;GO:0016199;GO:0018108;GO:0019897;GO:0030424;GO:0031647;GO:…	protein kinase activity;kinase activity;transferase activity;protein tyrosine kinase activity;ATP binding;nucleotide binding;non-membrane spanning protein tyrosine kinase activity;phosphorylation;protein phosphorylation;neuron migration;morphogenesis of an epithelium;epithelial cell morphogenesis;planar cell polarity pathway involved in axis elongation;protein binding;cytoplasm;cytosol;cell-cell …	K06619	ABL1	http://www.genome.jp/dbget-bin/www_bget?ko:K06619	Cell cycle;ErbB signaling pathway;Ras signaling pathway;Axon guidance;Neurotrophin signaling pathway	ko04110,ko04012,ko04014,ko04360,ko04722	KOG0197(T)(Tyrosine kinases)	Tyrosine-protein	Tyrosine-protein kinase Abl OS=Drosophila melanogaster GN=Abl PE=1 SV=3
NM_001275031.1	7.03	9.45	2.22	80.76	30.1	67.8	1.63	3.04	6.01	Abl	Abl tyrosine kinase, isoform D [Drosophila melanogaster] &gt;AGB94653.1 Abl tyrosine kinase, isoform D [Drosophila melanogaster]	GO:0004672;GO:0005524;GO:0016301;GO:0016740;GO:0000166;GO:0004715;GO:0004713;GO:0016310;GO:0006468;GO:0001764;GO:0002009;GO:0003382;GO:0003402;GO:0005515;GO:0005737;GO:0005829;GO:0005911;GO:0005912;GO:0005927;GO:0005938;GO:0007303;GO:0007370;GO:0007391;GO:0007409;GO:0007411;GO:0007417;GO:0007419;GO:0008045;GO:0008064;GO:0008360;GO:0010906;GO:0016199;GO:0018108;GO:0019897;GO:0030424;GO:0031647;GO:…	protein kinase activity;ATP binding;kinase activity;transferase activity;nucleotide binding;non-membrane spanning protein tyrosine kinase activity;protein tyrosine kinase activity;phosphorylation;protein phosphorylation;neuron migration;morphogenesis of an epithelium;epithelial cell morphogenesis;planar cell polarity pathway involved in axis elongation;protein binding;cytoplasm;cytosol;cell-cell …	K06619	ABL1	http://www.genome.jp/dbget-bin/www_bget?ko:K06619	Cell cycle;ErbB signaling pathway;Ras signaling pathway;Axon guidance;Neurotrophin signaling pathway	ko04110,ko04012,ko04014,ko04360,ko04722	KOG0197(T)(Tyrosine kinases)	Tyrosine-protein	Tyrosine-protein kinase Abl OS=Drosophila melanogaster GN=Abl PE=1 SV=3
NM_001275032.1	23.55	33.48	9.92	128.86	61.56	21.74	26.75	33.42	13.74	Abl	Abl tyrosine kinase, isoform E [Drosophila melanogaster] &gt;AGB94654.1 Abl tyrosine kinase, isoform E [Drosophila melanogaster]	GO:0004672;GO:0016301;GO:0016740;GO:0004713;GO:0005524;GO:0000166;GO:0004715;GO:0016310;GO:0006468;GO:0001764;GO:0002009;GO:0003382;GO:0003402;GO:0005515;GO:0005737;GO:0005829;GO:0005911;GO:0005912;GO:0005927;GO:0005938;GO:0007303;GO:0007370;GO:0007391;GO:0007409;GO:0007411;GO:0007417;GO:0007419;GO:0008045;GO:0008064;GO:0008360;GO:0010906;GO:0016199;GO:0018108;GO:0019897;GO:0030424;GO:0031647;GO:…	protein kinase activity;kinase activity;transferase activity;protein tyrosine kinase activity;ATP binding;nucleotide binding;non-membrane spanning protein tyrosine kinase activity;phosphorylation;protein phosphorylation;neuron migration;morphogenesis of an epithelium;epithelial cell morphogenesis;planar cell polarity pathway involved in axis elongation;protein binding;cytoplasm;cytosol;cell-cell …	K06619	ABL1	http://www.genome.jp/dbget-bin/www_bget?ko:K06619	Cell cycle;ErbB signaling pathway;Ras signaling pathway;Axon guidance;Neurotrophin signaling pathway	ko04110,ko04012,ko04014,ko04360,ko04722	KOG0197(T)(Tyrosine kinases)	Tyrosine-protein	Tyrosine-protein kinase Abl OS=Drosophila melanogaster GN=Abl PE=1 SV=3
NM_001275033.1	20.27	12.07	7.9	0	14.15	0	0	0	21.72	Abl	Abl tyrosine kinase, isoform F [Drosophila melanogaster] &gt;AGB94655.1 Abl tyrosine kinase, isoform F [Drosophila melanogaster]	GO:0004672;GO:0016301;GO:0016740;GO:0004713;GO:0005524;GO:0000166;GO:0004715;GO:0016310;GO:0006468;GO:0001764;GO:0002009;GO:0003382;GO:0003402;GO:0005515;GO:0005737;GO:0005829;GO:0005911;GO:0005912;GO:0005927;GO:0005938;GO:0007303;GO:0007370;GO:0007391;GO:0007409;GO:0007411;GO:0007417;GO:0007419;GO:0008045;GO:0008064;GO:0008360;GO:0010906;GO:0016199;GO:0018108;GO:0019897;GO:0030424;GO:0031647;GO:…	protein kinase activity;kinase activity;transferase activity;protein tyrosine kinase activity;ATP binding;nucleotide binding;non-membrane spanning protein tyrosine kinase activity;phosphorylation;protein phosphorylation;neuron migration;morphogenesis of an epithelium;epithelial cell morphogenesis;planar cell polarity pathway involved in axis elongation;protein binding;cytoplasm;cytosol;cell-cell …	K06619	ABL1	http://www.genome.jp/dbget-bin/www_bget?ko:K06619	Cell cycle;ErbB signaling pathway;Ras signaling pathway;Axon guidance;Neurotrophin signaling pathway	ko04110,ko04012,ko04014,ko04360,ko04722	KOG0197(T)(Tyrosine kinases)	Tyrosine-protein	Tyrosine-protein kinase Abl OS=Drosophila melanogaster GN=Abl PE=1 SV=3
NM_001275034.1	35.29	21.43	27.44	0	16.54	0	0	0	0	Abl	Abl tyrosine kinase, isoform I [Drosophila melanogaster] &gt;AGB94658.1 Abl tyrosine kinase, isoform I [Drosophila melanogaster]	GO:0004672;GO:0016301;GO:0016740;GO:0004713;GO:0005524;GO:0000166;GO:0004715;GO:0016310;GO:0006468;GO:0001764;GO:0002009;GO:0003382;GO:0003402;GO:0005515;GO:0005737;GO:0005829;GO:0005911;GO:0005912;GO:0005927;GO:0005938;GO:0007303;GO:0007370;GO:0007391;GO:0007409;GO:0007411;GO:0007417;GO:0007419;GO:0008045;GO:0008064;GO:0008360;GO:0010906;GO:0016199;GO:0018108;GO:0019897;GO:0030424;GO:0031647;GO:…	protein kinase activity;kinase activity;transferase activity;protein tyrosine kinase activity;ATP binding;nucleotide binding;non-membrane spanning protein tyrosine kinase activity;phosphorylation;protein phosphorylation;neuron migration;morphogenesis of an epithelium;epithelial cell morphogenesis;planar cell polarity pathway involved in axis elongation;protein binding;cytoplasm;cytosol;cell-cell …	K06619	ABL1	http://www.genome.jp/dbget-bin/www_bget?ko:K06619	Cell cycle;ErbB signaling pathway;Ras signaling pathway;Axon guidance;Neurotrophin signaling pathway	ko04110,ko04012,ko04014,ko04360,ko04722	KOG0197(T)(Tyrosine kinases)	Tyrosine-protein	Tyrosine-protein kinase Abl OS=Drosophila melanogaster GN=Abl PE=1 SV=3
NM_001275035.1	136.43	79.63	115.61	0	34.25	0	0	0	0	Abl	Abl tyrosine kinase, isoform H [Drosophila melanogaster] &gt;AGB94657.1 Abl tyrosine kinase, isoform H [Drosophila melanogaster]	GO:0004672;GO:0016301;GO:0016740;GO:0004713;GO:0005524;GO:0000166;GO:0004715;GO:0016310;GO:0006468;GO:0001764;GO:0002009;GO:0003382;GO:0003402;GO:0005515;GO:0005737;GO:0005829;GO:0005911;GO:0005912;GO:0005927;GO:0005938;GO:0007303;GO:0007370;GO:0007391;GO:0007409;GO:0007411;GO:0007417;GO:0007419;GO:0008045;GO:0008064;GO:0008360;GO:0010906;GO:0016199;GO:0018108;GO:0019897;GO:0030424;GO:0031647;GO:…	protein kinase activity;kinase activity;transferase activity;protein tyrosine kinase activity;ATP binding;nucleotide binding;non-membrane spanning protein tyrosine kinase activity;phosphorylation;protein phosphorylation;neuron migration;morphogenesis of an epithelium;epithelial cell morphogenesis;planar cell polarity pathway involved in axis elongation;protein binding;cytoplasm;cytosol;cell-cell …	K06619	ABL1	http://www.genome.jp/dbget-bin/www_bget?ko:K06619	Cell cycle;ErbB signaling pathway;Ras signaling pathway;Axon guidance;Neurotrophin signaling pathway	ko04110,ko04012,ko04014,ko04360,ko04722	KOG0197(T)(Tyrosine kinases)	Tyrosine-protein	Tyrosine-protein kinase Abl OS=Drosophila melanogaster GN=Abl PE=1 SV=3
NM_001275036.1	79.26	21.76	63.33	0	6.99	0	0	0	0	Abl	Abl tyrosine kinase, isoform I [Drosophila melanogaster] &gt;AGB94658.1 Abl tyrosine kinase, isoform I [Drosophila melanogaster]	GO:0004672;GO:0016301;GO:0016740;GO:0004713;GO:0005524;GO:0000166;GO:0004715;GO:0016310;GO:0006468;GO:0001764;GO:0002009;GO:0003382;GO:0003402;GO:0005515;GO:0005737;GO:0005829;GO:0005911;GO:0005912;GO:0005927;GO:0005938;GO:0007303;GO:0007370;GO:0007391;GO:0007409;GO:0007411;GO:0007417;GO:0007419;GO:0008045;GO:0008064;GO:0008360;GO:0010906;GO:0016199;GO:0018108;GO:0019897;GO:0030424;GO:0031647;GO:…	protein kinase activity;kinase activity;transferase activity;protein tyrosine kinase activity;ATP binding;nucleotide binding;non-membrane spanning protein tyrosine kinase activity;phosphorylation;protein phosphorylation;neuron migration;morphogenesis of an epithelium;epithelial cell morphogenesis;planar cell polarity pathway involved in axis elongation;protein binding;cytoplasm;cytosol;cell-cell …	K06619	ABL1	http://www.genome.jp/dbget-bin/www_bget?ko:K06619	Cell cycle;ErbB signaling pathway;Ras signaling pathway;Axon guidance;Neurotrophin signaling pathway	ko04110,ko04012,ko04014,ko04360,ko04722	KOG0197(T)(Tyrosine kinases)	Tyrosine-protein	Tyrosine-protein kinase Abl OS=Drosophila melanogaster GN=Abl PE=1 SV=3
NM_001300156.1	292.3	460.69	273.44	1096.94	865.15	489.41	1402.64	1210.86	1281.41	Abl	Abl tyrosine kinase, isoform I [Drosophila melanogaster] &gt;AGB94658.1 Abl tyrosine kinase, isoform I [Drosophila melanogaster]	GO:0004672;GO:0016301;GO:0016740;GO:0004713;GO:0005524;GO:0000166;GO:0004715;GO:0016310;GO:0006468;GO:0001764;GO:0002009;GO:0003382;GO:0003402;GO:0005515;GO:0005737;GO:0005829;GO:0005911;GO:0005912;GO:0005927;GO:0005938;GO:0007303;GO:0007370;GO:0007391;GO:0007409;GO:0007411;GO:0007417;GO:0007419;GO:0008045;GO:0008064;GO:0008360;GO:0010906;GO:0016199;GO:0018108;GO:0019897;GO:0030424;GO:0031647;GO:…	protein kinase activity;kinase activity;transferase activity;protein tyrosine kinase activity;ATP binding;nucleotide binding;non-membrane spanning protein tyrosine kinase activity;phosphorylation;protein phosphorylation;neuron migration;morphogenesis of an epithelium;epithelial cell morphogenesis;planar cell polarity pathway involved in axis elongation;protein binding;cytoplasm;cytosol;cell-cell …	K06619	ABL1	http://www.genome.jp/dbget-bin/www_bget?ko:K06619	Cell cycle;ErbB signaling pathway;Ras signaling pathway;Axon guidance;Neurotrophin signaling pathway	ko04110,ko04012,ko04014,ko04360,ko04722	KOG0197(T)(Tyrosine kinases)	Tyrosine-protein	Tyrosine-protein kinase Abl OS=Drosophila melanogaster GN=Abl PE=1 SV=3
NM_080104.3	251.48	76.57	276.27	0	14.08	0	0	0	0	Abl	Abl tyrosine kinase, isoform I [Drosophila melanogaster] &gt;AGB94658.1 Abl tyrosine kinase, isoform I [Drosophila melanogaster]	GO:0004672;GO:0016301;GO:0016740;GO:0004713;GO:0005524;GO:0000166;GO:0004715;GO:0016310;GO:0006468;GO:0001764;GO:0002009;GO:0003382;GO:0003402;GO:0005515;GO:0005737;GO:0005829;GO:0005911;GO:0005912;GO:0005927;GO:0005938;GO:0007303;GO:0007370;GO:0007391;GO:0007409;GO:0007411;GO:0007417;GO:0007419;GO:0008045;GO:0008064;GO:0008360;GO:0010906;GO:0016199;GO:0018108;GO:0019897;GO:0030424;GO:0031647;GO:…	protein kinase activity;kinase activity;transferase activity;protein tyrosine kinase activity;ATP binding;nucleotide binding;non-membrane spanning protein tyrosine kinase activity;phosphorylation;protein phosphorylation;neuron migration;morphogenesis of an epithelium;epithelial cell morphogenesis;planar cell polarity pathway involved in axis elongation;protein binding;cytoplasm;cytosol;cell-cell …	K06619	ABL1	http://www.genome.jp/dbget-bin/www_bget?ko:K06619	Cell cycle;ErbB signaling pathway;Ras signaling pathway;Axon guidance;Neurotrophin signaling pathway	ko04110,ko04012,ko04014,ko04360,ko04722	KOG0197(T)(Tyrosine kinases)	Tyrosine-protein	Tyrosine-protein kinase Abl OS=Drosophila melanogaster GN=Abl PE=1 SV=3
NM_080045.4	471	358	265	349	341	299	254	240	286	Det1	abnormal oocyte [Drosophila melanogaster] &gt;AAF53040.1 abnormal oocyte [Drosophila melanogaster]	GO:0003682;GO:0048477;GO:0000122;GO:0005700;GO:0005634	chromatin binding;oogenesis;negative regulation of transcription from RNA polymerase II promoter;polytene chromosome;nucleus	K10571	DET1	http://www.genome.jp/dbget-bin/www_bget?ko:K10571	Ubiquitin mediated proteolysis	ko04120	-	DET1	DET1 homolog OS=Mus musculus GN=Det1 PE=2 SV=2
NM_057476.3	0	0	0	0	0	0	0	0	0	ac	achaete [Drosophila melanogaster] &gt;P10083.1 RecName: Full=Achaete-scute complex protein T5; AltName: Full=Protein achaete &gt;AAA28312.1 achaete protein [Drosophila melanogaster] &gt;CAA19641.1 EG:125H10.3 [Drosophila melanogaster] &gt;AAF45498.1 achaete [Drosophila melanogaster] &gt;AAY51549.1 IP01413p [Drosophila melanogaster] &gt;ACL84223.1 ac-PA, partial [synthetic construct] &gt;AOQ03747.…	GO:0003677;GO:0046983;GO:0046982;GO:0003700;GO:0000977;GO:0043565;GO:0007422;GO:0010906;GO:0007419;GO:0007423;GO:0007400;GO:0048477;GO:0030154;GO:0006355;GO:0050767;GO:0008407;GO:0005667;GO:0090575;GO:0005634;GO:0002805;GO:0007346;GO:0007399;GO:0007417;GO:0045893;GO:0061331;GO:0061382	DNA binding;protein dimerization activity;protein heterodimerization activity;transcription factor activity, sequence-specific DNA binding;RNA polymerase II regulatory region sequence-specific DNA binding;sequence-specific DNA binding;peripheral nervous system development;regulation of glucose metabolic process;ventral cord development;sensory organ development;neuroblast fate determination;oogen…	K09067	ASCL	http://www.genome.jp/dbget-bin/www_bget?ko:K09067	-	-	KOG4029(K)(Transcription factor HAND2/Transcription factor TAL1/TAL2/LYL1)	Achaete-scute	Achaete-scute complex protein T5 OS=Drosophila melanogaster GN=ac PE=2 SV=1
NM_001170129.2	56.15	53.22	73.01	164.1	133.95	77.1	136.05	170.36	194.74	Ace	acetylcholine esterase, isoform A [Drosophila melanogaster] &gt;NP_001163600.1 acetylcholine esterase, isoform B [Drosophila melanogaster] &gt;AAF54915.1 acetylcholine esterase, isoform A [Drosophila melanogaster] &gt;ACZ94897.1 acetylcholine esterase, isoform B [Drosophila melanogaster]	GO:0003990;GO:0042803;GO:0004104;GO:0052689;GO:0016787;GO:0001507;GO:0042426;GO:0007268;GO:0042331;GO:0006581;GO:0042135;GO:0005737;GO:0005886;GO:0016020;GO:0005615;GO:0030054;GO:0045202;GO:0031225	acetylcholinesterase activity;protein homodimerization activity;cholinesterase activity;carboxylic ester hydrolase activity;hydrolase activity;acetylcholine catabolic process in synaptic cleft;choline catabolic process;chemical synaptic transmission;phototaxis;acetylcholine catabolic process;neurotransmitter catabolic process;cytoplasm;plasma membrane;membrane;extracellular space;cell junction;sy…	K01049	ACHE	http://www.genome.jp/dbget-bin/www_bget?ko:K01049	Glycerophospholipid metabolism;Cholinergic synapse	ko00564,ko04725	KOG1516(R)(Carboxylesterase and related proteins)	Acetylcholinesterase	Acetylcholinesterase OS=Drosophila melanogaster GN=Ace PE=1 SV=1
NM_001275601.1	7.97	0	6.28	0	0	0	0	3.6	0	Ace	acetylcholine esterase, isoform C [Drosophila melanogaster] &gt;AGB95912.1 acetylcholine esterase, isoform C [Drosophila melanogaster]	GO:0003990;GO:0004104;GO:0016787;GO:0001507;GO:0005737;GO:0005886;GO:0006581;GO:0007268;GO:0042331;GO:0042426;GO:0042803;GO:0052689;GO:0042135;GO:0016020;GO:0005615;GO:0030054;GO:0045202;GO:0031225	acetylcholinesterase activity;cholinesterase activity;hydrolase activity;acetylcholine catabolic process in synaptic cleft;cytoplasm;plasma membrane;acetylcholine catabolic process;chemical synaptic transmission;phototaxis;choline catabolic process;protein homodimerization activity;carboxylic ester hydrolase activity;neurotransmitter catabolic process;membrane;extracellular space;cell junction;sy…	K01049	ACHE	http://www.genome.jp/dbget-bin/www_bget?ko:K01049	Glycerophospholipid metabolism;Cholinergic synapse	ko00564,ko04725	KOG1516(R)(Carboxylesterase and related proteins)	Acetylcholinesterase	Acetylcholinesterase OS=Drosophila melanogaster GN=Ace PE=1 SV=1
NM_057605.5	0	54.27	46.72	244.28	81.39	162.73	54.24	17.8	135.68	Ace	acetylcholine esterase, isoform A [Drosophila melanogaster] &gt;NP_001163600.1 acetylcholine esterase, isoform B [Drosophila melanogaster] &gt;AAF54915.1 acetylcholine esterase, isoform A [Drosophila melanogaster] &gt;ACZ94897.1 acetylcholine esterase, isoform B [Drosophila melanogaster]	GO:0003990;GO:0042803;GO:0004104;GO:0052689;GO:0016787;GO:0001507;GO:0042426;GO:0007268;GO:0042331;GO:0006581;GO:0042135;GO:0005737;GO:0005886;GO:0016020;GO:0005615;GO:0030054;GO:0045202;GO:0031225	acetylcholinesterase activity;protein homodimerization activity;cholinesterase activity;carboxylic ester hydrolase activity;hydrolase activity;acetylcholine catabolic process in synaptic cleft;choline catabolic process;chemical synaptic transmission;phototaxis;acetylcholine catabolic process;neurotransmitter catabolic process;cytoplasm;plasma membrane;membrane;extracellular space;cell junction;sy…	K01049	ACHE	http://www.genome.jp/dbget-bin/www_bget?ko:K01049	Glycerophospholipid metabolism;Cholinergic synapse	ko00564,ko04725	KOG4389(T)(Acetylcholinesterase/Butyrylcholinesterase)	Acetylcholinesterase	Acetylcholinesterase OS=Drosophila melanogaster GN=Ace PE=1 SV=1
novel.4024.2	36.88	54.5	0	41.62	132.67	136.16	111.71	77.24	2.58	Ace	acetylcholine esterase, isoform A [Drosophila melanogaster] &gt;NP_001163600.1 acetylcholine esterase, isoform B [Drosophila melanogaster] &gt;AAF54915.1 acetylcholine esterase, isoform A [Drosophila melanogaster] &gt;ACZ94897.1 acetylcholine esterase, isoform B [Drosophila melanogaster]	GO:0003990;GO:0042803;GO:0004104;GO:0052689;GO:0016787;GO:0001507;GO:0042426;GO:0007268;GO:0042331;GO:0006581;GO:0042135;GO:0005737;GO:0005886;GO:0016020;GO:0005615;GO:0030054;GO:0045202;GO:0031225	acetylcholinesterase activity;protein homodimerization activity;cholinesterase activity;carboxylic ester hydrolase activity;hydrolase activity;acetylcholine catabolic process in synaptic cleft;choline catabolic process;chemical synaptic transmission;phototaxis;acetylcholine catabolic process;neurotransmitter catabolic process;cytoplasm;plasma membrane;membrane;extracellular space;cell junction;sy…	K01049	ACHE	http://www.genome.jp/dbget-bin/www_bget?ko:K01049	Glycerophospholipid metabolism;Cholinergic synapse	ko00564,ko04725	KOG1516(R)(Carboxylesterase and related proteins)	Acetylcholinesterase	Acetylcholinesterase OS=Drosophila melanogaster GN=Ace PE=1 SV=1
NM_001014743.3	471.45	289.81	281.77	3.17	16.02	0	0.73	5.04	0	acj6	abnormal chemosensory jump 6, isoform D [Drosophila melanogaster] &gt;XP_016924173.1 PREDICTED: inhibitory POU protein isoform X2 [Drosophila suzukii] &gt;XP_016952853.1 PREDICTED: inhibitory POU protein isoform X5 [Drosophila biarmipes] &gt;AAX52498.1 abnormal chemosensory jump 6, isoform D [Drosophila melanogaster]	GO:0003677;GO:0003700;GO:0003714;GO:0043565;GO:0070983;GO:0045944;GO:0007608;GO:0006351;GO:0006355;GO:0007636;GO:0048813;GO:0050896;GO:0007411;GO:0050911;GO:0005634;GO:0008039	DNA binding;transcription factor activity, sequence-specific DNA binding;transcription corepressor activity;sequence-specific DNA binding;dendrite guidance;positive regulation of transcription from RNA polymerase II promoter;sensory perception of smell;transcription, DNA-templated;regulation of transcription, DNA-templated;chemosensory jump behavior;dendrite morphogenesis;response to stimulus;axo…	K09366	POU4F,BRN3	http://www.genome.jp/dbget-bin/www_bget?ko:K09366	-	-	KOG3802(K)(Transcription factor OCT-1, contains POU and HOX domains)	Inhibitory	Inhibitory POU protein OS=Drosophila melanogaster GN=acj6 PE=1 SV=3
NM_001014744.2	0	0	0	0	0	0	0	0	0	acj6	abnormal chemosensory jump 6, isoform C [Drosophila melanogaster] &gt;AAX52497.1 abnormal chemosensory jump 6, isoform C [Drosophila melanogaster]	GO:0003677;GO:0003700;GO:0003714;GO:0043565;GO:0070983;GO:0045944;GO:0007608;GO:0006351;GO:0006355;GO:0007636;GO:0048813;GO:0050896;GO:0007411;GO:0050911;GO:0005634;GO:0008039	DNA binding;transcription factor activity, sequence-specific DNA binding;transcription corepressor activity;sequence-specific DNA binding;dendrite guidance;positive regulation of transcription from RNA polymerase II promoter;sensory perception of smell;transcription, DNA-templated;regulation of transcription, DNA-templated;chemosensory jump behavior;dendrite morphogenesis;response to stimulus;axo…	K09366	POU4F,BRN3	http://www.genome.jp/dbget-bin/www_bget?ko:K09366	-	-	KOG1168(K)(Transcription factor ACJ6/BRN-3, contains POU and HOX domains)	Inhibitory	Inhibitory POU protein OS=Drosophila melanogaster GN=acj6 PE=1 SV=3
NM_001144726.2	78.99	0	29.49	1.88	8.14	0	0	0	0	acj6	RT01016p, partial [Drosophila melanogaster] &gt;ABI34229.3 RT01116p, partial [Drosophila melanogaster]	GO:0003677;GO:0003700;GO:0043565;GO:0006351;GO:0006355;GO:0005634;GO:0003714;GO:0007411;GO:0007636;GO:0008039;GO:0045944;GO:0048813;GO:0050911;GO:0070983;GO:0007608;GO:0050896	DNA binding;transcription factor activity, sequence-specific DNA binding;sequence-specific DNA binding;transcription, DNA-templated;regulation of transcription, DNA-templated;nucleus;transcription corepressor activity;axon guidance;chemosensory jump behavior;synaptic target recognition;positive regulation of transcription from RNA polymerase II promoter;dendrite morphogenesis;detection of chemica…	K09366	POU4F,BRN3	http://www.genome.jp/dbget-bin/www_bget?ko:K09366	-	-	KOG3802(K)(Transcription factor OCT-1, contains POU and HOX domains)	Inhibitory	Inhibitory POU protein OS=Drosophila melanogaster GN=acj6 PE=1 SV=3
NM_001258753.2	0	0	0	0	0	0	0	0	0	acj6	abnormal chemosensory jump 6, isoform G [Drosophila melanogaster] &gt;XP_016924175.1 PREDICTED: inhibitory POU protein isoform X4 [Drosophila suzukii] &gt;XP_016952860.1 PREDICTED: inhibitory POU protein isoform X6 [Drosophila biarmipes] &gt;AFH07396.1 abnormal chemosensory jump 6, isoform G [Drosophila melanogaster]	GO:0003677;GO:0003700;GO:0043565;GO:0006351;GO:0006355;GO:0005634;GO:0003714;GO:0007411;GO:0007636;GO:0008039;GO:0045944;GO:0048813;GO:0050911;GO:0070983;GO:0007608;GO:0050896	DNA binding;transcription factor activity, sequence-specific DNA binding;sequence-specific DNA binding;transcription, DNA-templated;regulation of transcription, DNA-templated;nucleus;transcription corepressor activity;axon guidance;chemosensory jump behavior;synaptic target recognition;positive regulation of transcription from RNA polymerase II promoter;dendrite morphogenesis;detection of chemica…	K09366	POU4F,BRN3	http://www.genome.jp/dbget-bin/www_bget?ko:K09366	-	-	KOG1168(K)(Transcription factor ACJ6/BRN-3, contains POU and HOX domains)	Inhibitory	Inhibitory POU protein OS=Drosophila melanogaster GN=acj6 PE=1 SV=3
NM_001258754.2	0	0	0	0	5.81	0	0.91	0	0	acj6	abnormal chemosensory jump 6, isoform H [Drosophila melanogaster] &gt;XP_015011289.1 uncharacterized protein Dere_GG19406, isoform B [Drosophila erecta] &gt;XP_016924184.1 PREDICTED: inhibitory POU protein isoform X12 [Drosophila suzukii] &gt;XP_016952844.1 PREDICTED: inhibitory POU protein isoform X4 [Drosophila biarmipes] &gt;XP_017115106.1 PREDICTED: inhibitory POU protein isoform X12 [Drosoph…	GO:0003677;GO:0003700;GO:0043565;GO:0006351;GO:0006355;GO:0005634;GO:0003714;GO:0007411;GO:0007636;GO:0008039;GO:0045944;GO:0048813;GO:0050911;GO:0070983	DNA binding;transcription factor activity, sequence-specific DNA binding;sequence-specific DNA binding;transcription, DNA-templated;regulation of transcription, DNA-templated;nucleus;transcription corepressor activity;axon guidance;chemosensory jump behavior;synaptic target recognition;positive regulation of transcription from RNA polymerase II promoter;dendrite morphogenesis;detection of chemica…	K09366	POU4F,BRN3	http://www.genome.jp/dbget-bin/www_bget?ko:K09366	-	-	KOG1168(K)(Transcription factor ACJ6/BRN-3, contains POU and HOX domains)	Inhibitory	Inhibitory POU protein OS=Drosophila melanogaster GN=acj6 PE=1 SV=3
NM_001258755.2	30.63	12.72	10.59	8.95	24.04	15	3.36	4.96	10	acj6	abnormal chemosensory jump 6, isoform I [Drosophila melanogaster] &gt;XP_016039390.1 uncharacterized protein Dsimw501_GD15807, isoform D [Drosophila simulans] &gt;XP_016924181.1 PREDICTED: inhibitory POU protein isoform X9 [Drosophila suzukii] &gt;XP_016992326.1 PREDICTED: inhibitory POU protein isoform X3 [Drosophila takahashii] &gt;XP_017115103.1 PREDICTED: inhibitory POU protein isoform X9 [Dr…	GO:0003677;GO:0003700;GO:0043565;GO:0006351;GO:0006355;GO:0005634;GO:0003714;GO:0007411;GO:0007636;GO:0008039;GO:0045944;GO:0048813;GO:0050911;GO:0070983;GO:0007608;GO:0050896	DNA binding;transcription factor activity, sequence-specific DNA binding;sequence-specific DNA binding;transcription, DNA-templated;regulation of transcription, DNA-templated;nucleus;transcription corepressor activity;axon guidance;chemosensory jump behavior;synaptic target recognition;positive regulation of transcription from RNA polymerase II promoter;dendrite morphogenesis;detection of chemica…	K09366	POU4F,BRN3	http://www.genome.jp/dbget-bin/www_bget?ko:K09366	-	-	KOG1168(K)(Transcription factor ACJ6/BRN-3, contains POU and HOX domains)	Inhibitory	Inhibitory POU protein OS=Drosophila melanogaster GN=acj6 PE=1 SV=3
NM_001258756.2	38.93	30.61	43.15	0	0	0	0	0	0	acj6	abnormal chemosensory jump 6, isoform J [Drosophila melanogaster] &gt;XP_016924183.1 PREDICTED: inhibitory POU protein isoform X11 [Drosophila suzukii] &gt;XP_017115105.1 PREDICTED: inhibitory POU protein isoform X11 [Drosophila elegans] &gt;AFH07399.1 abnormal chemosensory jump 6, isoform J [Drosophila melanogaster]	GO:0003677;GO:0043565;GO:0003700;GO:0006351;GO:0006355;GO:0005634;GO:0003714;GO:0007411;GO:0007636;GO:0008039;GO:0045944;GO:0048813;GO:0050911;GO:0070983	DNA binding;sequence-specific DNA binding;transcription factor activity, sequence-specific DNA binding;transcription, DNA-templated;regulation of transcription, DNA-templated;nucleus;transcription corepressor activity;axon guidance;chemosensory jump behavior;synaptic target recognition;positive regulation of transcription from RNA polymerase II promoter;dendrite morphogenesis;detection of chemica…	K09366	POU4F,BRN3	http://www.genome.jp/dbget-bin/www_bget?ko:K09366	-	-	KOG1168(K)(Transcription factor ACJ6/BRN-3, contains POU and HOX domains)	Inhibitory	Inhibitory POU protein OS=Drosophila melanogaster GN=acj6 PE=1 SV=3
NM_001258757.2	0	0	0	0	0	0	0	0	0	acj6	abnormal chemosensory jump 6, isoform K [Drosophila melanogaster] &gt;AFH07400.1 abnormal chemosensory jump 6, isoform K [Drosophila melanogaster]	GO:0003677;GO:0043565;GO:0003700;GO:0006351;GO:0006355;GO:0005634;GO:0003714;GO:0007411;GO:0007636;GO:0008039;GO:0045944;GO:0048813;GO:0050911;GO:0070983;GO:0007608;GO:0050896	DNA binding;sequence-specific DNA binding;transcription factor activity, sequence-specific DNA binding;transcription, DNA-templated;regulation of transcription, DNA-templated;nucleus;transcription corepressor activity;axon guidance;chemosensory jump behavior;synaptic target recognition;positive regulation of transcription from RNA polymerase II promoter;dendrite morphogenesis;detection of chemica…	K09366	POU4F,BRN3	http://www.genome.jp/dbget-bin/www_bget?ko:K09366	-	-	KOG1168(K)(Transcription factor ACJ6/BRN-3, contains POU and HOX domains)	Inhibitory	Inhibitory POU protein OS=Drosophila melanogaster GN=acj6 PE=1 SV=3
NM_001258758.2	0	0	0	0	0	0	0	0	0	acj6	abnormal chemosensory jump 6, isoform L [Drosophila melanogaster] &gt;XP_015011290.1 uncharacterized protein Dere_GG19406, isoform C [Drosophila erecta] &gt;XP_016924180.1 PREDICTED: inhibitory POU protein isoform X8 [Drosophila suzukii] &gt;XP_016952827.1 PREDICTED: inhibitory POU protein isoform X2 [Drosophila biarmipes] &gt;XP_017115102.1 PREDICTED: inhibitory POU protein isoform X8 [Drosophil…	GO:0003677;GO:0003700;GO:0043565;GO:0006351;GO:0006355;GO:0005634;GO:0003714;GO:0007411;GO:0007636;GO:0008039;GO:0045944;GO:0048813;GO:0050911;GO:0070983	DNA binding;transcription factor activity, sequence-specific DNA binding;sequence-specific DNA binding;transcription, DNA-templated;regulation of transcription, DNA-templated;nucleus;transcription corepressor activity;axon guidance;chemosensory jump behavior;synaptic target recognition;positive regulation of transcription from RNA polymerase II promoter;dendrite morphogenesis;detection of chemica…	K09366	POU4F,BRN3	http://www.genome.jp/dbget-bin/www_bget?ko:K09366	-	-	KOG3802(K)(Transcription factor OCT-1, contains POU and HOX domains)	Inhibitory	Inhibitory POU protein OS=Drosophila melanogaster GN=acj6 PE=1 SV=3
NM_001258759.2	0	0	0	0	0	0	0	0	0	acj6	abnormal chemosensory jump 6, isoform M [Drosophila melanogaster] &gt;XP_001978096.2 uncharacterized protein Dere_GG19406, isoform D [Drosophila erecta] &gt;XP_016039391.1 uncharacterized protein Dsimw501_GD15807, isoform E [Drosophila simulans] &gt;XP_016924177.1 PREDICTED: inhibitory POU protein isoform X6 [Drosophila suzukii] &gt;XP_016952819.1 PREDICTED: inhibitory POU protein isoform X1 [Dro…	GO:0003677;GO:0043565;GO:0003700;GO:0006351;GO:0006355;GO:0005634;GO:0003714;GO:0007411;GO:0007636;GO:0008039;GO:0045944;GO:0048813;GO:0050911;GO:0070983;GO:0007608;GO:0050896	DNA binding;sequence-specific DNA binding;transcription factor activity, sequence-specific DNA binding;transcription, DNA-templated;regulation of transcription, DNA-templated;nucleus;transcription corepressor activity;axon guidance;chemosensory jump behavior;synaptic target recognition;positive regulation of transcription from RNA polymerase II promoter;dendrite morphogenesis;detection of chemica…	K09366	POU4F,BRN3	http://www.genome.jp/dbget-bin/www_bget?ko:K09366	-	-	KOG1168(K)(Transcription factor ACJ6/BRN-3, contains POU and HOX domains)	Inhibitory	Inhibitory POU protein OS=Drosophila melanogaster GN=acj6 PE=1 SV=3
NM_001258760.2	0	0	0	0	0	0	0	0	0	acj6	abnormal chemosensory jump 6, isoform N [Drosophila melanogaster] &gt;XP_016924179.1 PREDICTED: inhibitory POU protein isoform X7 [Drosophila suzukii] &gt;XP_017115100.1 PREDICTED: inhibitory POU protein isoform X7 [Drosophila elegans] &gt;AFH07403.1 abnormal chemosensory jump 6, isoform N [Drosophila melanogaster]	GO:0003677;GO:0003700;GO:0043565;GO:0006351;GO:0006355;GO:0005634;GO:0003714;GO:0007411;GO:0007636;GO:0008039;GO:0045944;GO:0048813;GO:0050911;GO:0070983	DNA binding;transcription factor activity, sequence-specific DNA binding;sequence-specific DNA binding;transcription, DNA-templated;regulation of transcription, DNA-templated;nucleus;transcription corepressor activity;axon guidance;chemosensory jump behavior;synaptic target recognition;positive regulation of transcription from RNA polymerase II promoter;dendrite morphogenesis;detection of chemica…	K09366	POU4F,BRN3	http://www.genome.jp/dbget-bin/www_bget?ko:K09366	-	-	KOG3802(K)(Transcription factor OCT-1, contains POU and HOX domains)	Inhibitory	Inhibitory POU protein OS=Drosophila melanogaster GN=acj6 PE=1 SV=3
NM_080137.3	0	7.87	0	0	0	0	0	0	0	acj6	abnormal chemosensory jump 6, isoform A [Drosophila melanogaster] &gt;XP_016924172.1 PREDICTED: inhibitory POU protein isoform X1 [Drosophila suzukii] &gt;P24350.3 RecName: Full=Inhibitory POU protein; Short=I-POU; AltName: Full=Abnormal chemosensory jump 6 protein &gt;AAC35369.1 POU domain transcription factor [Drosophila melanogaster] &gt;AAF48447.2 abnormal chemosensory jump 6, isoform A [Dros…	GO:0003677;GO:0003700;GO:0003714;GO:0043565;GO:0070983;GO:0045944;GO:0007608;GO:0006351;GO:0006355;GO:0007636;GO:0048813;GO:0050896;GO:0007411;GO:0050911;GO:0005634;GO:0008039	DNA binding;transcription factor activity, sequence-specific DNA binding;transcription corepressor activity;sequence-specific DNA binding;dendrite guidance;positive regulation of transcription from RNA polymerase II promoter;sensory perception of smell;transcription, DNA-templated;regulation of transcription, DNA-templated;chemosensory jump behavior;dendrite morphogenesis;response to stimulus;axo…	K09366	POU4F,BRN3	http://www.genome.jp/dbget-bin/www_bget?ko:K09366	-	-	KOG3802(K)(Transcription factor OCT-1, contains POU and HOX domains)	Inhibitory	Inhibitory POU protein OS=Drosophila melanogaster GN=acj6 PE=1 SV=3
NM_167438.2	0	0	0	0	0	0	0	0	0	acj6	abnormal chemosensory jump 6, isoform E [Drosophila melanogaster] &gt;XP_016039393.1 uncharacterized protein Dsimw501_GD15807, isoform G [Drosophila simulans] &gt;AAN09663.1 abnormal chemosensory jump 6, isoform E [Drosophila melanogaster] &gt;KMZ09851.1 uncharacterized protein Dsimw501_GD15807, isoform G [Drosophila simulans]	GO:0003677;GO:0003700;GO:0003714;GO:0043565;GO:0070983;GO:0045944;GO:0007608;GO:0006351;GO:0006355;GO:0007636;GO:0048813;GO:0050896;GO:0007411;GO:0050911;GO:0005634;GO:0008039	DNA binding;transcription factor activity, sequence-specific DNA binding;transcription corepressor activity;sequence-specific DNA binding;dendrite guidance;positive regulation of transcription from RNA polymerase II promoter;sensory perception of smell;transcription, DNA-templated;regulation of transcription, DNA-templated;chemosensory jump behavior;dendrite morphogenesis;response to stimulus;axo…	K09366	POU4F,BRN3	http://www.genome.jp/dbget-bin/www_bget?ko:K09366	-	-	KOG3802(K)(Transcription factor OCT-1, contains POU and HOX domains)	Inhibitory	Inhibitory POU protein OS=Drosophila melanogaster GN=acj6 PE=1 SV=3
NM_080178.5	1005.2	840	772.09	1160	1138.02	977.56	826.62	866.64	960	acp2	acid phosphatase 1, isoform B [Drosophila melanogaster] &gt;AAN14203.1 acid phosphatase 1, isoform B [Drosophila melanogaster] &gt;AAN71396.1 RE40943p [Drosophila melanogaster] &gt;ACL87771.1 Acph-1-PA, partial [synthetic construct] &gt;ACL92787.1 Acph-1-PA [synthetic construct]	GO:0042803;GO:0016787;GO:0003993;GO:0016311;GO:0016020;GO:0070062;GO:0016021;GO:0005634	protein homodimerization activity;hydrolase activity;acid phosphatase activity;dephosphorylation;membrane;extracellular exosome;integral component of membrane;nucleus	K14410	ACP2	http://www.genome.jp/dbget-bin/www_bget?ko:K14410	Lysosome;Riboflavin metabolism	ko04142,ko00740	KOG3720(I)(Lysosomal & prostatic acid phosphatases)	Lysosomal	Lysosomal acid phosphatase OS=Xenopus laevis GN=acp2 PE=2 SV=1
NM_170453.2	48.8	0	37.91	0	44.98	90.44	139.38	14.36	0	acp2	acid phosphatase 1, isoform B [Drosophila melanogaster] &gt;AAN14203.1 acid phosphatase 1, isoform B [Drosophila melanogaster] &gt;AAN71396.1 RE40943p [Drosophila melanogaster] &gt;ACL87771.1 Acph-1-PA, partial [synthetic construct] &gt;ACL92787.1 Acph-1-PA [synthetic construct]	GO:0042803;GO:0016787;GO:0003993;GO:0016311;GO:0016020;GO:0070062;GO:0016021;GO:0005634	protein homodimerization activity;hydrolase activity;acid phosphatase activity;dephosphorylation;membrane;extracellular exosome;integral component of membrane;nucleus	K14410	ACP2	http://www.genome.jp/dbget-bin/www_bget?ko:K14410	Lysosome;Riboflavin metabolism	ko04142,ko00740	KOG3720(I)(Lysosomal & prostatic acid phosphatases)	Lysosomal	Lysosomal acid phosphatase OS=Xenopus laevis GN=acp2 PE=2 SV=1
NM_001275987.1	20.57	4.29	11.14	0	0	0	0	0	0	nAChRalpha1	nicotinic acetylcholine receptor alpha1, isoform B [Drosophila melanogaster] &gt;AGB96296.1 nicotinic acetylcholine receptor alpha1, isoform B [Drosophila melanogaster]	GO:0005216;GO:0004889;GO:0005230;GO:0006810;GO:0006811;GO:0005886;GO:0016020;GO:0030054;GO:0016021;GO:0045202;GO:0045211;GO:0005892;GO:0006812;GO:0007271;GO:0015464;GO:0017085;GO:0042166;GO:0035094;GO:0007274;GO:0005887	ion channel activity;acetylcholine-gated cation-selective channel activity;extracellular ligand-gated ion channel activity;transport;ion transport;plasma membrane;membrane;cell junction;integral component of membrane;synapse;postsynaptic membrane;acetylcholine-gated channel complex;cation transport;synaptic transmission, cholinergic;acetylcholine receptor activity;response to insecticide;acetylch…	K05312	CHRNN	http://www.genome.jp/dbget-bin/www_bget?ko:K05312	-	-	KOG3645(T)(Acetylcholine receptor)	Acetylcholine	Acetylcholine receptor subunit alpha-like 1 OS=Drosophila melanogaster GN=nAChRalpha1 PE=2 SV=2
NM_001275988.2	34.38	90.95	62.9	7.82	77.87	18.54	7.1	6.43	11.61	nAChRalpha1	nicotinic acetylcholine receptor alpha1, isoform B [Drosophila melanogaster] &gt;AGB96296.1 nicotinic acetylcholine receptor alpha1, isoform B [Drosophila melanogaster]	GO:0005216;GO:0004889;GO:0005230;GO:0006810;GO:0006811;GO:0005886;GO:0016020;GO:0030054;GO:0016021;GO:0045202;GO:0045211;GO:0005892;GO:0006812;GO:0007271;GO:0015464;GO:0017085;GO:0042166;GO:0035094;GO:0007274;GO:0005887	ion channel activity;acetylcholine-gated cation-selective channel activity;extracellular ligand-gated ion channel activity;transport;ion transport;plasma membrane;membrane;cell junction;integral component of membrane;synapse;postsynaptic membrane;acetylcholine-gated channel complex;cation transport;synaptic transmission, cholinergic;acetylcholine receptor activity;response to insecticide;acetylch…	K05312	CHRNN	http://www.genome.jp/dbget-bin/www_bget?ko:K05312	-	-	KOG3645(T)(Acetylcholine receptor)	Acetylcholine	Acetylcholine receptor subunit alpha-like 1 OS=Drosophila melanogaster GN=nAChRalpha1 PE=2 SV=2
NM_079757.4	20.57	4.29	11.14	0	0	0	0	0	0	nAChRalpha1	nicotinic acetylcholine receptor alpha1, isoform B [Drosophila melanogaster] &gt;AGB96296.1 nicotinic acetylcholine receptor alpha1, isoform B [Drosophila melanogaster]	GO:0005216;GO:0004889;GO:0005230;GO:0006810;GO:0006811;GO:0005886;GO:0016020;GO:0030054;GO:0016021;GO:0045202;GO:0045211;GO:0005892;GO:0006812;GO:0007271;GO:0015464;GO:0017085;GO:0042166;GO:0035094;GO:0007274;GO:0005887	ion channel activity;acetylcholine-gated cation-selective channel activity;extracellular ligand-gated ion channel activity;transport;ion transport;plasma membrane;membrane;cell junction;integral component of membrane;synapse;postsynaptic membrane;acetylcholine-gated channel complex;cation transport;synaptic transmission, cholinergic;acetylcholine receptor activity;response to insecticide;acetylch…	K05312	CHRNN	http://www.genome.jp/dbget-bin/www_bget?ko:K05312	-	-	KOG3645(T)(Acetylcholine receptor)	Acetylcholine	Acetylcholine receptor subunit alpha-like 1 OS=Drosophila melanogaster GN=nAChRalpha1 PE=2 SV=2
novel.5582.1	28.02	0	29.03	50.98	0.02	44.53	0	22.49	42.18	nAChRalpha1	nicotinic acetylcholine receptor alpha1, isoform B [Drosophila melanogaster] &gt;AGB96296.1 nicotinic acetylcholine receptor alpha1, isoform B [Drosophila melanogaster]	GO:0005216;GO:0004889;GO:0005230;GO:0006810;GO:0006811;GO:0005886;GO:0016020;GO:0030054;GO:0016021;GO:0045202;GO:0045211;GO:0005892;GO:0006812;GO:0007271;GO:0015464;GO:0017085;GO:0042166;GO:0035094;GO:0007274;GO:0005887	ion channel activity;acetylcholine-gated cation-selective channel activity;extracellular ligand-gated ion channel activity;transport;ion transport;plasma membrane;membrane;cell junction;integral component of membrane;synapse;postsynaptic membrane;acetylcholine-gated channel complex;cation transport;synaptic transmission, cholinergic;acetylcholine receptor activity;response to insecticide;acetylch…	K05312	CHRNN	http://www.genome.jp/dbget-bin/www_bget?ko:K05312	-	-	KOG3645(T)(Acetylcholine receptor)	Acetylcholine	Acetylcholine receptor subunit alpha-like 1 OS=Drosophila melanogaster GN=nAChRalpha1 PE=2 SV=2
novel.5582.3	29.61	0	0	161.89	237.97	266.77	212.26	118.89	136.6	nAChRalpha1	nicotinic acetylcholine receptor alpha1, isoform B [Drosophila melanogaster] &gt;AGB96296.1 nicotinic acetylcholine receptor alpha1, isoform B [Drosophila melanogaster]	GO:0005216;GO:0004889;GO:0005230;GO:0006810;GO:0006811;GO:0005886;GO:0016020;GO:0030054;GO:0016021;GO:0045202;GO:0045211;GO:0005892;GO:0006812;GO:0007271;GO:0015464;GO:0017085;GO:0042166;GO:0035094;GO:0007274;GO:0005887	ion channel activity;acetylcholine-gated cation-selective channel activity;extracellular ligand-gated ion channel activity;transport;ion transport;plasma membrane;membrane;cell junction;integral component of membrane;synapse;postsynaptic membrane;acetylcholine-gated channel complex;cation transport;synaptic transmission, cholinergic;acetylcholine receptor activity;response to insecticide;acetylch…	K05312	CHRNN	http://www.genome.jp/dbget-bin/www_bget?ko:K05312	-	-	KOG3645(T)(Acetylcholine receptor)	Acetylcholine	Acetylcholine receptor subunit alpha-like 1 OS=Drosophila melanogaster GN=nAChRalpha1 PE=2 SV=2
novel.5582.4	27.39	53.62	24.16	141.57	59.84	78.88	0	38.89	31.06	nAChRalpha1	nicotinic acetylcholine receptor alpha1, isoform B [Drosophila melanogaster] &gt;AGB96296.1 nicotinic acetylcholine receptor alpha1, isoform B [Drosophila melanogaster]	GO:0005216;GO:0004889;GO:0005230;GO:0006810;GO:0006811;GO:0005886;GO:0016020;GO:0030054;GO:0016021;GO:0045202;GO:0045211;GO:0005892;GO:0006812;GO:0007271;GO:0015464;GO:0017085;GO:0042166;GO:0035094;GO:0007274;GO:0005887	ion channel activity;acetylcholine-gated cation-selective channel activity;extracellular ligand-gated ion channel activity;transport;ion transport;plasma membrane;membrane;cell junction;integral component of membrane;synapse;postsynaptic membrane;acetylcholine-gated channel complex;cation transport;synaptic transmission, cholinergic;acetylcholine receptor activity;response to insecticide;acetylch…	K05312	CHRNN	http://www.genome.jp/dbget-bin/www_bget?ko:K05312	-	-	KOG3645(T)(Acetylcholine receptor)	Acetylcholine	Acetylcholine receptor subunit alpha-like 1 OS=Drosophila melanogaster GN=nAChRalpha1 PE=2 SV=2
novel.5582.5	23.81	14.52	0	0	55.15	22.88	66.46	32.42	0	nAChRalpha1	nicotinic acetylcholine receptor alpha1, isoform B [Drosophila melanogaster] &gt;AGB96296.1 nicotinic acetylcholine receptor alpha1, isoform B [Drosophila melanogaster]	GO:0005216;GO:0004889;GO:0005230;GO:0006810;GO:0006811;GO:0005886;GO:0016020;GO:0030054;GO:0016021;GO:0045202;GO:0045211;GO:0005892;GO:0006812;GO:0007271;GO:0015464;GO:0017085;GO:0042166;GO:0035094;GO:0007274;GO:0005887	ion channel activity;acetylcholine-gated cation-selective channel activity;extracellular ligand-gated ion channel activity;transport;ion transport;plasma membrane;membrane;cell junction;integral component of membrane;synapse;postsynaptic membrane;acetylcholine-gated channel complex;cation transport;synaptic transmission, cholinergic;acetylcholine receptor activity;response to insecticide;acetylch…	K05312	CHRNN	http://www.genome.jp/dbget-bin/www_bget?ko:K05312	-	-	KOG3645(T)(Acetylcholine receptor)	Acetylcholine	Acetylcholine receptor subunit alpha-like 1 OS=Drosophila melanogaster GN=nAChRalpha1 PE=2 SV=2
novel.5582.6	47.63	63.84	67.64	97.59	68.9	69.4	67.01	98.44	150.24	nAChRalpha1	nicotinic acetylcholine receptor alpha1, isoform B [Drosophila melanogaster] &gt;AGB96296.1 nicotinic acetylcholine receptor alpha1, isoform B [Drosophila melanogaster]	GO:0005216;GO:0004889;GO:0005230;GO:0006810;GO:0006811;GO:0005886;GO:0016020;GO:0030054;GO:0016021;GO:0045202;GO:0045211;GO:0005892;GO:0006812;GO:0007271;GO:0015464;GO:0017085;GO:0042166;GO:0035094;GO:0007274;GO:0005887	ion channel activity;acetylcholine-gated cation-selective channel activity;extracellular ligand-gated ion channel activity;transport;ion transport;plasma membrane;membrane;cell junction;integral component of membrane;synapse;postsynaptic membrane;acetylcholine-gated channel complex;cation transport;synaptic transmission, cholinergic;acetylcholine receptor activity;response to insecticide;acetylch…	K05312	CHRNN	http://www.genome.jp/dbget-bin/www_bget?ko:K05312	-	-	KOG3645(T)(Acetylcholine receptor)	Acetylcholine	Acetylcholine receptor subunit alpha-like 1 OS=Drosophila melanogaster GN=nAChRalpha1 PE=2 SV=2
novel.5582.7	0	36.49	0	92.14	22.26	0	27.16	28.44	9.32	nAChRalpha1	nicotinic acetylcholine receptor alpha1, isoform B [Drosophila melanogaster] &gt;AGB96296.1 nicotinic acetylcholine receptor alpha1, isoform B [Drosophila melanogaster]	GO:0005216;GO:0004889;GO:0005230;GO:0006810;GO:0006811;GO:0005886;GO:0016020;GO:0030054;GO:0016021;GO:0045202;GO:0045211;GO:0005892;GO:0006812;GO:0007271;GO:0015464;GO:0017085;GO:0042166;GO:0035094;GO:0007274;GO:0005887	ion channel activity;acetylcholine-gated cation-selective channel activity;extracellular ligand-gated ion channel activity;transport;ion transport;plasma membrane;membrane;cell junction;integral component of membrane;synapse;postsynaptic membrane;acetylcholine-gated channel complex;cation transport;synaptic transmission, cholinergic;acetylcholine receptor activity;response to insecticide;acetylch…	K05312	CHRNN	http://www.genome.jp/dbget-bin/www_bget?ko:K05312	-	-	KOG3645(T)(Acetylcholine receptor)	Acetylcholine	Acetylcholine receptor subunit alpha-like 1 OS=Drosophila melanogaster GN=nAChRalpha1 PE=2 SV=2
NM_079120.3	0	31	0	0	0	0	6	0	0	mAChR-A	muscarinic acetylcholine Receptor, A-type, isoform B [Drosophila melanogaster] &gt;P16395.2 RecName: Full=Muscarinic acetylcholine receptor DM1 &gt;AAM68310.1 muscarinic acetylcholine Receptor, A-type, isoform B [Drosophila melanogaster]	GO:0016907;GO:0008227;GO:0004871;GO:0004930;GO:0007197;GO:0007186;GO:0007165;GO:0007200;GO:0007207;GO:0007213;GO:0007271;GO:0005886;GO:0016020;GO:0030054;GO:0016021;GO:0045202;GO:0045211;GO:0005887	G-protein coupled acetylcholine receptor activity;G-protein coupled amine receptor activity;signal transducer activity;G-protein coupled receptor activity;adenylate cyclase-inhibiting G-protein coupled acetylcholine receptor signaling pathway;G-protein coupled receptor signaling pathway;signal transduction;phospholipase C-activating G-protein coupled receptor signaling pathway;phospholipase C-act…	K04131	CHRM3	http://www.genome.jp/dbget-bin/www_bget?ko:K04131	Regulation of actin cytoskeleton;Calcium signaling pathway;Neuroactive ligand-receptor interaction;Gastric acid secretion;Pancreatic secretion;Salivary secretion;Insulin secretion;Cholinergic synapse;Taste transduction	ko04810,ko04020,ko04080,ko04971,ko04972,ko04970,ko04911,ko04725,ko04742	KOG3656(R)(FOG: 7 transmembrane receptor)	Muscarinic	Muscarinic acetylcholine receptor DM1 OS=Drosophila melanogaster GN=mAChR-A PE=2 SV=2
NM_166668.2	35	0	29	13	10	5	0	16	9	mAChR-A	muscarinic acetylcholine Receptor, A-type, isoform A [Drosophila melanogaster] &gt;AAF47197.1 muscarinic acetylcholine Receptor, A-type, isoform A [Drosophila melanogaster]	GO:0016907;GO:0008227;GO:0004871;GO:0004930;GO:0007197;GO:0007186;GO:0007165;GO:0007200;GO:0007207;GO:0007213;GO:0007271;GO:0005886;GO:0016020;GO:0030054;GO:0016021;GO:0045202;GO:0045211;GO:0005887	G-protein coupled acetylcholine receptor activity;G-protein coupled amine receptor activity;signal transducer activity;G-protein coupled receptor activity;adenylate cyclase-inhibiting G-protein coupled acetylcholine receptor signaling pathway;G-protein coupled receptor signaling pathway;signal transduction;phospholipase C-activating G-protein coupled receptor signaling pathway;phospholipase C-act…	K04131	CHRM3	http://www.genome.jp/dbget-bin/www_bget?ko:K04131	Regulation of actin cytoskeleton;Calcium signaling pathway;Neuroactive ligand-receptor interaction;Gastric acid secretion;Pancreatic secretion;Salivary secretion;Insulin secretion;Cholinergic synapse;Taste transduction	ko04810,ko04020,ko04080,ko04971,ko04972,ko04970,ko04911,ko04725,ko04742	KOG4220(T)(Muscarinic acetylcholine receptor)	Muscarinic	Muscarinic acetylcholine receptor DM1 OS=Drosophila melanogaster GN=mAChR-A PE=2 SV=2
NM_079203.3	11.08	8.79	0	0	8.67	0	0	0	0	nAChRbeta1	nicotinic acetylcholine receptor beta1, isoform A [Drosophila melanogaster] &gt;CAA30778.1 unnamed protein product [Drosophila melanogaster] &gt;AAF47900.1 nicotinic acetylcholine receptor beta1, isoform A [Drosophila melanogaster] &gt;ADX35970.1 RE35042p [Drosophila melanogaster] &gt;AOQ08335.1 nAcRbeta-64B-RA, partial [synthetic construct] &gt;AOQ14945.1 nAChRbeta1-PA [synthetic construct] &gt;…	GO:0005216;GO:0004889;GO:0042166;GO:0015464;GO:0005230;GO:0035094;GO:0006810;GO:0007274;GO:0006811;GO:0007271;GO:0098655;GO:0005886;GO:0016020;GO:0005892;GO:0030054;GO:0016021;GO:0045202;GO:0045211;GO:0005887	ion channel activity;acetylcholine-gated cation-selective channel activity;acetylcholine binding;acetylcholine receptor activity;extracellular ligand-gated ion channel activity;response to nicotine;transport;neuromuscular synaptic transmission;ion transport;synaptic transmission, cholinergic;cation transmembrane transport;plasma membrane;membrane;acetylcholine-gated channel complex;cell junction;…	K05312	CHRNN	http://www.genome.jp/dbget-bin/www_bget?ko:K05312	-	-	KOG3645(T)(Acetylcholine receptor)	Acetylcholine	Acetylcholine receptor subunit beta-like 1 OS=Drosophila melanogaster GN=nAChRbeta1 PE=2 SV=1
NM_168086.2	1	1	0	1	1.36	0	0	0	0	-	nicotinic acetylcholine receptor beta1, isoform B [Drosophila melanogaster] &gt;AAF47901.1 nicotinic acetylcholine receptor beta1, isoform B [Drosophila melanogaster] &gt;AAL68193.1 GH10531p [Drosophila melanogaster] &gt;ACL87870.1 nAcRbeta-64B-PB, partial [synthetic construct] &gt;ACL92220.1 nAcRbeta-64B-PB [synthetic construct]	GO:0016020;GO:0016021;GO:0005892;GO:0006811;GO:0007271;GO:0045211	membrane;integral component of membrane;acetylcholine-gated channel complex;ion transport;synaptic transmission, cholinergic;postsynaptic membrane	-	-	-	-	-	-	-	-
novel.13750.1	4.31	13.91	0	0	0	0	0	11	5	nAChRbeta1	uncharacterized protein Dere_GG15229, isoform A [Drosophila erecta] &gt;EDV50926.1 uncharacterized protein Dere_GG15229, isoform A [Drosophila erecta]	GO:0005216;GO:0004889;GO:0005230;GO:0006810;GO:0006811;GO:0005886;GO:0016020;GO:0030054;GO:0016021;GO:0045202;GO:0045211;GO:0042166;GO:0015464;GO:0035094;GO:0007274;GO:0007271;GO:0098655;GO:0005892;GO:0005887	ion channel activity;acetylcholine-gated cation-selective channel activity;extracellular ligand-gated ion channel activity;transport;ion transport;plasma membrane;membrane;cell junction;integral component of membrane;synapse;postsynaptic membrane;acetylcholine binding;acetylcholine receptor activity;response to nicotine;neuromuscular synaptic transmission;synaptic transmission, cholinergic;cation…	K05312	CHRNN	http://www.genome.jp/dbget-bin/www_bget?ko:K05312	-	-	KOG3645(T)(Acetylcholine receptor)	Acetylcholine	Acetylcholine receptor subunit beta-like 1 OS=Drosophila melanogaster GN=nAChRbeta1 PE=2 SV=1
novel.13750.4	157.61	88.31	92	12	32.96	13	4	0	0	nAChRbeta1	uncharacterized protein Dere_GG15229, isoform A [Drosophila erecta] &gt;EDV50926.1 uncharacterized protein Dere_GG15229, isoform A [Drosophila erecta]	GO:0005216;GO:0004889;GO:0005230;GO:0006810;GO:0006811;GO:0005886;GO:0016020;GO:0030054;GO:0016021;GO:0045202;GO:0045211;GO:0042166;GO:0015464;GO:0035094;GO:0007274;GO:0007271;GO:0098655;GO:0005892;GO:0005887	ion channel activity;acetylcholine-gated cation-selective channel activity;extracellular ligand-gated ion channel activity;transport;ion transport;plasma membrane;membrane;cell junction;integral component of membrane;synapse;postsynaptic membrane;acetylcholine binding;acetylcholine receptor activity;response to nicotine;neuromuscular synaptic transmission;synaptic transmission, cholinergic;cation…	K05312	CHRNN	http://www.genome.jp/dbget-bin/www_bget?ko:K05312	-	-	KOG3645(T)(Acetylcholine receptor)	Acetylcholine	Acetylcholine receptor subunit beta-like 1 OS=Drosophila melanogaster GN=nAChRbeta1 PE=2 SV=1
NM_079758.3	0	2.79	5.23	8.35	27.87	14.01	32.39	27.8	16.46	nAChRalpha2	nicotinic acetylcholine receptor alpha2, isoform A [Drosophila melanogaster] &gt;NP_733001.1 nicotinic acetylcholine receptor alpha2, isoform B [Drosophila melanogaster] &gt;XP_002032516.1 GM26601 [Drosophila sechellia] &gt;XP_002104730.1 uncharacterized protein Dsimw501_GD21103 [Drosophila simulans] &gt;P17644.1 RecName: Full=Acetylcholine receptor subunit alpha-like 2; AltName: Full=Nicotinic a…	GO:0005216;GO:0004889;GO:0042166;GO:0015464;GO:0005230;GO:0035094;GO:0006810;GO:0007274;GO:0006811;GO:0007271;GO:0006812;GO:0005886;GO:0016020;GO:0005892;GO:0030054;GO:0016021;GO:0045202;GO:0045211;GO:0005887	ion channel activity;acetylcholine-gated cation-selective channel activity;acetylcholine binding;acetylcholine receptor activity;extracellular ligand-gated ion channel activity;response to nicotine;transport;neuromuscular synaptic transmission;ion transport;synaptic transmission, cholinergic;cation transport;plasma membrane;membrane;acetylcholine-gated channel complex;cell junction;integral compo…	K05312	CHRNN	http://www.genome.jp/dbget-bin/www_bget?ko:K05312	-	-	KOG3645(T)(Acetylcholine receptor)	Acetylcholine	Acetylcholine receptor subunit alpha-like 2 OS=Drosophila melanogaster GN=nAChRalpha2 PE=2 SV=1
NM_170146.2	2.96	2.97	2.77	44.17	21.13	17.5	21.19	8.67	13.75	nAChRalpha2	nicotinic acetylcholine receptor alpha2, isoform A [Drosophila melanogaster] &gt;NP_733001.1 nicotinic acetylcholine receptor alpha2, isoform B [Drosophila melanogaster] &gt;XP_002032516.1 GM26601 [Drosophila sechellia] &gt;XP_002104730.1 uncharacterized protein Dsimw501_GD21103 [Drosophila simulans] &gt;P17644.1 RecName: Full=Acetylcholine receptor subunit alpha-like 2; AltName: Full=Nicotinic a…	GO:0005216;GO:0004889;GO:0042166;GO:0015464;GO:0005230;GO:0035094;GO:0006810;GO:0007274;GO:0006811;GO:0007271;GO:0006812;GO:0005886;GO:0016020;GO:0005892;GO:0030054;GO:0016021;GO:0045202;GO:0045211;GO:0005887	ion channel activity;acetylcholine-gated cation-selective channel activity;acetylcholine binding;acetylcholine receptor activity;extracellular ligand-gated ion channel activity;response to nicotine;transport;neuromuscular synaptic transmission;ion transport;synaptic transmission, cholinergic;cation transport;plasma membrane;membrane;acetylcholine-gated channel complex;cell junction;integral compo…	K05312	CHRNN	http://www.genome.jp/dbget-bin/www_bget?ko:K05312	-	-	KOG3645(T)(Acetylcholine receptor)	Acetylcholine	Acetylcholine receptor subunit alpha-like 2 OS=Drosophila melanogaster GN=nAChRalpha2 PE=2 SV=1
novel.5585.1	1.04	9.24	0	14.48	0	15.49	22.41	31.52	43.79	nAChRalpha2	nicotinic acetylcholine receptor alpha2, isoform A [Drosophila melanogaster] &gt;NP_733001.1 nicotinic acetylcholine receptor alpha2, isoform B [Drosophila melanogaster] &gt;XP_002032516.1 GM26601 [Drosophila sechellia] &gt;XP_002104730.1 uncharacterized protein Dsimw501_GD21103 [Drosophila simulans] &gt;P17644.1 RecName: Full=Acetylcholine receptor subunit alpha-like 2; AltName: Full=Nicotinic a…	GO:0005216;GO:0004889;GO:0042166;GO:0015464;GO:0005230;GO:0035094;GO:0006810;GO:0007274;GO:0006811;GO:0007271;GO:0006812;GO:0005886;GO:0016020;GO:0005892;GO:0030054;GO:0016021;GO:0045202;GO:0045211;GO:0005887	ion channel activity;acetylcholine-gated cation-selective channel activity;acetylcholine binding;acetylcholine receptor activity;extracellular ligand-gated ion channel activity;response to nicotine;transport;neuromuscular synaptic transmission;ion transport;synaptic transmission, cholinergic;cation transport;plasma membrane;membrane;acetylcholine-gated channel complex;cell junction;integral compo…	K05312	CHRNN	http://www.genome.jp/dbget-bin/www_bget?ko:K05312	-	-	KOG3645(T)(Acetylcholine receptor)	Acetylcholine	Acetylcholine receptor subunit alpha-like 2 OS=Drosophila melanogaster GN=nAChRalpha2 PE=2 SV=1
NM_001014725.2	16375.9	15750.7	14599.6	19010.4	22029.2	23882.2	18833.7	13143.8	16445	actA3b	putative actin-related protein, partial [Haematobia irritans]	GO:0005524;GO:0000166;GO:0005200;GO:0035148;GO:0032507;GO:0007291;GO:0016319;GO:0007010;GO:0006909;GO:0002121;GO:0000281;GO:0005737;GO:0005856;GO:0031011;GO:0005875;GO:0035060;GO:0005884;GO:0005811;GO:0006338	ATP binding;nucleotide binding;structural constituent of cytoskeleton;tube formation;maintenance of protein location in cell;sperm individualization;mushroom body development;cytoskeleton organization;phagocytosis;inter-male aggressive behavior;mitotic cytokinesis;cytoplasm;cytoskeleton;Ino80 complex;microtubule associated complex;brahma complex;actin filament;lipid droplet;chromatin remodeling	K05692	ACTB_G1	http://www.genome.jp/dbget-bin/www_bget?ko:K05692	Apoptosis;Regulation of actin cytoskeleton;Adherens junction;Focal adhesion;Tight junction;Phagosome;Hippo signaling pathway;Hippo signaling pathway -fly;Rap1 signaling pathway;Oxytocin signaling pathway;Thyroid hormone signaling pathway;Leukocyte transendothelial migration;Platelet activation;Phototransduction - fly	ko04210,ko04810,ko04520,ko04510,ko04530,ko04145,ko04390,ko04391,ko04015,ko04921,ko04919,ko04670,ko04611,ko04745	KOG0676(Z)(Actin and related proteins)	Actin-A3b,	Actin-A3b, cytoplasmic OS=Helicoverpa armigera GN=actA3b PE=2 SV=1
NM_001014726.2	2199.15	4701.21	2410.29	0	0	0	0	0	0	actA3b	putative actin-related protein, partial [Haematobia irritans]	GO:0005524;GO:0000166;GO:0005200;GO:0035148;GO:0032507;GO:0007291;GO:0016319;GO:0007010;GO:0006909;GO:0002121;GO:0000281;GO:0005737;GO:0005856;GO:0031011;GO:0005875;GO:0035060;GO:0005884;GO:0005811;GO:0006338	ATP binding;nucleotide binding;structural constituent of cytoskeleton;tube formation;maintenance of protein location in cell;sperm individualization;mushroom body development;cytoskeleton organization;phagocytosis;inter-male aggressive behavior;mitotic cytokinesis;cytoplasm;cytoskeleton;Ino80 complex;microtubule associated complex;brahma complex;actin filament;lipid droplet;chromatin remodeling	K05692	ACTB_G1	http://www.genome.jp/dbget-bin/www_bget?ko:K05692	Apoptosis;Regulation of actin cytoskeleton;Adherens junction;Focal adhesion;Tight junction;Phagosome;Hippo signaling pathway;Hippo signaling pathway -fly;Rap1 signaling pathway;Oxytocin signaling pathway;Thyroid hormone signaling pathway;Leukocyte transendothelial migration;Platelet activation;Phototransduction - fly	ko04210,ko04810,ko04520,ko04510,ko04530,ko04145,ko04390,ko04391,ko04015,ko04921,ko04919,ko04670,ko04611,ko04745	KOG0676(Z)(Actin and related proteins)	Actin-A3b,	Actin-A3b, cytoplasmic OS=Helicoverpa armigera GN=actA3b PE=2 SV=1
NM_001297986.1	0	0	0	0	6.72	0	0	3.16	0	actA3b	putative actin-related protein, partial [Haematobia irritans]	GO:0005524;GO:0000166;GO:0005200;GO:0035148;GO:0032507;GO:0007291;GO:0016319;GO:0007010;GO:0006909;GO:0002121;GO:0000281;GO:0005737;GO:0005856;GO:0031011;GO:0005875;GO:0035060;GO:0005884;GO:0005811;GO:0006338	ATP binding;nucleotide binding;structural constituent of cytoskeleton;tube formation;maintenance of protein location in cell;sperm individualization;mushroom body development;cytoskeleton organization;phagocytosis;inter-male aggressive behavior;mitotic cytokinesis;cytoplasm;cytoskeleton;Ino80 complex;microtubule associated complex;brahma complex;actin filament;lipid droplet;chromatin remodeling	K05692	ACTB_G1	http://www.genome.jp/dbget-bin/www_bget?ko:K05692	Apoptosis;Regulation of actin cytoskeleton;Adherens junction;Focal adhesion;Tight junction;Phagosome;Hippo signaling pathway;Hippo signaling pathway -fly;Rap1 signaling pathway;Oxytocin signaling pathway;Thyroid hormone signaling pathway;Leukocyte transendothelial migration;Platelet activation;Phototransduction - fly	ko04210,ko04810,ko04520,ko04510,ko04530,ko04145,ko04390,ko04391,ko04015,ko04921,ko04919,ko04670,ko04611,ko04745	KOG0676(Z)(Actin and related proteins)	Actin-A3b,	Actin-A3b, cytoplasmic OS=Helicoverpa armigera GN=actA3b PE=2 SV=1
NM_078497.4	2203.94	2708.06	3333.08	5106.87	5543.24	5307.44	4650.22	3709.26	4164.45	actA3b	putative actin-related protein, partial [Haematobia irritans]	GO:0005524;GO:0000166;GO:0005200;GO:0035148;GO:0032507;GO:0007291;GO:0016319;GO:0007010;GO:0006909;GO:0002121;GO:0000281;GO:0005737;GO:0005856;GO:0031011;GO:0005875;GO:0035060;GO:0005884;GO:0005811;GO:0006338	ATP binding;nucleotide binding;structural constituent of cytoskeleton;tube formation;maintenance of protein location in cell;sperm individualization;mushroom body development;cytoskeleton organization;phagocytosis;inter-male aggressive behavior;mitotic cytokinesis;cytoplasm;cytoskeleton;Ino80 complex;microtubule associated complex;brahma complex;actin filament;lipid droplet;chromatin remodeling	K05692	ACTB_G1	http://www.genome.jp/dbget-bin/www_bget?ko:K05692	Apoptosis;Regulation of actin cytoskeleton;Adherens junction;Focal adhesion;Tight junction;Phagosome;Hippo signaling pathway;Hippo signaling pathway -fly;Rap1 signaling pathway;Oxytocin signaling pathway;Thyroid hormone signaling pathway;Leukocyte transendothelial migration;Platelet activation;Phototransduction - fly	ko04210,ko04810,ko04520,ko04510,ko04530,ko04145,ko04390,ko04391,ko04015,ko04921,ko04919,ko04670,ko04611,ko04745	KOG0676(Z)(Actin and related proteins)	Actin-A3b,	Actin-A3b, cytoplasmic OS=Helicoverpa armigera GN=actA3b PE=2 SV=1
NM_167053.2	0	0	0	18520.8	6547.86	8331.34	8031.03	7903.77	8651.56	actA3b	putative actin-related protein, partial [Haematobia irritans]	GO:0005524;GO:0000166;GO:0005200;GO:0035148;GO:0032507;GO:0007291;GO:0016319;GO:0007010;GO:0006909;GO:0002121;GO:0000281;GO:0005737;GO:0005856;GO:0031011;GO:0005875;GO:0035060;GO:0005884;GO:0005811;GO:0006338	ATP binding;nucleotide binding;structural constituent of cytoskeleton;tube formation;maintenance of protein location in cell;sperm individualization;mushroom body development;cytoskeleton organization;phagocytosis;inter-male aggressive behavior;mitotic cytokinesis;cytoplasm;cytoskeleton;Ino80 complex;microtubule associated complex;brahma complex;actin filament;lipid droplet;chromatin remodeling	K05692	ACTB_G1	http://www.genome.jp/dbget-bin/www_bget?ko:K05692	Apoptosis;Regulation of actin cytoskeleton;Adherens junction;Focal adhesion;Tight junction;Phagosome;Hippo signaling pathway;Hippo signaling pathway -fly;Rap1 signaling pathway;Oxytocin signaling pathway;Thyroid hormone signaling pathway;Leukocyte transendothelial migration;Platelet activation;Phototransduction - fly	ko04210,ko04810,ko04520,ko04510,ko04530,ko04145,ko04390,ko04391,ko04015,ko04921,ko04919,ko04670,ko04611,ko04745	KOG0676(Z)(Actin and related proteins)	Actin-A3b,	Actin-A3b, cytoplasmic OS=Helicoverpa armigera GN=actA3b PE=2 SV=1
NM_078901.3	13811	10325	10867	10927	11020	10329	8267	6786	9631	Act42A	hypothetical protein FF38_04907 [Lucilia cuprina]	GO:0005524;GO:0000166;GO:0005200;GO:0007010;GO:0006909;GO:0000281;GO:0005737;GO:0005875;GO:0005856;GO:0035060;GO:0005884	ATP binding;nucleotide binding;structural constituent of cytoskeleton;cytoskeleton organization;phagocytosis;mitotic cytokinesis;cytoplasm;microtubule associated complex;cytoskeleton;brahma complex;actin filament	K05692	ACTB_G1	http://www.genome.jp/dbget-bin/www_bget?ko:K05692	Apoptosis;Regulation of actin cytoskeleton;Adherens junction;Focal adhesion;Tight junction;Phagosome;Hippo signaling pathway;Hippo signaling pathway -fly;Rap1 signaling pathway;Oxytocin signaling pathway;Thyroid hormone signaling pathway;Leukocyte transendothelial migration;Platelet activation;Phototransduction - fly	ko04210,ko04810,ko04520,ko04510,ko04530,ko04145,ko04390,ko04391,ko04015,ko04921,ko04919,ko04670,ko04611,ko04745	KOG0676(Z)(Actin and related proteins)	Actin-42A	Actin-42A OS=Drosophila melanogaster GN=Act42A PE=1 SV=3
NM_079076.4	6095	12020	10372	17698	15076	15547	16883	13034	15327	Act57B	actin 57B [Drosophila melanogaster] &gt;XP_001959144.1 uncharacterized protein Dana_GF12208 [Drosophila ananassae] &gt;XP_001974973.1 uncharacterized protein Dere_GG22068 [Drosophila erecta] &gt;XP_001987596.1 GH22007 [Drosophila grimshawi] &gt;XP_002004255.1 uncharacterized protein Dmoj_GI19711 [Drosophila mojavensis] &gt;XP_002017890.1 GL17061 [Drosophila persimilis] &gt;XP_002059414.1 ActinC2 …	GO:0005524;GO:0000166;GO:0005200;GO:0050807;GO:0098529;GO:0007507;GO:0051297;GO:0007010;GO:0051533;GO:0000281;GO:0005737;GO:0005886;GO:0005856;GO:0005875;GO:0005884;GO:0043486;GO:0016573;GO:0035267;GO:0005811	ATP binding;nucleotide binding;structural constituent of cytoskeleton;regulation of synapse organization;neuromuscular junction development, skeletal muscle fiber;heart development;centrosome cycle;cytoskeleton organization;positive regulation of NFAT protein import into nucleus;mitotic cytokinesis;cytoplasm;plasma membrane;cytoskeleton;microtubule associated complex;actin filament;histone exchan…	K05692	ACTB_G1	http://www.genome.jp/dbget-bin/www_bget?ko:K05692	Apoptosis;Regulation of actin cytoskeleton;Adherens junction;Focal adhesion;Tight junction;Phagosome;Hippo signaling pathway;Hippo signaling pathway -fly;Rap1 signaling pathway;Oxytocin signaling pathway;Thyroid hormone signaling pathway;Leukocyte transendothelial migration;Platelet activation;Phototransduction - fly	ko04210,ko04810,ko04520,ko04510,ko04530,ko04145,ko04390,ko04391,ko04015,ko04921,ko04919,ko04670,ko04611,ko04745	KOG0676(Z)(Actin and related proteins)	Actin-57B	Actin-57B OS=Drosophila melanogaster GN=Act57B PE=1 SV=1
NM_001275271.1	0	8.28	0	0	21	6.28	5	2.22	0	Act79B	actin 79B, isoform A [Drosophila melanogaster] &gt;NP_001262200.1 actin 79B, isoform B [Drosophila melanogaster] &gt;XP_001352883.1 uncharacterized protein Dpse_GA20380 [Drosophila pseudoobscura pseudoobscura] &gt;XP_001958475.1 uncharacterized protein Dana_GF10940, isoform A [Drosophila ananassae] &gt;XP_001973711.1 uncharacterized protein Dere_GG16241 [Drosophila erecta] &gt;XP_001985560.1 GH14…	GO:0005524;GO:0000166;GO:0005200;GO:0007010;GO:0005737;GO:0005856;GO:0005884	ATP binding;nucleotide binding;structural constituent of cytoskeleton;cytoskeleton organization;cytoplasm;cytoskeleton;actin filament	K05692	ACTB_G1	http://www.genome.jp/dbget-bin/www_bget?ko:K05692	Apoptosis;Regulation of actin cytoskeleton;Adherens junction;Focal adhesion;Tight junction;Phagosome;Hippo signaling pathway;Hippo signaling pathway -fly;Rap1 signaling pathway;Oxytocin signaling pathway;Thyroid hormone signaling pathway;Leukocyte transendothelial migration;Platelet activation;Phototransduction - fly	ko04210,ko04810,ko04520,ko04510,ko04530,ko04145,ko04390,ko04391,ko04015,ko04921,ko04919,ko04670,ko04611,ko04745	KOG0676(Z)(Actin and related proteins)	Actin,	Actin, larval muscle OS=Drosophila melanogaster GN=Act79B PE=1 SV=2
NM_079486.4	27	58.72	23	4	0	6.72	0	4.78	6	Act79B	actin 79B, isoform A [Drosophila melanogaster] &gt;NP_001262200.1 actin 79B, isoform B [Drosophila melanogaster] &gt;XP_001352883.1 uncharacterized protein Dpse_GA20380 [Drosophila pseudoobscura pseudoobscura] &gt;XP_001958475.1 uncharacterized protein Dana_GF10940, isoform A [Drosophila ananassae] &gt;XP_001973711.1 uncharacterized protein Dere_GG16241 [Drosophila erecta] &gt;XP_001985560.1 GH14…	GO:0005524;GO:0000166;GO:0005200;GO:0007010;GO:0005737;GO:0005856;GO:0005884	ATP binding;nucleotide binding;structural constituent of cytoskeleton;cytoskeleton organization;cytoplasm;cytoskeleton;actin filament	K05692	ACTB_G1	http://www.genome.jp/dbget-bin/www_bget?ko:K05692	Apoptosis;Regulation of actin cytoskeleton;Adherens junction;Focal adhesion;Tight junction;Phagosome;Hippo signaling pathway;Hippo signaling pathway -fly;Rap1 signaling pathway;Oxytocin signaling pathway;Thyroid hormone signaling pathway;Leukocyte transendothelial migration;Platelet activation;Phototransduction - fly	ko04210,ko04810,ko04520,ko04510,ko04530,ko04145,ko04390,ko04391,ko04015,ko04921,ko04919,ko04670,ko04611,ko04745	KOG0676(Z)(Actin and related proteins)	Actin,	Actin, larval muscle OS=Drosophila melanogaster GN=Act79B PE=1 SV=2
NM_001300385.1	225.39	298.93	200.83	105.01	66	71.24	71.37	93.79	93.97	Act87E	actin 87E, isoform A [Drosophila melanogaster] &gt;NP_731812.1 actin 87E, isoform B [Drosophila melanogaster] &gt;NP_001287314.1 actin 87E, isoform C [Drosophila melanogaster] &gt;XP_001359004.1 uncharacterized protein Dpse_GA14877 [Drosophila pseudoobscura pseudoobscura] &gt;XP_001953106.1 uncharacterized protein Dana_GF17602 [Drosophila ananassae] &gt;XP_001980267.1 uncharacterized protein Dere…	GO:0005524;GO:0000166;GO:0005200;GO:0043486;GO:0016573;GO:0007010;GO:0005737;GO:0035267;GO:0005856;GO:0005884;GO:0005811;GO:0050807;GO:0098529;GO:0007507;GO:0051297;GO:0051533;GO:0000281;GO:0005886;GO:0005875	ATP binding;nucleotide binding;structural constituent of cytoskeleton;histone exchange;histone acetylation;cytoskeleton organization;cytoplasm;NuA4 histone acetyltransferase complex;cytoskeleton;actin filament;lipid droplet;regulation of synapse organization;neuromuscular junction development, skeletal muscle fiber;heart development;centrosome cycle;positive regulation of NFAT protein import into…	K05692	ACTB_G1	http://www.genome.jp/dbget-bin/www_bget?ko:K05692	Apoptosis;Regulation of actin cytoskeleton;Adherens junction;Focal adhesion;Tight junction;Phagosome;Hippo signaling pathway;Hippo signaling pathway -fly;Rap1 signaling pathway;Oxytocin signaling pathway;Thyroid hormone signaling pathway;Leukocyte transendothelial migration;Platelet activation;Phototransduction - fly	ko04210,ko04810,ko04520,ko04510,ko04530,ko04145,ko04390,ko04391,ko04015,ko04921,ko04919,ko04670,ko04611,ko04745	KOG0676(Z)(Actin and related proteins)	Actin-87E	Actin-87E OS=Drosophila melanogaster GN=Act87E PE=1 SV=1
NM_057743.5	2374.03	5162.78	3464.72	3302.26	2666.18	2862.25	3334.33	2404.11	3303.9	Act87E	actin 87E, isoform A [Drosophila melanogaster] &gt;NP_731812.1 actin 87E, isoform B [Drosophila melanogaster] &gt;NP_001287314.1 actin 87E, isoform C [Drosophila melanogaster] &gt;XP_001359004.1 uncharacterized protein Dpse_GA14877 [Drosophila pseudoobscura pseudoobscura] &gt;XP_001953106.1 uncharacterized protein Dana_GF17602 [Drosophila ananassae] &gt;XP_001980267.1 uncharacterized protein Dere…	GO:0005524;GO:0000166;GO:0005200;GO:0043486;GO:0016573;GO:0007010;GO:0005737;GO:0035267;GO:0005856;GO:0005884;GO:0005811;GO:0050807;GO:0098529;GO:0007507;GO:0051297;GO:0051533;GO:0000281;GO:0005886;GO:0005875	ATP binding;nucleotide binding;structural constituent of cytoskeleton;histone exchange;histone acetylation;cytoskeleton organization;cytoplasm;NuA4 histone acetyltransferase complex;cytoskeleton;actin filament;lipid droplet;regulation of synapse organization;neuromuscular junction development, skeletal muscle fiber;heart development;centrosome cycle;positive regulation of NFAT protein import into…	K05692	ACTB_G1	http://www.genome.jp/dbget-bin/www_bget?ko:K05692	Apoptosis;Regulation of actin cytoskeleton;Adherens junction;Focal adhesion;Tight junction;Phagosome;Hippo signaling pathway;Hippo signaling pathway -fly;Rap1 signaling pathway;Oxytocin signaling pathway;Thyroid hormone signaling pathway;Leukocyte transendothelial migration;Platelet activation;Phototransduction - fly	ko04210,ko04810,ko04520,ko04510,ko04530,ko04145,ko04390,ko04391,ko04015,ko04921,ko04919,ko04670,ko04611,ko04745	KOG0676(Z)(Actin and related proteins)	Actin-87E	Actin-87E OS=Drosophila melanogaster GN=Act87E PE=1 SV=1
NM_169525.2	13998.6	8711.29	10217.5	35.73	828.82	5.52	19.3	94.09	18.13	Act87E	actin 87E, isoform A [Drosophila melanogaster] &gt;NP_731812.1 actin 87E, isoform B [Drosophila melanogaster] &gt;NP_001287314.1 actin 87E, isoform C [Drosophila melanogaster] &gt;XP_001359004.1 uncharacterized protein Dpse_GA14877 [Drosophila pseudoobscura pseudoobscura] &gt;XP_001953106.1 uncharacterized protein Dana_GF17602 [Drosophila ananassae] &gt;XP_001980267.1 uncharacterized protein Dere…	GO:0005524;GO:0000166;GO:0005200;GO:0043486;GO:0016573;GO:0007010;GO:0005737;GO:0035267;GO:0005856;GO:0005884;GO:0005811;GO:0050807;GO:0098529;GO:0007507;GO:0051297;GO:0051533;GO:0000281;GO:0005886;GO:0005875	ATP binding;nucleotide binding;structural constituent of cytoskeleton;histone exchange;histone acetylation;cytoskeleton organization;cytoplasm;NuA4 histone acetyltransferase complex;cytoskeleton;actin filament;lipid droplet;regulation of synapse organization;neuromuscular junction development, skeletal muscle fiber;heart development;centrosome cycle;positive regulation of NFAT protein import into…	K05692	ACTB_G1	http://www.genome.jp/dbget-bin/www_bget?ko:K05692	Apoptosis;Regulation of actin cytoskeleton;Adherens junction;Focal adhesion;Tight junction;Phagosome;Hippo signaling pathway;Hippo signaling pathway -fly;Rap1 signaling pathway;Oxytocin signaling pathway;Thyroid hormone signaling pathway;Leukocyte transendothelial migration;Platelet activation;Phototransduction - fly	ko04210,ko04810,ko04520,ko04510,ko04530,ko04145,ko04390,ko04391,ko04015,ko04921,ko04919,ko04670,ko04611,ko04745	KOG0676(Z)(Actin and related proteins)	Actin-87E	Actin-87E OS=Drosophila melanogaster GN=Act87E PE=1 SV=1
NM_079643.2	3	5	8	13	13	3	6	13	3	Act88F	actin 88F [Drosophila melanogaster] &gt;XP_001954513.1 uncharacterized protein Dana_GF18300 [Drosophila ananassae] &gt;XP_001980065.1 uncharacterized protein Dere_GG16929 [Drosophila erecta] &gt;XP_002069647.1 uncharacterized protein Dwil_GK11462 [Drosophila willistoni] &gt;XP_002097730.1 uncharacterized protein Dyak_GE24312 [Drosophila yakuba] &gt;XP_002137155.1 uncharacterized protein Dpse_GA26…	GO:0005524;GO:0000166;GO:0005200;GO:0071689;GO:0007010;GO:0006909;GO:0014866;GO:0005737;GO:0005856;GO:0005884	ATP binding;nucleotide binding;structural constituent of cytoskeleton;muscle thin filament assembly;cytoskeleton organization;phagocytosis;skeletal myofibril assembly;cytoplasm;cytoskeleton;actin filament	K05692	ACTB_G1	http://www.genome.jp/dbget-bin/www_bget?ko:K05692	Apoptosis;Regulation of actin cytoskeleton;Adherens junction;Focal adhesion;Tight junction;Phagosome;Hippo signaling pathway;Hippo signaling pathway -fly;Rap1 signaling pathway;Oxytocin signaling pathway;Thyroid hormone signaling pathway;Leukocyte transendothelial migration;Platelet activation;Phototransduction - fly	ko04210,ko04810,ko04520,ko04510,ko04530,ko04145,ko04390,ko04391,ko04015,ko04921,ko04919,ko04670,ko04611,ko04745	KOG0676(Z)(Actin and related proteins)	Actin,	Actin, indirect flight muscle OS=Drosophila simulans GN=Act88F PE=3 SV=1
NM_057864.4	32.29	298.88	33.64	93.81	110.68	105.91	166.44	0	160.76	ade2	GM01721p, partial [Drosophila melanogaster]	GO:0005524;GO:0004642;GO:0000166;GO:0016874;GO:0046872;GO:0006164;GO:0006541;GO:0006189;GO:0009156;GO:0005737	ATP binding;phosphoribosylformylglycinamidine synthase activity;nucleotide binding;ligase activity;metal ion binding;purine nucleotide biosynthetic process;glutamine metabolic process;'de novo' IMP biosynthetic process;ribonucleoside monophosphate biosynthetic process;cytoplasm	K01952	purL,PFAS	http://www.genome.jp/dbget-bin/www_bget?ko:K01952	Purine metabolism	ko00230	KOG1907(F)(Phosphoribosylformylglycinamidine synthase)	Phosphoribosylformylglycinamidine	Phosphoribosylformylglycinamidine synthase OS=Drosophila melanogaster GN=ade2 PE=2 SV=2
NM_164675.2	67.61	0	254.62	229.73	252.78	154.01	221.5	249.07	115.12	ade2	GM01721p, partial [Drosophila melanogaster]	GO:0005524;GO:0004642;GO:0000166;GO:0016874;GO:0046872;GO:0006164;GO:0006541;GO:0006189;GO:0009156;GO:0005737	ATP binding;phosphoribosylformylglycinamidine synthase activity;nucleotide binding;ligase activity;metal ion binding;purine nucleotide biosynthetic process;glutamine metabolic process;'de novo' IMP biosynthetic process;ribonucleoside monophosphate biosynthetic process;cytoplasm	K01952	purL,PFAS	http://www.genome.jp/dbget-bin/www_bget?ko:K01952	Purine metabolism	ko00230	KOG1907(F)(Phosphoribosylformylglycinamidine synthase)	Phosphoribosylformylglycinamidine	Phosphoribosylformylglycinamidine synthase OS=Drosophila melanogaster GN=ade2 PE=2 SV=2
NM_164676.2	359	200.19	167.79	401.23	368.38	349.99	134.93	184.47	432.37	ade2	GM01721p, partial [Drosophila melanogaster]	GO:0005524;GO:0004642;GO:0000166;GO:0016874;GO:0046872;GO:0006164;GO:0006541;GO:0006189;GO:0009156;GO:0005737	ATP binding;phosphoribosylformylglycinamidine synthase activity;nucleotide binding;ligase activity;metal ion binding;purine nucleotide biosynthetic process;glutamine metabolic process;'de novo' IMP biosynthetic process;ribonucleoside monophosphate biosynthetic process;cytoplasm	K01952	purL,PFAS	http://www.genome.jp/dbget-bin/www_bget?ko:K01952	Purine metabolism	ko00230	KOG1907(F)(Phosphoribosylformylglycinamidine synthase)	Phosphoribosylformylglycinamidine	Phosphoribosylformylglycinamidine synthase OS=Drosophila melanogaster GN=ade2 PE=2 SV=2
novel.10827.1	44.1	161.92	43.94	44.23	44.16	44.09	44.13	29.47	191.75	ade2	GM01721p, partial [Drosophila melanogaster]	GO:0005524;GO:0004642;GO:0000166;GO:0016874;GO:0046872;GO:0006164;GO:0006541;GO:0006189;GO:0009156;GO:0005737	ATP binding;phosphoribosylformylglycinamidine synthase activity;nucleotide binding;ligase activity;metal ion binding;purine nucleotide biosynthetic process;glutamine metabolic process;'de novo' IMP biosynthetic process;ribonucleoside monophosphate biosynthetic process;cytoplasm	K01952	purL,PFAS	http://www.genome.jp/dbget-bin/www_bget?ko:K01952	Purine metabolism	ko00230	KOG1907(F)(Phosphoribosylformylglycinamidine synthase)	Phosphoribosylformylglycinamidine	Phosphoribosylformylglycinamidine synthase OS=Drosophila melanogaster GN=ade2 PE=2 SV=2
NM_001014477.2	44.86	85.89	31.01	309.97	249.92	181.11	236.75	233.3	195.54	ade3	adenosine 3, isoform B [Drosophila melanogaster] &gt;AAA28562.1 Gart polypeptide 1.7 kb transcript [Drosophila melanogaster] &gt;AAX52661.1 adenosine 3, isoform B [Drosophila melanogaster] &gt;ABV82375.1 LD26552p [Drosophila melanogaster] &gt;ABY20445.1 IP15613p [Drosophila melanogaster] &gt;AOQ03875.1 ade3-RB, partial [synthetic construct] &gt;AOQ11419.1 ade3-RB [synthetic construct]	GO:0004641;GO:0003824;GO:0005524;GO:0004637;GO:0016740;GO:0000166;GO:0016874;GO:0016742;GO:0046872;GO:0004644;GO:0008152;GO:0006164;GO:0006189;GO:0009058;GO:0009113;GO:0005737;GO:0005829;GO:0008168;GO:0032259	phosphoribosylformylglycinamidine cyclo-ligase activity;catalytic activity;ATP binding;phosphoribosylamine-glycine ligase activity;transferase activity;nucleotide binding;ligase activity;hydroxymethyl-, formyl- and related transferase activity;metal ion binding;phosphoribosylglycinamide formyltransferase activity;metabolic process;purine nucleotide biosynthetic process;'de novo' IMP biosynthetic …	K11787	GART	http://www.genome.jp/dbget-bin/www_bget?ko:K11787	One carbon pool by folate;Purine metabolism	ko00670,ko00230	KOG0237(F)(Glycinamide ribonucleotide synthetase (GARS)/Aminoimidazole ribonucleotide synthetase (AIRS))	Trifunctional	Trifunctional purine biosynthetic protein adenosine-3 OS=Drosophila melanogaster GN=ade3 PE=1 SV=2
NM_001298769.1	18.63	18.68	55.6	18.68	37.32	93.15	18.63	0	112.13	ade3	adenosine 3, isoform A [Drosophila melanogaster] &gt;NP_001285698.1 adenosine 3, isoform C [Drosophila melanogaster] &gt;AAF52474.2 adenosine 3, isoform A [Drosophila melanogaster] &gt;AHN54213.1 adenosine 3, isoform C [Drosophila melanogaster]	GO:0004641;GO:0003824;GO:0005524;GO:0004637;GO:0016740;GO:0000166;GO:0016874;GO:0016742;GO:0046872;GO:0004644;GO:0008152;GO:0006164;GO:0006189;GO:0009058;GO:0009113;GO:0005737;GO:0005829;GO:0008168;GO:0032259	phosphoribosylformylglycinamidine cyclo-ligase activity;catalytic activity;ATP binding;phosphoribosylamine-glycine ligase activity;transferase activity;nucleotide binding;ligase activity;hydroxymethyl-, formyl- and related transferase activity;metal ion binding;phosphoribosylglycinamide formyltransferase activity;metabolic process;purine nucleotide biosynthetic process;'de novo' IMP biosynthetic …	K11787	GART	http://www.genome.jp/dbget-bin/www_bget?ko:K11787	One carbon pool by folate;Purine metabolism	ko00670,ko00230	KOG2452(F)(Formyltetrahydrofolate dehydrogenase)	Trifunctional	Trifunctional purine biosynthetic protein adenosine-3 OS=Drosophila melanogaster GN=ade3 PE=1 SV=2
NM_078773.3	279.51	487.43	288.4	1109.35	935.77	944.73	781.62	563.7	843.33	ade3	adenosine 3, isoform A [Drosophila melanogaster] &gt;NP_001285698.1 adenosine 3, isoform C [Drosophila melanogaster] &gt;AAF52474.2 adenosine 3, isoform A [Drosophila melanogaster] &gt;AHN54213.1 adenosine 3, isoform C [Drosophila melanogaster]	GO:0004641;GO:0003824;GO:0005524;GO:0004637;GO:0016740;GO:0000166;GO:0016874;GO:0016742;GO:0046872;GO:0004644;GO:0008152;GO:0006164;GO:0006189;GO:0009058;GO:0009113;GO:0005737;GO:0005829;GO:0008168;GO:0032259	phosphoribosylformylglycinamidine cyclo-ligase activity;catalytic activity;ATP binding;phosphoribosylamine-glycine ligase activity;transferase activity;nucleotide binding;ligase activity;hydroxymethyl-, formyl- and related transferase activity;metal ion binding;phosphoribosylglycinamide formyltransferase activity;metabolic process;purine nucleotide biosynthetic process;'de novo' IMP biosynthetic …	K11787	GART	http://www.genome.jp/dbget-bin/www_bget?ko:K11787	One carbon pool by folate;Purine metabolism	ko00670,ko00230	KOG3076(G)(5'-phosphoribosylglycinamide formyltransferase)	Trifunctional	Trifunctional purine biosynthetic protein adenosine-3 OS=Drosophila melanogaster GN=ade3 PE=1 SV=2
NM_001032095.2	812.09	2978.19	3901.74	5831.29	6323.08	4481.13	6244.63	4769.58	4870.73	Adh	alcohol dehydrogenase, isoform C [Drosophila melanogaster] &gt;NP_001027267.1 alcohol dehydrogenase, isoform I [Drosophila melanogaster] &gt;NP_001027268.1 alcohol dehydrogenase, isoform H [Drosophila melanogaster] &gt;NP_001027269.1 alcohol dehydrogenase, isoform F [Drosophila melanogaster] &gt;NP_001027270.1 alcohol dehydrogenase, isoform E [Drosophila melanogaster] &gt;CAA43204.1 alcohol dehyd…	GO:0004022;GO:0016491;GO:0042803;GO:0008774;GO:0006066;GO:0008152;GO:0046164;GO:0006067;GO:0006117;GO:0055114;GO:0048149;GO:0006069;GO:0043234;GO:0005829;GO:0005875;GO:0005811	alcohol dehydrogenase (NAD) activity;oxidoreductase activity;protein homodimerization activity;acetaldehyde dehydrogenase (acetylating) activity;alcohol metabolic process;metabolic process;alcohol catabolic process;ethanol metabolic process;acetaldehyde metabolic process;oxidation-reduction process;behavioral response to ethanol;ethanol oxidation;protein complex;cytosol;microtubule associated com…	K00001	E1.1.1.1,adh	http://www.genome.jp/dbget-bin/www_bget?ko:K00001	Tyrosine metabolism;Glycolysis / Gluconeogenesis;Fatty acid degradation;Retinol metabolism;Degradation of aromatic compounds;Chloroalkane and chloroalkene degradation;Drug metabolism - cytochrome P450;Metabolism of xenobiotics by cytochrome P450;Naphthalene degradation	ko00350,ko00010,ko00071,ko00830,ko01220,ko00625,ko00982,ko00980,ko00626	KOG0725(R)(Reductases with broad range of substrate specificities)	Alcohol	Alcohol dehydrogenase OS=Drosophila melanogaster GN=Adh PE=1 SV=2
NM_001032096.2	12.39	16.64	24.39	218.45	178.03	139.45	264.78	145.06	146.19	Adh	alcohol dehydrogenase, isoform C [Drosophila melanogaster] &gt;NP_001027267.1 alcohol dehydrogenase, isoform I [Drosophila melanogaster] &gt;NP_001027268.1 alcohol dehydrogenase, isoform H [Drosophila melanogaster] &gt;NP_001027269.1 alcohol dehydrogenase, isoform F [Drosophila melanogaster] &gt;NP_001027270.1 alcohol dehydrogenase, isoform E [Drosophila melanogaster] &gt;CAA43204.1 alcohol dehyd…	GO:0004022;GO:0016491;GO:0042803;GO:0008774;GO:0006066;GO:0008152;GO:0046164;GO:0006067;GO:0006117;GO:0055114;GO:0048149;GO:0006069;GO:0043234;GO:0005829;GO:0005875;GO:0005811	alcohol dehydrogenase (NAD) activity;oxidoreductase activity;protein homodimerization activity;acetaldehyde dehydrogenase (acetylating) activity;alcohol metabolic process;metabolic process;alcohol catabolic process;ethanol metabolic process;acetaldehyde metabolic process;oxidation-reduction process;behavioral response to ethanol;ethanol oxidation;protein complex;cytosol;microtubule associated com…	K00001	E1.1.1.1,adh	http://www.genome.jp/dbget-bin/www_bget?ko:K00001	Tyrosine metabolism;Glycolysis / Gluconeogenesis;Fatty acid degradation;Retinol metabolism;Degradation of aromatic compounds;Chloroalkane and chloroalkene degradation;Drug metabolism - cytochrome P450;Metabolism of xenobiotics by cytochrome P450;Naphthalene degradation	ko00350,ko00010,ko00071,ko00830,ko01220,ko00625,ko00982,ko00980,ko00626	KOG0725(R)(Reductases with broad range of substrate specificities)	Alcohol	Alcohol dehydrogenase OS=Drosophila melanogaster GN=Adh PE=1 SV=2
NM_001032097.2	6.82	24.04	44.18	0.01	34.18	0	34.13	5.7	33.17	Adhr	Adh-related, isoform A [Drosophila melanogaster] &gt;NP_001027272.1 Adh-related, isoform B [Drosophila melanogaster] &gt;NP_001285938.1 Adh-related, isoform C [Drosophila melanogaster] &gt;P91615.1 RecName: Full=Alcohol dehydrogenase-related 31 kDa protein &gt;CAA66982.1 alcohol dehydrogenase related protein [Drosophila melanogaster] &gt;AAF53404.1 Adh-related, isoform A [Drosophila melanogaster]…	GO:0004022;GO:0016491;GO:0051287;GO:0008152;GO:0055114;GO:0005575	alcohol dehydrogenase (NAD) activity;oxidoreductase activity;NAD binding;metabolic process;oxidation-reduction process;cellular_component	-	-	-	-	-	KOG0725(R)(Reductases with broad range of substrate specificities)	Alcohol	Alcohol dehydrogenase-related 31 kDa protein OS=Drosophila melanogaster GN=Adhr PE=2 SV=1
NM_001032098.2	0	0.8	3.26	34.93	0.38	24.91	0.01	25.85	2.06	Adhr	Adh-related, isoform A [Drosophila melanogaster] &gt;NP_001027272.1 Adh-related, isoform B [Drosophila melanogaster] &gt;NP_001285938.1 Adh-related, isoform C [Drosophila melanogaster] &gt;P91615.1 RecName: Full=Alcohol dehydrogenase-related 31 kDa protein &gt;CAA66982.1 alcohol dehydrogenase related protein [Drosophila melanogaster] &gt;AAF53404.1 Adh-related, isoform A [Drosophila melanogaster]…	GO:0004022;GO:0016491;GO:0051287;GO:0008152;GO:0055114;GO:0005575	alcohol dehydrogenase (NAD) activity;oxidoreductase activity;NAD binding;metabolic process;oxidation-reduction process;cellular_component	-	-	-	-	-	KOG0725(R)(Reductases with broad range of substrate specificities)	Alcohol	Alcohol dehydrogenase-related 31 kDa protein OS=Drosophila melanogaster GN=Adhr PE=2 SV=1
NM_001032099.2	40.87	94.48	81.98	0	87.23	0	18.31	66.25	93.62	Adh	alcohol dehydrogenase, isoform C [Drosophila melanogaster] &gt;NP_001027267.1 alcohol dehydrogenase, isoform I [Drosophila melanogaster] &gt;NP_001027268.1 alcohol dehydrogenase, isoform H [Drosophila melanogaster] &gt;NP_001027269.1 alcohol dehydrogenase, isoform F [Drosophila melanogaster] &gt;NP_001027270.1 alcohol dehydrogenase, isoform E [Drosophila melanogaster] &gt;CAA43204.1 alcohol dehyd…	GO:0004022;GO:0016491;GO:0042803;GO:0008774;GO:0006066;GO:0008152;GO:0046164;GO:0006067;GO:0006117;GO:0055114;GO:0048149;GO:0006069;GO:0043234;GO:0005829;GO:0005875;GO:0005811	alcohol dehydrogenase (NAD) activity;oxidoreductase activity;protein homodimerization activity;acetaldehyde dehydrogenase (acetylating) activity;alcohol metabolic process;metabolic process;alcohol catabolic process;ethanol metabolic process;acetaldehyde metabolic process;oxidation-reduction process;behavioral response to ethanol;ethanol oxidation;protein complex;cytosol;microtubule associated com…	K00001	E1.1.1.1,adh	http://www.genome.jp/dbget-bin/www_bget?ko:K00001	Tyrosine metabolism;Glycolysis / Gluconeogenesis;Fatty acid degradation;Retinol metabolism;Degradation of aromatic compounds;Chloroalkane and chloroalkene degradation;Drug metabolism - cytochrome P450;Metabolism of xenobiotics by cytochrome P450;Naphthalene degradation	ko00350,ko00010,ko00071,ko00830,ko01220,ko00625,ko00982,ko00980,ko00626	KOG0725(R)(Reductases with broad range of substrate specificities)	Alcohol	Alcohol dehydrogenase OS=Drosophila melanogaster GN=Adh PE=1 SV=2
NM_001032101.2	6.82	24.04	44.18	0.01	34.18	0	34.13	5.7	33.17	Adhr	Adh-related, isoform A [Drosophila melanogaster] &gt;NP_001027272.1 Adh-related, isoform B [Drosophila melanogaster] &gt;NP_001285938.1 Adh-related, isoform C [Drosophila melanogaster] &gt;P91615.1 RecName: Full=Alcohol dehydrogenase-related 31 kDa protein &gt;CAA66982.1 alcohol dehydrogenase related protein [Drosophila melanogaster] &gt;AAF53404.1 Adh-related, isoform A [Drosophila melanogaster]…	GO:0004022;GO:0016491;GO:0051287;GO:0008152;GO:0055114;GO:0005575	alcohol dehydrogenase (NAD) activity;oxidoreductase activity;NAD binding;metabolic process;oxidation-reduction process;cellular_component	-	-	-	-	-	KOG0725(R)(Reductases with broad range of substrate specificities)	Alcohol	Alcohol dehydrogenase-related 31 kDa protein OS=Drosophila melanogaster GN=Adhr PE=2 SV=1
NM_001299009.1	0	0	0	6.39	7.55	1.6	32	0	0	Adhr	Adh-related, isoform A [Drosophila melanogaster] &gt;NP_001027272.1 Adh-related, isoform B [Drosophila melanogaster] &gt;NP_001285938.1 Adh-related, isoform C [Drosophila melanogaster] &gt;P91615.1 RecName: Full=Alcohol dehydrogenase-related 31 kDa protein &gt;CAA66982.1 alcohol dehydrogenase related protein [Drosophila melanogaster] &gt;AAF53404.1 Adh-related, isoform A [Drosophila melanogaster]…	GO:0004022;GO:0016491;GO:0051287;GO:0008152;GO:0055114;GO:0005575	alcohol dehydrogenase (NAD) activity;oxidoreductase activity;NAD binding;metabolic process;oxidation-reduction process;cellular_component	-	-	-	-	-	KOG1201(Q)(Hydroxysteroid 17-beta dehydrogenase 11)	Alcohol	Alcohol dehydrogenase-related 31 kDa protein OS=Drosophila melanogaster GN=Adhr PE=2 SV=1
NM_058147.4	0	0.8	3.26	34.93	0.38	24.91	0.01	25.85	2.06	Adhr	Adh-related, isoform A [Drosophila melanogaster] &gt;NP_001027272.1 Adh-related, isoform B [Drosophila melanogaster] &gt;NP_001285938.1 Adh-related, isoform C [Drosophila melanogaster] &gt;P91615.1 RecName: Full=Alcohol dehydrogenase-related 31 kDa protein &gt;CAA66982.1 alcohol dehydrogenase related protein [Drosophila melanogaster] &gt;AAF53404.1 Adh-related, isoform A [Drosophila melanogaster]…	GO:0004022;GO:0016491;GO:0051287;GO:0008152;GO:0055114;GO:0005575	alcohol dehydrogenase (NAD) activity;oxidoreductase activity;NAD binding;metabolic process;oxidation-reduction process;cellular_component	-	-	-	-	-	KOG0725(R)(Reductases with broad range of substrate specificities)	Alcohol	Alcohol dehydrogenase-related 31 kDa protein OS=Drosophila melanogaster GN=Adhr PE=2 SV=1
NM_001299634.1	1565.05	980.73	901.82	905	888.89	783	663.71	615	765	WDTC1	adipose, isoform A [Drosophila melanogaster] &gt;NP_001286563.1 adipose, isoform B [Drosophila melanogaster] &gt;AAF57740.1 adipose, isoform A [Drosophila melanogaster] &gt;CAD88976.1 adipose protein [Drosophila melanogaster] &gt;AFB40590.1 FI19321p1 [Drosophila melanogaster] &gt;AHN56358.1 adipose, isoform B [Drosophila melanogaster] &gt;AOQ07228.1 adp-RA, partial [synthetic construct]	GO:0005975;GO:0010883;GO:0006629;GO:0010891;GO:0009269;GO:0003674;GO:0005575	carbohydrate metabolic process;regulation of lipid storage;lipid metabolic process;negative regulation of sequestering of triglyceride;response to desiccation;molecular_function;cellular_component	K11807	WDTC1	http://www.genome.jp/dbget-bin/www_bget?ko:K11807	-	-	KOG1310(R)(WD40 repeat protein)	WD	WD and tetratricopeptide repeats protein 1 OS=Homo sapiens GN=WDTC1 PE=1 SV=2
NM_137452.3	480.95	403.27	516.18	0	40.11	0	80.29	0	0	WDTC1	adipose, isoform A [Drosophila melanogaster] &gt;NP_001286563.1 adipose, isoform B [Drosophila melanogaster] &gt;AAF57740.1 adipose, isoform A [Drosophila melanogaster] &gt;CAD88976.1 adipose protein [Drosophila melanogaster] &gt;AFB40590.1 FI19321p1 [Drosophila melanogaster] &gt;AHN56358.1 adipose, isoform B [Drosophila melanogaster] &gt;AOQ07228.1 adp-RA, partial [synthetic construct]	GO:0005975;GO:0010883;GO:0006629;GO:0010891;GO:0009269;GO:0003674;GO:0005575	carbohydrate metabolic process;regulation of lipid storage;lipid metabolic process;negative regulation of sequestering of triglyceride;response to desiccation;molecular_function;cellular_component	K11807	WDTC1	http://www.genome.jp/dbget-bin/www_bget?ko:K11807	-	-	KOG1310(R)(WD40 repeat protein)	WD	WD and tetratricopeptide repeats protein 1 OS=Homo sapiens GN=WDTC1 PE=1 SV=2
NM_164382.2	0	2	0	0	0	0	0	0	0	al	aristaless [Drosophila melanogaster] &gt;Q06453.2 RecName: Full=Homeobox protein aristaless &gt;AAF51505.1 aristaless [Drosophila melanogaster] &gt;AAM52023.1 RE68460p [Drosophila melanogaster] &gt;ACL83784.1 al-PA, partial [synthetic construct] &gt;ACL88886.1 al-PA [synthetic construct] &gt;AOQ03574.1 al-RA, partial [synthetic construct] &gt;AOQ06064.1 al-RA, partial [synthetic construct] &gt;AO…	GO:0003677;GO:0003700;GO:0043565;GO:0005515;GO:0045892;GO:0045747;GO:0035218;GO:0006355;GO:0007449;GO:0022416;GO:0007275;GO:0048800;GO:0007480;GO:0035015;GO:0043234;GO:0005634	DNA binding;transcription factor activity, sequence-specific DNA binding;sequence-specific DNA binding;protein binding;negative regulation of transcription, DNA-templated;positive regulation of Notch signaling pathway;leg disc development;regulation of transcription, DNA-templated;proximal/distal pattern formation, imaginal disc;chaeta development;multicellular organism development;antennal morph…	K09452	ARX	http://www.genome.jp/dbget-bin/www_bget?ko:K09452	-	-	KOG0484(K)(Transcription factor PHOX2/ARIX, contains HOX domain)	Homeobox	Homeobox protein aristaless OS=Drosophila melanogaster GN=al PE=1 SV=2
NM_001275748.1	0	18.22	0	32.78	9.29	11.15	9.2	0	36.84	TTK	monopolar spindle 1, isoform B [Drosophila melanogaster] &gt;AGB96057.1 monopolar spindle 1, isoform B [Drosophila melanogaster]	GO:0004672;GO:0004674;GO:0005524;GO:0000166;GO:0044779;GO:0016321;GO:0000278;GO:0007143;GO:0033046;GO:0033316;GO:0006468;GO:0001666;GO:0007100;GO:0000705;GO:0005813;GO:0000776;GO:0000942;GO:0005819;GO:0007094;GO:0007126;GO:0032837;GO:0043060	protein kinase activity;protein serine/threonine kinase activity;ATP binding;nucleotide binding;meiotic spindle checkpoint;female meiosis chromosome segregation;mitotic cell cycle;female meiotic nuclear division;negative regulation of sister chromatid segregation;meiotic spindle assembly checkpoint;protein phosphorylation;response to hypoxia;mitotic centrosome separation;achiasmate meiosis I;cent…	K08866	TTK,MPS1	http://www.genome.jp/dbget-bin/www_bget?ko:K08866	Cell cycle;Cell cycle - yeast	ko04110,ko04111	KOG0594(R)(Protein kinase PCTAIRE and related kinases)	Dual	Dual specificity protein kinase TTK OS=Macaca fascicularis GN=TTK PE=2 SV=1
NM_142387.3	651	311.78	397	96.22	180.71	113.85	43.8	63	63.16	TTK	monopolar spindle 1, isoform A [Drosophila melanogaster] &gt;AAF55450.1 monopolar spindle 1, isoform A [Drosophila melanogaster] &gt;AAQ22555.1 LD04521p [Drosophila melanogaster] &gt;AOQ06428.1 ald-RA, partial [synthetic construct] &gt;AOQ11141.1 ald-RA [synthetic construct]	GO:0004672;GO:0005524;GO:0004674;GO:0000166;GO:0044779;GO:0016321;GO:0000278;GO:0007143;GO:0032837;GO:0043060;GO:0033046;GO:0033316;GO:0007094;GO:0006468;GO:0000776;GO:0000942;GO:0005819;GO:0005813;GO:0000705;GO:0001666;GO:0007126;GO:0007100	protein kinase activity;ATP binding;protein serine/threonine kinase activity;nucleotide binding;meiotic spindle checkpoint;female meiosis chromosome segregation;mitotic cell cycle;female meiotic nuclear division;distributive segregation;meiotic metaphase I plate congression;negative regulation of sister chromatid segregation;meiotic spindle assembly checkpoint;mitotic spindle assembly checkpoint;…	K08866	TTK,MPS1	http://www.genome.jp/dbget-bin/www_bget?ko:K08866	Cell cycle;Cell cycle - yeast	ko04110,ko04111	-	Dual	Dual specificity protein kinase TTK OS=Macaca fascicularis GN=TTK PE=2 SV=1
NM_001276056.1	325.06	1349.69	1054.41	1641.66	1339.47	1000.84	1509.03	1602.4	1961.36	Ald	aldolase, isoform H [Drosophila melanogaster] &gt;NP_733140.2 aldolase, isoform J [Drosophila melanogaster] &gt;NP_001262985.1 aldolase, isoform L [Drosophila melanogaster] &gt;AAA99426.1 fructose 1,6 bisphosphate-aldolase 4C [Drosophila melanogaster] &gt;AAS65220.1 aldolase, isoform H [Drosophila melanogaster] &gt;AEB39664.1 FI14712p [Drosophila melanogaster] &gt;AAN14380.2 aldolase, isoform J […	GO:0004332;GO:0003824;GO:0016829;GO:0006096;GO:0007498;GO:0007095;GO:0005829;GO:0030018;GO:0031430	fructose-bisphosphate aldolase activity;catalytic activity;lyase activity;glycolytic process;mesoderm development;mitotic G2 DNA damage checkpoint;cytosol;Z disc;M band	K01623	ALDO	http://www.genome.jp/dbget-bin/www_bget?ko:K01623	Fructose and mannose metabolism;Glycolysis / Gluconeogenesis;Pentose phosphate pathway;Carbon fixation in photosynthetic organisms;Methane metabolism;Biosynthesis of amino acids;Carbon metabolism	ko00051,ko00010,ko00030,ko00710,ko00680,ko01230,ko01200	KOG1557(G)(Fructose-biphosphate aldolase)	Fructose-bisphosphate	Fructose-bisphosphate aldolase OS=Drosophila melanogaster GN=Ald PE=1 SV=5
NM_001300612.1	892.34	1275.41	833.61	5966.48	5469.2	6962.71	5910.18	4979.53	4773.79	Ald	FI14722p [Drosophila melanogaster]	GO:0004332;GO:0003824;GO:0016829;GO:0006096;GO:0007498;GO:0007095;GO:0005829;GO:0030018;GO:0031430	fructose-bisphosphate aldolase activity;catalytic activity;lyase activity;glycolytic process;mesoderm development;mitotic G2 DNA damage checkpoint;cytosol;Z disc;M band	K01623	ALDO	http://www.genome.jp/dbget-bin/www_bget?ko:K01623	Fructose and mannose metabolism;Glycolysis / Gluconeogenesis;Pentose phosphate pathway;Carbon fixation in photosynthetic organisms;Methane metabolism;Biosynthesis of amino acids;Carbon metabolism	ko00051,ko00010,ko00030,ko00710,ko00680,ko01230,ko01200	KOG1557(G)(Fructose-biphosphate aldolase)	Fructose-bisphosphate	Fructose-bisphosphate aldolase OS=Drosophila melanogaster GN=Ald PE=1 SV=5
NM_079791.5	13680	9798.98	10216.7	13.48	1079.18	7.58	9.6	7.38	0	Ald	aldolase, isoform E [Drosophila melanogaster] &gt;NP_733145.3 aldolase, isoform I [Drosophila melanogaster] &gt;AAA99427.1 fructose 1,6 bisphosphate-aldolase 4A [Drosophila melanogaster] &gt;AAN14384.1 aldolase, isoform E [Drosophila melanogaster] &gt;AAN14383.3 aldolase, isoform I [Drosophila melanogaster] &gt;ADZ99415.1 AT05679p [Drosophila melanogaster] &gt;AOQ03997.1 Ald-RE, partial [syntheti…	GO:0004332;GO:0003824;GO:0016829;GO:0006096;GO:0007498;GO:0007095;GO:0005829;GO:0030018;GO:0031430	fructose-bisphosphate aldolase activity;catalytic activity;lyase activity;glycolytic process;mesoderm development;mitotic G2 DNA damage checkpoint;cytosol;Z disc;M band	K01623	ALDO	http://www.genome.jp/dbget-bin/www_bget?ko:K01623	Fructose and mannose metabolism;Glycolysis / Gluconeogenesis;Pentose phosphate pathway;Carbon fixation in photosynthetic organisms;Methane metabolism;Biosynthesis of amino acids;Carbon metabolism	ko00051,ko00010,ko00030,ko00710,ko00680,ko01230,ko01200	KOG1557(G)(Fructose-biphosphate aldolase)	Fructose-bisphosphate	Fructose-bisphosphate aldolase OS=Drosophila melanogaster GN=Ald PE=1 SV=5
NM_170261.3	12.73	11.9	34.99	29.01	31.91	15.44	34.02	18.15	0	Ald	aldolase, isoform H [Drosophila melanogaster] &gt;NP_733140.2 aldolase, isoform J [Drosophila melanogaster] &gt;NP_001262985.1 aldolase, isoform L [Drosophila melanogaster] &gt;AAA99426.1 fructose 1,6 bisphosphate-aldolase 4C [Drosophila melanogaster] &gt;AAS65220.1 aldolase, isoform H [Drosophila melanogaster] &gt;AEB39664.1 FI14712p [Drosophila melanogaster] &gt;AAN14380.2 aldolase, isoform J […	GO:0004332;GO:0003824;GO:0016829;GO:0006096;GO:0007498;GO:0007095;GO:0005829;GO:0030018;GO:0031430	fructose-bisphosphate aldolase activity;catalytic activity;lyase activity;glycolytic process;mesoderm development;mitotic G2 DNA damage checkpoint;cytosol;Z disc;M band	K01623	ALDO	http://www.genome.jp/dbget-bin/www_bget?ko:K01623	Fructose and mannose metabolism;Glycolysis / Gluconeogenesis;Pentose phosphate pathway;Carbon fixation in photosynthetic organisms;Methane metabolism;Biosynthesis of amino acids;Carbon metabolism	ko00051,ko00010,ko00030,ko00710,ko00680,ko01230,ko01200	KOG1557(G)(Fructose-biphosphate aldolase)	Fructose-bisphosphate	Fructose-bisphosphate aldolase OS=Drosophila melanogaster GN=Ald PE=1 SV=5
NM_170262.2	264.27	615.57	232	575.71	592.77	724.21	631.68	482.68	377.05	Ald	FI14722p [Drosophila melanogaster]	GO:0004332;GO:0003824;GO:0016829;GO:0006096;GO:0007498;GO:0007095;GO:0005829;GO:0030018;GO:0031430	fructose-bisphosphate aldolase activity;catalytic activity;lyase activity;glycolytic process;mesoderm development;mitotic G2 DNA damage checkpoint;cytosol;Z disc;M band	K01623	ALDO	http://www.genome.jp/dbget-bin/www_bget?ko:K01623	Fructose and mannose metabolism;Glycolysis / Gluconeogenesis;Pentose phosphate pathway;Carbon fixation in photosynthetic organisms;Methane metabolism;Biosynthesis of amino acids;Carbon metabolism	ko00051,ko00010,ko00030,ko00710,ko00680,ko01230,ko01200	KOG1557(G)(Fructose-biphosphate aldolase)	Fructose-bisphosphate	Fructose-bisphosphate aldolase OS=Drosophila melanogaster GN=Ald PE=1 SV=5
NM_170263.4	0	0	5.64	107.82	142.07	75.22	70.55	66.46	167.27	Ald	FI14722p [Drosophila melanogaster]	GO:0004332;GO:0003824;GO:0016829;GO:0006096;GO:0007498;GO:0007095;GO:0005829;GO:0030018;GO:0031430	fructose-bisphosphate aldolase activity;catalytic activity;lyase activity;glycolytic process;mesoderm development;mitotic G2 DNA damage checkpoint;cytosol;Z disc;M band	K01623	ALDO	http://www.genome.jp/dbget-bin/www_bget?ko:K01623	Fructose and mannose metabolism;Glycolysis / Gluconeogenesis;Pentose phosphate pathway;Carbon fixation in photosynthetic organisms;Methane metabolism;Biosynthesis of amino acids;Carbon metabolism	ko00051,ko00010,ko00030,ko00710,ko00680,ko01230,ko01200	KOG1557(G)(Fructose-biphosphate aldolase)	Fructose-bisphosphate	Fructose-bisphosphate aldolase OS=Drosophila melanogaster GN=Ald PE=1 SV=5
NM_170264.3	0	553.51	0	89.98	291.87	0	1.29	39.56	28.76	Ald	FI14722p [Drosophila melanogaster]	GO:0004332;GO:0003824;GO:0016829;GO:0006096;GO:0007498;GO:0007095;GO:0005829;GO:0030018;GO:0031430	fructose-bisphosphate aldolase activity;catalytic activity;lyase activity;glycolytic process;mesoderm development;mitotic G2 DNA damage checkpoint;cytosol;Z disc;M band	K01623	ALDO	http://www.genome.jp/dbget-bin/www_bget?ko:K01623	Fructose and mannose metabolism;Glycolysis / Gluconeogenesis;Pentose phosphate pathway;Carbon fixation in photosynthetic organisms;Methane metabolism;Biosynthesis of amino acids;Carbon metabolism	ko00051,ko00010,ko00030,ko00710,ko00680,ko01230,ko01200	KOG1557(G)(Fructose-biphosphate aldolase)	Fructose-bisphosphate	Fructose-bisphosphate aldolase OS=Drosophila melanogaster GN=Ald PE=1 SV=5
NM_170265.4	0	15.49	0	147.17	21.75	54.23	59.71	26.69	69.93	Ald	FI14722p [Drosophila melanogaster]	GO:0004332;GO:0003824;GO:0016829;GO:0006096;GO:0007498;GO:0007095;GO:0005829;GO:0030018;GO:0031430	fructose-bisphosphate aldolase activity;catalytic activity;lyase activity;glycolytic process;mesoderm development;mitotic G2 DNA damage checkpoint;cytosol;Z disc;M band	K01623	ALDO	http://www.genome.jp/dbget-bin/www_bget?ko:K01623	Fructose and mannose metabolism;Glycolysis / Gluconeogenesis;Pentose phosphate pathway;Carbon fixation in photosynthetic organisms;Methane metabolism;Biosynthesis of amino acids;Carbon metabolism	ko00051,ko00010,ko00030,ko00710,ko00680,ko01230,ko01200	KOG1557(G)(Fructose-biphosphate aldolase)	Fructose-bisphosphate	Fructose-bisphosphate aldolase OS=Drosophila melanogaster GN=Ald PE=1 SV=5
NM_170266.4	6.12	0.01	6.98	27.93	41.79	6.74	0.19	40.39	0	Ald	FI14722p [Drosophila melanogaster]	GO:0004332;GO:0003824;GO:0016829;GO:0006096;GO:0007498;GO:0007095;GO:0005829;GO:0030018;GO:0031430	fructose-bisphosphate aldolase activity;catalytic activity;lyase activity;glycolytic process;mesoderm development;mitotic G2 DNA damage checkpoint;cytosol;Z disc;M band	K01623	ALDO	http://www.genome.jp/dbget-bin/www_bget?ko:K01623	Fructose and mannose metabolism;Glycolysis / Gluconeogenesis;Pentose phosphate pathway;Carbon fixation in photosynthetic organisms;Methane metabolism;Biosynthesis of amino acids;Carbon metabolism	ko00051,ko00010,ko00030,ko00710,ko00680,ko01230,ko01200	KOG1557(G)(Fructose-biphosphate aldolase)	Fructose-bisphosphate	Fructose-bisphosphate aldolase OS=Drosophila melanogaster GN=Ald PE=1 SV=5
NM_206577.3	12.52	23.44	33.64	75.75	75.99	180.05	71.75	84.75	45.84	Ald	aldolase, isoform H [Drosophila melanogaster] &gt;NP_733140.2 aldolase, isoform J [Drosophila melanogaster] &gt;NP_001262985.1 aldolase, isoform L [Drosophila melanogaster] &gt;AAA99426.1 fructose 1,6 bisphosphate-aldolase 4C [Drosophila melanogaster] &gt;AAS65220.1 aldolase, isoform H [Drosophila melanogaster] &gt;AEB39664.1 FI14712p [Drosophila melanogaster] &gt;AAN14380.2 aldolase, isoform J […	GO:0004332;GO:0003824;GO:0016829;GO:0006096;GO:0007498;GO:0007095;GO:0005829;GO:0030018;GO:0031430	fructose-bisphosphate aldolase activity;catalytic activity;lyase activity;glycolytic process;mesoderm development;mitotic G2 DNA damage checkpoint;cytosol;Z disc;M band	K01623	ALDO	http://www.genome.jp/dbget-bin/www_bget?ko:K01623	Fructose and mannose metabolism;Glycolysis / Gluconeogenesis;Pentose phosphate pathway;Carbon fixation in photosynthetic organisms;Methane metabolism;Biosynthesis of amino acids;Carbon metabolism	ko00051,ko00010,ko00030,ko00710,ko00680,ko01230,ko01200	KOG1557(G)(Fructose-biphosphate aldolase)	Fructose-bisphosphate	Fructose-bisphosphate aldolase OS=Drosophila melanogaster GN=Ald PE=1 SV=5
NM_057231.4	16	0	0	52.39	36.75	57.99	89.82	38.21	156	Ama	amalgam, isoform B [Drosophila melanogaster] &gt;AAN13372.2 amalgam, isoform B [Drosophila melanogaster]	GO:0005886;GO:0003823;GO:0016020;GO:0031225	plasma membrane;antigen binding;membrane;anchored component of membrane	-	-	-	-	-	KOG3510(T)(FOG: Immunoglobulin C-2 Type/fibronectin type III domains)	Protein	Protein amalgam OS=Drosophila melanogaster GN=Ama PE=2 SV=2
NM_169160.1	0	0	0	0	3.06	0	0	0	0	Ama	amalgam, isoform B [Drosophila melanogaster] &gt;AAN13372.2 amalgam, isoform B [Drosophila melanogaster]	GO:0005886;GO:0003823;GO:0016020;GO:0031225	plasma membrane;antigen binding;membrane;anchored component of membrane	-	-	-	-	-	KOG3510(T)(FOG: Immunoglobulin C-2 Type/fibronectin type III domains)	Protein	Protein amalgam OS=Drosophila melanogaster GN=Ama PE=2 SV=2
NM_176412.2	0	10	5	3.61	26.18	14.01	11.18	5.79	0	Ama	amalgam, isoform B [Drosophila melanogaster] &gt;AAN13372.2 amalgam, isoform B [Drosophila melanogaster]	GO:0005886;GO:0003823;GO:0016020;GO:0031225	plasma membrane;antigen binding;membrane;anchored component of membrane	-	-	-	-	-	KOG3510(T)(FOG: Immunoglobulin C-2 Type/fibronectin type III domains)	Protein	Protein amalgam OS=Drosophila melanogaster GN=Ama PE=2 SV=2
NM_057244.4	24.44	28	31.94	6	11	0	2	4	0	amd	alpha methyl dopa-resistant, isoform A [Drosophila melanogaster] &gt;P18486.2 RecName: Full=Alpha-methyldopa hypersensitive protein &gt;AAF53760.1 alpha methyl dopa-resistant, isoform A [Drosophila melanogaster] &gt;AEZ68802.1 FI18657p1 [Drosophila melanogaster] &gt;AOQ03178.1 amd-RA, partial [synthetic construct] &gt;AOQ10173.1 amd-RA [synthetic construct]	GO:0003824;GO:0016831;GO:0042302;GO:0030170;GO:0019239;GO:0016829;GO:0006520;GO:0006584;GO:0040003;GO:0019752;GO:0005575	catalytic activity;carboxy-lyase activity;structural constituent of cuticle;pyridoxal phosphate binding;deaminase activity;lyase activity;cellular amino acid metabolic process;catecholamine metabolic process;chitin-based cuticle development;carboxylic acid metabolic process;cellular_component	-	-	-	-	-	KOG0629(E)(Glutamate decarboxylase and related proteins)	Alpha-methyldopa	Alpha-methyldopa hypersensitive protein OS=Drosophila melanogaster GN=amd PE=2 SV=2
NM_165278.2	16.56	0	2.06	0	0	3	0	0	2	amd	alpha methyl dopa-resistant, isoform B [Drosophila melanogaster] &gt;AAF53759.2 alpha methyl dopa-resistant, isoform B [Drosophila melanogaster] &gt;ACH92486.1 FI09231p [Drosophila melanogaster] &gt;AOQ07272.1 amd-RB, partial [synthetic construct] &gt;AOQ10187.1 amd-RB [synthetic construct]	GO:0003824;GO:0016831;GO:0030170;GO:0016829;GO:0004058;GO:0006520;GO:0019752;GO:0005575;GO:0006584;GO:0019239;GO:0040003	catalytic activity;carboxy-lyase activity;pyridoxal phosphate binding;lyase activity;aromatic-L-amino-acid decarboxylase activity;cellular amino acid metabolic process;carboxylic acid metabolic process;cellular_component;catecholamine metabolic process;deaminase activity;chitin-based cuticle development	-	-	-	-	-	KOG0629(E)(Glutamate decarboxylase and related proteins)	Alpha-methyldopa	Alpha-methyldopa hypersensitive protein OS=Drosophila melanogaster GN=amd PE=2 SV=2
NM_001258662.2	89.23	165.89	96.98	206.39	150.16	221.28	225.43	153.16	171	amx	uncharacterized protein Dsimw501_GD24561 [Drosophila simulans] &gt;KMZ08940.1 uncharacterized protein Dsimw501_GD24561 [Drosophila simulans]	GO:0045747;GO:0046331;GO:0001713;GO:0007220;GO:0007219;GO:0007498;GO:0007275;GO:0007398;GO:0044214;GO:0016020;GO:0016021;GO:0003674	positive regulation of Notch signaling pathway;lateral inhibition;ectodermal cell fate determination;Notch receptor processing;Notch signaling pathway;mesoderm development;multicellular organism development;ectoderm development;spanning component of plasma membrane;membrane;integral component of membrane;molecular_function	-	-	-	-	-	-	TM2	TM2 domain-containing protein almondex OS=Drosophila melanogaster GN=amx PE=2 SV=1
NM_079905.3	10.77	16.11	16.02	21.61	53.84	10.72	21.57	26.84	0	amx	uncharacterized protein Dsimw501_GD24561 [Drosophila simulans] &gt;KMZ08940.1 uncharacterized protein Dsimw501_GD24561 [Drosophila simulans]	GO:0045747;GO:0046331;GO:0001713;GO:0007220;GO:0007219;GO:0007498;GO:0007275;GO:0007398;GO:0044214;GO:0016020;GO:0016021;GO:0003674	positive regulation of Notch signaling pathway;lateral inhibition;ectodermal cell fate determination;Notch receptor processing;Notch signaling pathway;mesoderm development;multicellular organism development;ectoderm development;spanning component of plasma membrane;membrane;integral component of membrane;molecular_function	-	-	-	-	-	-	TM2	TM2 domain-containing protein almondex OS=Drosophila melanogaster GN=amx PE=2 SV=1
NM_079044.2	2864.71	3983.7	2161.91	951.26	786.81	901.41	987.97	789.72	967.67	Amy-d	amylase distal [Drosophila melanogaster] &gt;AAF57894.1 amylase distal [Drosophila melanogaster] &gt;BAB32526.1 alpha-amylase [Drosophila melanogaster] &gt;BAB32528.1 alpha-amylase [Drosophila melanogaster] &gt;BAB32539.1 alpha-amylase [Drosophila melanogaster] &gt;AAX33373.1 RH48856p [Drosophila melanogaster] &gt;AOQ04523.1 Amy-d-RA, partial [synthetic construct]	GO:0005509;GO:0046872;GO:0004556;GO:0003824;GO:0016798;GO:0016787;GO:0043169;GO:0008152;GO:0005975;GO:0005576;GO:0030431	calcium ion binding;metal ion binding;alpha-amylase activity;catalytic activity;hydrolase activity, acting on glycosyl bonds;hydrolase activity;cation binding;metabolic process;carbohydrate metabolic process;extracellular region;sleep	K01176	E3.2.1.1,amyA,malS	http://www.genome.jp/dbget-bin/www_bget?ko:K01176	Starch and sucrose metabolism;Carbohydrate digestion and absorption	ko00500,ko04973	-	Alpha-amylase	Alpha-amylase B OS=Drosophila melanogaster GN=Amy-d PE=3 SV=3
NM_001299589.1	896.88	1338.68	882.03	133.74	152.21	170.82	284.13	171.92	95.66	Amy-d	amylase proximal, isoform A [Drosophila melanogaster] &gt;NP_001286518.1 amylase proximal, isoform B [Drosophila melanogaster] &gt;AAF57896.1 amylase proximal, isoform A [Drosophila melanogaster] &gt;AAK92849.1 GH10266p [Drosophila melanogaster] &gt;ACL86115.1 Amy-p-PA, partial [synthetic construct] &gt;ACL90864.1 Amy-p-PA [synthetic construct] &gt;AHN56314.1 amylase proximal, isoform B [Drosophi…	GO:0004556;GO:0003824;GO:0005509;GO:0016798;GO:0016787;GO:0043169;GO:0046872;GO:0008152;GO:0005975;GO:0005576;GO:0030431	alpha-amylase activity;catalytic activity;calcium ion binding;hydrolase activity, acting on glycosyl bonds;hydrolase activity;cation binding;metal ion binding;metabolic process;carbohydrate metabolic process;extracellular region;sleep	K01176	E3.2.1.1,amyA,malS	http://www.genome.jp/dbget-bin/www_bget?ko:K01176	Starch and sucrose metabolism;Carbohydrate digestion and absorption	ko00500,ko04973	-	Alpha-amylase	Alpha-amylase B OS=Drosophila melanogaster GN=Amy-d PE=3 SV=3
NM_080421.4	2881.41	5163.61	1699.06	1212	853.98	1215.77	1287.9	1124.36	1231.67	Amy-d	amylase proximal, isoform A [Drosophila melanogaster] &gt;NP_001286518.1 amylase proximal, isoform B [Drosophila melanogaster] &gt;AAF57896.1 amylase proximal, isoform A [Drosophila melanogaster] &gt;AAK92849.1 GH10266p [Drosophila melanogaster] &gt;ACL86115.1 Amy-p-PA, partial [synthetic construct] &gt;ACL90864.1 Amy-p-PA [synthetic construct] &gt;AHN56314.1 amylase proximal, isoform B [Drosophi…	GO:0004556;GO:0003824;GO:0005509;GO:0016798;GO:0016787;GO:0043169;GO:0046872;GO:0008152;GO:0005975;GO:0005576;GO:0030431	alpha-amylase activity;catalytic activity;calcium ion binding;hydrolase activity, acting on glycosyl bonds;hydrolase activity;cation binding;metal ion binding;metabolic process;carbohydrate metabolic process;extracellular region;sleep	K01176	E3.2.1.1,amyA,malS	http://www.genome.jp/dbget-bin/www_bget?ko:K01176	Starch and sucrose metabolism;Carbohydrate digestion and absorption	ko00500,ko04973	-	Alpha-amylase	Alpha-amylase B OS=Drosophila melanogaster GN=Amy-d PE=3 SV=3
NM_001275867.1	10.71	47.1	8.19	19.38	0	15.37	0	0	0	AnxB9	GD19393 [Drosophila simulans]	GO:0030507;GO:0005509;GO:0005543;GO:0003779;GO:0005544;GO:0005515;GO:0010797;GO:0032509;GO:0030011;GO:0061467;GO:0048190;GO:0005938;GO:0012505	spectrin binding;calcium ion binding;phospholipid binding;actin binding;calcium-dependent phospholipid binding;protein binding;regulation of multivesicular body size involved in endosome transport;endosome transport via multivesicular body sorting pathway;maintenance of cell polarity;basolateral protein localization;wing disc dorsal/ventral pattern formation;cell cortex;endomembrane system	K17095	ANXA7_11	http://www.genome.jp/dbget-bin/www_bget?ko:K17095	-	-	KOG0819(U)(Annexin)	Annexin	Annexin B9 OS=Drosophila melanogaster GN=AnxB9 PE=2 SV=2
NM_001275868.1	38.67	163.19	158.86	648.3	507.84	550.4	886.13	604.24	652.25	AnxB9	GD19393 [Drosophila simulans]	GO:0030507;GO:0005509;GO:0005543;GO:0003779;GO:0005544;GO:0005515;GO:0010797;GO:0032509;GO:0030011;GO:0061467;GO:0048190;GO:0005938;GO:0012505	spectrin binding;calcium ion binding;phospholipid binding;actin binding;calcium-dependent phospholipid binding;protein binding;regulation of multivesicular body size involved in endosome transport;endosome transport via multivesicular body sorting pathway;maintenance of cell polarity;basolateral protein localization;wing disc dorsal/ventral pattern formation;cell cortex;endomembrane system	K17095	ANXA7_11	http://www.genome.jp/dbget-bin/www_bget?ko:K17095	-	-	KOG0819(U)(Annexin)	Annexin	Annexin B9 OS=Drosophila melanogaster GN=AnxB9 PE=2 SV=2
NM_057255.3	327.87	617.81	470.46	1455.75	929.01	1139.51	1700.33	1053.68	1551.96	AnxB9	annexin B9, isoform B [Drosophila melanogaster] &gt;NP_996252.1 annexin B9, isoform D [Drosophila melanogaster] &gt;XP_016033745.1 uncharacterized protein Dsimw501_GD19393, isoform C [Drosophila simulans] &gt;XP_016033748.1 uncharacterized protein Dsimw501_GD19393, isoform F [Drosophila simulans] &gt;XP_017036739.1 PREDICTED: annexin B9 isoform X3 [Drosophila kikkawai] &gt;AAF69016.1 annexin B9b …	GO:0030507;GO:0005509;GO:0005543;GO:0003779;GO:0005544;GO:0005515;GO:0010797;GO:0032509;GO:0030011;GO:0061467;GO:0048190;GO:0005938;GO:0012505	spectrin binding;calcium ion binding;phospholipid binding;actin binding;calcium-dependent phospholipid binding;protein binding;regulation of multivesicular body size involved in endosome transport;endosome transport via multivesicular body sorting pathway;maintenance of cell polarity;basolateral protein localization;wing disc dorsal/ventral pattern formation;cell cortex;endomembrane system	K17095	ANXA7_11	http://www.genome.jp/dbget-bin/www_bget?ko:K17095	-	-	KOG0819(U)(Annexin)	Annexin	Annexin B9 OS=Drosophila melanogaster GN=AnxB9 PE=2 SV=2
NM_057256.4	771.41	1106.02	865.16	1999.12	1617.64	1400.06	2185.55	1830.78	1668.42	AnxB9	annexin B9, isoform A [Drosophila melanogaster] &gt;XP_016033746.1 uncharacterized protein Dsimw501_GD19393, isoform D [Drosophila simulans] &gt;XP_017036738.1 PREDICTED: annexin B9 isoform X2 [Drosophila kikkawai] &gt;P22464.2 RecName: Full=Annexin B9; AltName: Full=Annexin IX; AltName: Full=Annexin-9 &gt;AAF55841.1 annexin B9, isoform A [Drosophila melanogaster] &gt;KMZ02269.1 uncharacterized p…	GO:0030507;GO:0005509;GO:0005543;GO:0003779;GO:0005544;GO:0005515;GO:0010797;GO:0032509;GO:0030011;GO:0061467;GO:0048190;GO:0005938;GO:0012505	spectrin binding;calcium ion binding;phospholipid binding;actin binding;calcium-dependent phospholipid binding;protein binding;regulation of multivesicular body size involved in endosome transport;endosome transport via multivesicular body sorting pathway;maintenance of cell polarity;basolateral protein localization;wing disc dorsal/ventral pattern formation;cell cortex;endomembrane system	K17095	ANXA7_11	http://www.genome.jp/dbget-bin/www_bget?ko:K17095	-	-	KOG0819(U)(Annexin)	Annexin	Annexin B9 OS=Drosophila melanogaster GN=AnxB9 PE=2 SV=2
NM_206530.2	65.61	84.31	26.63	119.91	77.53	45.45	140.08	83.62	91.56	AnxB9	annexin B9, isoform B [Drosophila melanogaster] &gt;NP_996252.1 annexin B9, isoform D [Drosophila melanogaster] &gt;XP_016033745.1 uncharacterized protein Dsimw501_GD19393, isoform C [Drosophila simulans] &gt;XP_016033748.1 uncharacterized protein Dsimw501_GD19393, isoform F [Drosophila simulans] &gt;XP_017036739.1 PREDICTED: annexin B9 isoform X3 [Drosophila kikkawai] &gt;AAF69016.1 annexin B9b …	GO:0030507;GO:0005509;GO:0005543;GO:0003779;GO:0005544;GO:0005515;GO:0010797;GO:0032509;GO:0030011;GO:0061467;GO:0048190;GO:0005938;GO:0012505	spectrin binding;calcium ion binding;phospholipid binding;actin binding;calcium-dependent phospholipid binding;protein binding;regulation of multivesicular body size involved in endosome transport;endosome transport via multivesicular body sorting pathway;maintenance of cell polarity;basolateral protein localization;wing disc dorsal/ventral pattern formation;cell cortex;endomembrane system	K17095	ANXA7_11	http://www.genome.jp/dbget-bin/www_bget?ko:K17095	-	-	KOG0819(U)(Annexin)	Annexin	Annexin B9 OS=Drosophila melanogaster GN=AnxB9 PE=2 SV=2
NM_206531.2	855.78	1194.68	1058.21	4220.53	2942.39	3087.25	5217.36	3464.14	3298.6	AnxB9	GD19393 [Drosophila simulans]	GO:0030507;GO:0005509;GO:0005543;GO:0003779;GO:0005544;GO:0005515;GO:0010797;GO:0032509;GO:0030011;GO:0061467;GO:0048190;GO:0005938;GO:0012505	spectrin binding;calcium ion binding;phospholipid binding;actin binding;calcium-dependent phospholipid binding;protein binding;regulation of multivesicular body size involved in endosome transport;endosome transport via multivesicular body sorting pathway;maintenance of cell polarity;basolateral protein localization;wing disc dorsal/ventral pattern formation;cell cortex;endomembrane system	K17095	ANXA7_11	http://www.genome.jp/dbget-bin/www_bget?ko:K17095	-	-	KOG0819(U)(Annexin)	Annexin	Annexin B9 OS=Drosophila melanogaster GN=AnxB9 PE=2 SV=2
novel.5095.1	0	0	0	6.33	0	0	0	0	0	AnxB9	GD19393 [Drosophila simulans]	GO:0030507;GO:0005509;GO:0005543;GO:0003779;GO:0005544;GO:0005515;GO:0010797;GO:0032509;GO:0030011;GO:0061467;GO:0048190;GO:0005938;GO:0012505	spectrin binding;calcium ion binding;phospholipid binding;actin binding;calcium-dependent phospholipid binding;protein binding;regulation of multivesicular body size involved in endosome transport;endosome transport via multivesicular body sorting pathway;maintenance of cell polarity;basolateral protein localization;wing disc dorsal/ventral pattern formation;cell cortex;endomembrane system	K17095	ANXA7_11	http://www.genome.jp/dbget-bin/www_bget?ko:K17095	-	-	KOG0819(U)(Annexin)	Annexin	Annexin B9 OS=Drosophila melanogaster GN=AnxB9 PE=2 SV=2
novel.5095.2	12.54	12.87	12.17	86.97	33.68	86.89	42.18	89.52	44.59	AnxB9	GD19393 [Drosophila simulans]	GO:0030507;GO:0005509;GO:0005543;GO:0003779;GO:0005544;GO:0005515;GO:0010797;GO:0032509;GO:0030011;GO:0061467;GO:0048190;GO:0005938;GO:0012505	spectrin binding;calcium ion binding;phospholipid binding;actin binding;calcium-dependent phospholipid binding;protein binding;regulation of multivesicular body size involved in endosome transport;endosome transport via multivesicular body sorting pathway;maintenance of cell polarity;basolateral protein localization;wing disc dorsal/ventral pattern formation;cell cortex;endomembrane system	K17095	ANXA7_11	http://www.genome.jp/dbget-bin/www_bget?ko:K17095	-	-	KOG0819(U)(Annexin)	Annexin	Annexin B9 OS=Drosophila melanogaster GN=AnxB9 PE=2 SV=2
novel.5095.3	0	0	0	30.36	23.16	14.36	28.89	59.33	13.76	AnxB9	GD19393 [Drosophila simulans]	GO:0030507;GO:0005509;GO:0005543;GO:0003779;GO:0005544;GO:0005515;GO:0010797;GO:0032509;GO:0030011;GO:0061467;GO:0048190;GO:0005938;GO:0012505	spectrin binding;calcium ion binding;phospholipid binding;actin binding;calcium-dependent phospholipid binding;protein binding;regulation of multivesicular body size involved in endosome transport;endosome transport via multivesicular body sorting pathway;maintenance of cell polarity;basolateral protein localization;wing disc dorsal/ventral pattern formation;cell cortex;endomembrane system	K17095	ANXA7_11	http://www.genome.jp/dbget-bin/www_bget?ko:K17095	-	-	KOG0819(U)(Annexin)	Annexin	Annexin B9 OS=Drosophila melanogaster GN=AnxB9 PE=2 SV=2
novel.5095.5	209.84	363.95	204.68	772.97	800.11	980.64	1046.25	809.39	759.58	AnxB9	annexin B9, isoform B [Drosophila melanogaster] &gt;NP_996252.1 annexin B9, isoform D [Drosophila melanogaster] &gt;XP_016033745.1 uncharacterized protein Dsimw501_GD19393, isoform C [Drosophila simulans] &gt;XP_016033748.1 uncharacterized protein Dsimw501_GD19393, isoform F [Drosophila simulans] &gt;XP_017036739.1 PREDICTED: annexin B9 isoform X3 [Drosophila kikkawai] &gt;AAF69016.1 annexin B9b …	GO:0030507;GO:0005509;GO:0005543;GO:0003779;GO:0005544;GO:0005515;GO:0010797;GO:0032509;GO:0030011;GO:0061467;GO:0048190;GO:0005938;GO:0012505	spectrin binding;calcium ion binding;phospholipid binding;actin binding;calcium-dependent phospholipid binding;protein binding;regulation of multivesicular body size involved in endosome transport;endosome transport via multivesicular body sorting pathway;maintenance of cell polarity;basolateral protein localization;wing disc dorsal/ventral pattern formation;cell cortex;endomembrane system	K17095	ANXA7_11	http://www.genome.jp/dbget-bin/www_bget?ko:K17095	-	-	KOG0819(U)(Annexin)	Annexin	Annexin B9 OS=Drosophila melanogaster GN=AnxB9 PE=2 SV=2
novel.5095.6	94.64	114.77	5.45	14.11	64.79	19.08	4.56	82.41	5.13	AnxB9	annexin B9, isoform A [Drosophila melanogaster] &gt;XP_016033746.1 uncharacterized protein Dsimw501_GD19393, isoform D [Drosophila simulans] &gt;XP_017036738.1 PREDICTED: annexin B9 isoform X2 [Drosophila kikkawai] &gt;P22464.2 RecName: Full=Annexin B9; AltName: Full=Annexin IX; AltName: Full=Annexin-9 &gt;AAF55841.1 annexin B9, isoform A [Drosophila melanogaster] &gt;KMZ02269.1 uncharacterized p…	GO:0030507;GO:0005509;GO:0005543;GO:0003779;GO:0005544;GO:0005515;GO:0010797;GO:0032509;GO:0030011;GO:0061467;GO:0048190;GO:0005938;GO:0012505	spectrin binding;calcium ion binding;phospholipid binding;actin binding;calcium-dependent phospholipid binding;protein binding;regulation of multivesicular body size involved in endosome transport;endosome transport via multivesicular body sorting pathway;maintenance of cell polarity;basolateral protein localization;wing disc dorsal/ventral pattern formation;cell cortex;endomembrane system	K17095	ANXA7_11	http://www.genome.jp/dbget-bin/www_bget?ko:K17095	-	-	KOG0819(U)(Annexin)	Annexin	Annexin B9 OS=Drosophila melanogaster GN=AnxB9 PE=2 SV=2
novel.5095.7	0	0	0	109.71	0	28.18	0	0	0	AnxB9	GD19393 [Drosophila simulans]	GO:0030507;GO:0005509;GO:0005543;GO:0003779;GO:0005544;GO:0005515;GO:0010797;GO:0032509;GO:0030011;GO:0061467;GO:0048190;GO:0005938;GO:0012505	spectrin binding;calcium ion binding;phospholipid binding;actin binding;calcium-dependent phospholipid binding;protein binding;regulation of multivesicular body size involved in endosome transport;endosome transport via multivesicular body sorting pathway;maintenance of cell polarity;basolateral protein localization;wing disc dorsal/ventral pattern formation;cell cortex;endomembrane system	K17095	ANXA7_11	http://www.genome.jp/dbget-bin/www_bget?ko:K17095	-	-	KOG0819(U)(Annexin)	Annexin	Annexin B9 OS=Drosophila melanogaster GN=AnxB9 PE=2 SV=2
novel.5095.8	0	0	0	364.63	237.45	381.71	154.75	0	0	AnxB9	annexin B9, isoform B [Drosophila melanogaster] &gt;NP_996252.1 annexin B9, isoform D [Drosophila melanogaster] &gt;XP_016033745.1 uncharacterized protein Dsimw501_GD19393, isoform C [Drosophila simulans] &gt;XP_016033748.1 uncharacterized protein Dsimw501_GD19393, isoform F [Drosophila simulans] &gt;XP_017036739.1 PREDICTED: annexin B9 isoform X3 [Drosophila kikkawai] &gt;AAF69016.1 annexin B9b …	GO:0030507;GO:0005509;GO:0005543;GO:0003779;GO:0005544;GO:0005515;GO:0010797;GO:0032509;GO:0030011;GO:0061467;GO:0048190;GO:0005938;GO:0012505	spectrin binding;calcium ion binding;phospholipid binding;actin binding;calcium-dependent phospholipid binding;protein binding;regulation of multivesicular body size involved in endosome transport;endosome transport via multivesicular body sorting pathway;maintenance of cell polarity;basolateral protein localization;wing disc dorsal/ventral pattern formation;cell cortex;endomembrane system	K17095	ANXA7_11	http://www.genome.jp/dbget-bin/www_bget?ko:K17095	-	-	KOG0819(U)(Annexin)	Annexin	Annexin B9 OS=Drosophila melanogaster GN=AnxB9 PE=2 SV=2
NM_001169333.2	468.63	715.4	426	1147.21	921.29	1076.99	1123.03	1045.17	959.24	AnxB10	annexin B10, isoform B [Drosophila melanogaster] &gt;P22465.3 RecName: Full=Annexin B10; AltName: Full=Annexin X; AltName: Full=Annexin-10 &gt;AAA28371.1 annexin X [Drosophila melanogaster] &gt;ACZ95337.1 annexin B10, isoform B [Drosophila melanogaster]	GO:0005509;GO:0005543;GO:0003779;GO:0005544;GO:0008150;GO:0016020	calcium ion binding;phospholipid binding;actin binding;calcium-dependent phospholipid binding;biological_process;membrane	K17095	ANXA7_11	http://www.genome.jp/dbget-bin/www_bget?ko:K17095	-	-	KOG0819(U)(Annexin)	Annexin	Annexin B10 OS=Drosophila melanogaster GN=AnxB10 PE=2 SV=3
NM_057267.4	303.59	402.18	235.05	768.69	666.5	666.2	694.97	479.83	741.87	AnxB10	annexin B10, isoform A [Drosophila melanogaster] &gt;CAA55126.1 annexin X [Drosophila melanogaster] &gt;AAF45380.1 annexin B10, isoform A [Drosophila melanogaster] &gt;AAL28876.1 LD25605p [Drosophila melanogaster] &gt;ACL84703.1 AnnX-PA, partial [synthetic construct] &gt;ACL89636.1 AnnX-PA [synthetic construct]	GO:0005509;GO:0005543;GO:0003779;GO:0005544;GO:0008150;GO:0016020	calcium ion binding;phospholipid binding;actin binding;calcium-dependent phospholipid binding;biological_process;membrane	K17095	ANXA7_11	http://www.genome.jp/dbget-bin/www_bget?ko:K17095	-	-	KOG0819(U)(Annexin)	Annexin	Annexin B10 OS=Drosophila melanogaster GN=AnxB10 PE=2 SV=3
novel.2340.3	15.3	13.14	31.49	0	2.03	1.81	0	0	1.88	AnxB10	annexin B10, isoform A [Drosophila melanogaster] &gt;CAA55126.1 annexin X [Drosophila melanogaster] &gt;AAF45380.1 annexin B10, isoform A [Drosophila melanogaster] &gt;AAL28876.1 LD25605p [Drosophila melanogaster] &gt;ACL84703.1 AnnX-PA, partial [synthetic construct] &gt;ACL89636.1 AnnX-PA [synthetic construct]	GO:0005509;GO:0005543;GO:0003779;GO:0005544;GO:0008150;GO:0016020	calcium ion binding;phospholipid binding;actin binding;calcium-dependent phospholipid binding;biological_process;membrane	K17095	ANXA7_11	http://www.genome.jp/dbget-bin/www_bget?ko:K17095	-	-	KOG0819(U)(Annexin)	Annexin	Annexin B10 OS=Drosophila melanogaster GN=AnxB10 PE=2 SV=3
NM_130660.2	0	1	4	4	12	12	12	7	11	anon-3B1.2	CG2650 [Drosophila melanogaster] &gt;O76879.2 RecName: Full=Circadian clock-controlled protein; Flags: Precursor &gt;AAL49348.1 RH43234p [Drosophila melanogaster] &gt;AAF45805.2 CG2650 [Drosophila melanogaster] &gt;ACL87239.1 CG2650-PA, partial [synthetic construct] &gt;ACL91797.1 CG2650-PA [synthetic construct]	GO:0007623;GO:0032504;GO:0048511;GO:0005615;GO:0003674	circadian rhythm;multicellular organism reproduction;rhythmic process;extracellular space;molecular_function	-	-	-	-	-	-	Circadian	Circadian clock-controlled protein OS=Drosophila melanogaster GN=anon-3B1.2 PE=2 SV=2
NM_001300676.1	116.89	1124.04	381.11	637.24	637.4	567.24	1118.21	598.07	561.77	Anp	andropin, isoform A [Drosophila melanogaster] &gt;NP_001287605.1 andropin, isoform B [Drosophila melanogaster] &gt;P21663.1 RecName: Full=Andropin; Flags: Precursor &gt;CAA40046.1 andropin [Drosophila melanogaster] &gt;CAA34842.1 andropin [Drosophila melanogaster] &gt;AAB82482.1 Andropin [Drosophila melanogaster] &gt;AAB82483.1 Andropin [Drosophila melanogaster] &gt;AAB82486.1 Andropin [Drosophil…	GO:0002376;GO:0045087;GO:0042742;GO:0006962;GO:0009617;GO:0006965;GO:0032504;GO:0005576;GO:0005615;GO:0050830	immune system process;innate immune response;defense response to bacterium;male-specific antibacterial humoral response;response to bacterium;positive regulation of biosynthetic process of antibacterial peptides active against Gram-positive bacteria;multicellular organism reproduction;extracellular region;extracellular space;defense response to Gram-positive bacterium	-	-	-	-	-	-	Andropin	Andropin OS=Drosophila melanogaster GN=Anp PE=2 SV=1
NM_079848.3	358.11	1020.96	605.89	5667.76	6476.6	2669.76	5892.79	8322.93	2402.23	Anp	andropin, isoform A [Drosophila melanogaster] &gt;NP_001287605.1 andropin, isoform B [Drosophila melanogaster] &gt;P21663.1 RecName: Full=Andropin; Flags: Precursor &gt;CAA40046.1 andropin [Drosophila melanogaster] &gt;CAA34842.1 andropin [Drosophila melanogaster] &gt;AAB82482.1 Andropin [Drosophila melanogaster] &gt;AAB82483.1 Andropin [Drosophila melanogaster] &gt;AAB82486.1 Andropin [Drosophil…	GO:0002376;GO:0045087;GO:0042742;GO:0006962;GO:0009617;GO:0006965;GO:0032504;GO:0005576;GO:0005615;GO:0050830	immune system process;innate immune response;defense response to bacterium;male-specific antibacterial humoral response;response to bacterium;positive regulation of biosynthetic process of antibacterial peptides active against Gram-positive bacteria;multicellular organism reproduction;extracellular region;extracellular space;defense response to Gram-positive bacterium	-	-	-	-	-	-	Andropin	Andropin OS=Drosophila melanogaster GN=Anp PE=2 SV=1
NM_001272979.1	0	0	0	18.93	0	0	116.51	23.88	103.11	aop	anterior open, isoform A [Drosophila melanogaster] &gt;NP_523455.2 anterior open, isoform B [Drosophila melanogaster] &gt;NP_001259908.1 anterior open, isoform C [Drosophila melanogaster] &gt;NP_001259909.1 anterior open, isoform D [Drosophila melanogaster] &gt;NP_001259910.1 anterior open, isoform E [Drosophila melanogaster] &gt;Q01842.2 RecName: Full=Ets DNA-binding protein pokkuri; AltName: Fu…	GO:0003705;GO:0003677;GO:0003700;GO:0019904;GO:0043565;GO:0005515;GO:0000165;GO:0045892;GO:0046580;GO:0001751;GO:0008340;GO:0048747;GO:0048666;GO:0007464;GO:0045610;GO:0001709;GO:0005737;GO:0005829;GO:0005654;GO:0005634;GO:0006355;GO:0000122;GO:0045596;GO:0006897;GO:0007254;GO:0007298;GO:0007391;GO:0007517;GO:0008406;GO:0030178;GO:0035155;GO:0035157;GO:0045467;GO:0045678;GO:0046533;GO:0048749;GO:…	transcription factor activity, RNA polymerase II distal enhancer sequence-specific binding;DNA binding;transcription factor activity, sequence-specific DNA binding;protein domain specific binding;sequence-specific DNA binding;protein binding;MAPK cascade;negative regulation of transcription, DNA-templated;negative regulation of Ras protein signal transduction;compound eye photoreceptor cell diffe…	K03211	ETV6_7,yan	http://www.genome.jp/dbget-bin/www_bget?ko:K03211	MAPK signaling pathway - fly;Dorso-ventral axis formation	ko04013,ko04320	KOG3806(K)(Predicted transcription factor)	Ets	Ets DNA-binding protein pokkuri OS=Drosophila melanogaster GN=aop PE=1 SV=2
NM_001272980.1	379.92	278.17	279.55	39.79	67.95	38.36	49.26	25.71	105.91	aop	anterior open, isoform A [Drosophila melanogaster] &gt;NP_523455.2 anterior open, isoform B [Drosophila melanogaster] &gt;NP_001259908.1 anterior open, isoform C [Drosophila melanogaster] &gt;NP_001259909.1 anterior open, isoform D [Drosophila melanogaster] &gt;NP_001259910.1 anterior open, isoform E [Drosophila melanogaster] &gt;Q01842.2 RecName: Full=Ets DNA-binding protein pokkuri; AltName: Fu…	GO:0003705;GO:0003677;GO:0003700;GO:0019904;GO:0043565;GO:0005515;GO:0000165;GO:0045892;GO:0046580;GO:0001751;GO:0008340;GO:0048747;GO:0048666;GO:0007464;GO:0045610;GO:0001709;GO:0005737;GO:0005829;GO:0005654;GO:0005634;GO:0006355;GO:0000122;GO:0045596;GO:0006897;GO:0007254;GO:0007298;GO:0007391;GO:0007517;GO:0008406;GO:0030178;GO:0035155;GO:0035157;GO:0045467;GO:0045678;GO:0046533;GO:0048749;GO:…	transcription factor activity, RNA polymerase II distal enhancer sequence-specific binding;DNA binding;transcription factor activity, sequence-specific DNA binding;protein domain specific binding;sequence-specific DNA binding;protein binding;MAPK cascade;negative regulation of transcription, DNA-templated;negative regulation of Ras protein signal transduction;compound eye photoreceptor cell diffe…	K03211	ETV6_7,yan	http://www.genome.jp/dbget-bin/www_bget?ko:K03211	MAPK signaling pathway - fly;Dorso-ventral axis formation	ko04013,ko04320	KOG3804(K)(Transcription factor NERF and related proteins, contain ETS domain)	Ets	Ets DNA-binding protein pokkuri OS=Drosophila melanogaster GN=aop PE=1 SV=2
NM_001272981.1	0	0	0	0	0	0	0	0	0	aop	anterior open, isoform A [Drosophila melanogaster] &gt;NP_523455.2 anterior open, isoform B [Drosophila melanogaster] &gt;NP_001259908.1 anterior open, isoform C [Drosophila melanogaster] &gt;NP_001259909.1 anterior open, isoform D [Drosophila melanogaster] &gt;NP_001259910.1 anterior open, isoform E [Drosophila melanogaster] &gt;Q01842.2 RecName: Full=Ets DNA-binding protein pokkuri; AltName: Fu…	GO:0003705;GO:0003677;GO:0003700;GO:0019904;GO:0043565;GO:0005515;GO:0000165;GO:0045892;GO:0046580;GO:0001751;GO:0008340;GO:0048747;GO:0048666;GO:0007464;GO:0045610;GO:0001709;GO:0005737;GO:0005829;GO:0005654;GO:0005634;GO:0006355;GO:0000122;GO:0045596;GO:0006897;GO:0007254;GO:0007298;GO:0007391;GO:0007517;GO:0008406;GO:0030178;GO:0035155;GO:0035157;GO:0045467;GO:0045678;GO:0046533;GO:0048749;GO:…	transcription factor activity, RNA polymerase II distal enhancer sequence-specific binding;DNA binding;transcription factor activity, sequence-specific DNA binding;protein domain specific binding;sequence-specific DNA binding;protein binding;MAPK cascade;negative regulation of transcription, DNA-templated;negative regulation of Ras protein signal transduction;compound eye photoreceptor cell diffe…	K03211	ETV6_7,yan	http://www.genome.jp/dbget-bin/www_bget?ko:K03211	MAPK signaling pathway - fly;Dorso-ventral axis formation	ko04013,ko04320	KOG3806(K)(Predicted transcription factor)	Ets	Ets DNA-binding protein pokkuri OS=Drosophila melanogaster GN=aop PE=1 SV=2
NM_078731.3	257.65	249.16	297.09	1299.81	1128	976.78	1120.4	1102.56	1282.47	aop	anterior open, isoform A [Drosophila melanogaster] &gt;NP_523455.2 anterior open, isoform B [Drosophila melanogaster] &gt;NP_001259908.1 anterior open, isoform C [Drosophila melanogaster] &gt;NP_001259909.1 anterior open, isoform D [Drosophila melanogaster] &gt;NP_001259910.1 anterior open, isoform E [Drosophila melanogaster] &gt;Q01842.2 RecName: Full=Ets DNA-binding protein pokkuri; AltName: Fu…	GO:0003705;GO:0003677;GO:0003700;GO:0019904;GO:0043565;GO:0005515;GO:0000165;GO:0045892;GO:0046580;GO:0001751;GO:0008340;GO:0048747;GO:0048666;GO:0007464;GO:0045610;GO:0001709;GO:0005737;GO:0005829;GO:0005654;GO:0005634;GO:0006355;GO:0000122;GO:0045596;GO:0006897;GO:0007254;GO:0007298;GO:0007391;GO:0007517;GO:0008406;GO:0030178;GO:0035155;GO:0035157;GO:0045467;GO:0045678;GO:0046533;GO:0048749;GO:…	transcription factor activity, RNA polymerase II distal enhancer sequence-specific binding;DNA binding;transcription factor activity, sequence-specific DNA binding;protein domain specific binding;sequence-specific DNA binding;protein binding;MAPK cascade;negative regulation of transcription, DNA-templated;negative regulation of Ras protein signal transduction;compound eye photoreceptor cell diffe…	K03211	ETV6_7,yan	http://www.genome.jp/dbget-bin/www_bget?ko:K03211	MAPK signaling pathway - fly;Dorso-ventral axis formation	ko04013,ko04320	KOG3804(K)(Transcription factor NERF and related proteins, contain ETS domain)	Ets	Ets DNA-binding protein pokkuri OS=Drosophila melanogaster GN=aop PE=1 SV=2
NM_164457.2	45.45	119.01	40.68	509.46	359.71	738.54	602.03	263.9	284.19	aop	anterior open, isoform A [Drosophila melanogaster] &gt;NP_523455.2 anterior open, isoform B [Drosophila melanogaster] &gt;NP_001259908.1 anterior open, isoform C [Drosophila melanogaster] &gt;NP_001259909.1 anterior open, isoform D [Drosophila melanogaster] &gt;NP_001259910.1 anterior open, isoform E [Drosophila melanogaster] &gt;Q01842.2 RecName: Full=Ets DNA-binding protein pokkuri; AltName: Fu…	GO:0003705;GO:0003677;GO:0003700;GO:0019904;GO:0043565;GO:0005515;GO:0000165;GO:0045892;GO:0046580;GO:0001751;GO:0008340;GO:0048747;GO:0048666;GO:0007464;GO:0045610;GO:0001709;GO:0005737;GO:0005829;GO:0005654;GO:0005634;GO:0006355;GO:0000122;GO:0045596;GO:0006897;GO:0007254;GO:0007298;GO:0007391;GO:0007517;GO:0008406;GO:0030178;GO:0035155;GO:0035157;GO:0045467;GO:0045678;GO:0046533;GO:0048749;GO:…	transcription factor activity, RNA polymerase II distal enhancer sequence-specific binding;DNA binding;transcription factor activity, sequence-specific DNA binding;protein domain specific binding;sequence-specific DNA binding;protein binding;MAPK cascade;negative regulation of transcription, DNA-templated;negative regulation of Ras protein signal transduction;compound eye photoreceptor cell diffe…	K03211	ETV6_7,yan	http://www.genome.jp/dbget-bin/www_bget?ko:K03211	MAPK signaling pathway - fly;Dorso-ventral axis formation	ko04013,ko04320	KOG3804(K)(Transcription factor NERF and related proteins, contain ETS domain)	Ets	Ets DNA-binding protein pokkuri OS=Drosophila melanogaster GN=aop PE=1 SV=2
NM_001275273.1	399.64	295.44	305.22	544.83	470.07	459.56	283.26	374.77	224.01	RpLP0	GM22429 [Drosophila sechellia] &gt;EDW44450.1 GM22429 [Drosophila sechellia] &gt;EDX11475.1 GD15019 [Drosophila simulans]	GO:0042254;GO:0005840;GO:0005622;GO:0030529;GO:0003735;GO:0003906;GO:0016829;GO:0070180;GO:0002181;GO:0006974;GO:0006281;GO:0005737;GO:0022625;GO:0030687;GO:0005634;GO:0022626	ribosome biogenesis;ribosome;intracellular;intracellular ribonucleoprotein complex;structural constituent of ribosome;DNA-(apurinic or apyrimidinic site) lyase activity;lyase activity;large ribosomal subunit rRNA binding;cytoplasmic translation;cellular response to DNA damage stimulus;DNA repair;cytoplasm;cytosolic large ribosomal subunit;preribosome, large subunit precursor;nucleus;cytosolic rib…	K02941	RP-LP0,RPLP0	http://www.genome.jp/dbget-bin/www_bget?ko:K02941	Ribosome	ko03010	KOG0815(J)(60S acidic ribosomal protein P0)	60S	60S acidic ribosomal protein P0 OS=Drosophila melanogaster GN=RpLP0 PE=1 SV=1
NM_079487.4	9837.36	24182.6	14222.8	35460.2	31233.9	32445.4	34437.7	28236.2	29511	RpLP0	GM22429 [Drosophila sechellia] &gt;EDW44450.1 GM22429 [Drosophila sechellia] &gt;EDX11475.1 GD15019 [Drosophila simulans]	GO:0042254;GO:0005840;GO:0005622;GO:0030529;GO:0003735;GO:0003906;GO:0016829;GO:0070180;GO:0002181;GO:0006974;GO:0006281;GO:0005737;GO:0022625;GO:0030687;GO:0005634;GO:0022626	ribosome biogenesis;ribosome;intracellular;intracellular ribonucleoprotein complex;structural constituent of ribosome;DNA-(apurinic or apyrimidinic site) lyase activity;lyase activity;large ribosomal subunit rRNA binding;cytoplasmic translation;cellular response to DNA damage stimulus;DNA repair;cytoplasm;cytosolic large ribosomal subunit;preribosome, large subunit precursor;nucleus;cytosolic rib…	K02941	RP-LP0,RPLP0	http://www.genome.jp/dbget-bin/www_bget?ko:K02941	Ribosome	ko03010	KOG0815(J)(60S acidic ribosomal protein P0)	60S	60S acidic ribosomal protein P0 OS=Drosophila melanogaster GN=RpLP0 PE=1 SV=1
NM_001258519.1	21.8	19.55	12.89	10.27	9.69	0	7.95	0	0.03	Appl	beta amyloid protein precursor-like, isoform B [Drosophila melanogaster] &gt;AFH07164.1 beta amyloid protein precursor-like, isoform B [Drosophila melanogaster]	GO:0046914;GO:0008201;GO:0016020;GO:0016021;GO:0005515;GO:0005576;GO:0005886;GO:0007422;GO:0007611;GO:0007614;GO:0007616;GO:0016319;GO:0048678;GO:0048812;GO:0050808;GO:0051602;GO:1901215;GO:0030154;GO:0007399;GO:0007275	transition metal ion binding;heparin binding;membrane;integral component of membrane;protein binding;extracellular region;plasma membrane;peripheral nervous system development;learning or memory;short-term memory;long-term memory;mushroom body development;response to axon injury;neuron projection morphogenesis;synapse organization;response to electrical stimulus;negative regulation of neuron deat…	K04520	APP	http://www.genome.jp/dbget-bin/www_bget?ko:K04520	Serotonergic synapse	ko04726	-	Beta-amyloid-like	Beta-amyloid-like protein OS=Drosophila melanogaster GN=Appl PE=1 SV=2
NM_001258520.2	0	0	0	6.28	0	0	0	0	0	Appl	beta amyloid protein precursor-like, isoform C [Drosophila melanogaster] &gt;AFH07165.1 beta amyloid protein precursor-like, isoform C [Drosophila melanogaster]	GO:0046914;GO:0008201;GO:0016020;GO:0016021;GO:0005515;GO:0005576;GO:0005886;GO:0007422;GO:0007611;GO:0007614;GO:0007616;GO:0016319;GO:0048678;GO:0048812;GO:0050808;GO:0051602;GO:1901215;GO:0030154;GO:0007399;GO:0007275	transition metal ion binding;heparin binding;membrane;integral component of membrane;protein binding;extracellular region;plasma membrane;peripheral nervous system development;learning or memory;short-term memory;long-term memory;mushroom body development;response to axon injury;neuron projection morphogenesis;synapse organization;response to electrical stimulus;negative regulation of neuron deat…	K04520	APP	http://www.genome.jp/dbget-bin/www_bget?ko:K04520	Serotonergic synapse	ko04726	KOG3540(R)(Beta amyloid precursor protein)	Beta-amyloid-like	Beta-amyloid-like protein OS=Drosophila melanogaster GN=Appl PE=1 SV=2
NM_001258521.2	6.75	0	12.95	0	10.98	0	0	0	3.6	Appl	beta amyloid protein precursor-like, isoform D [Drosophila melanogaster] &gt;AFH07166.1 beta amyloid protein precursor-like, isoform D [Drosophila melanogaster]	GO:0046914;GO:0008201;GO:0016020;GO:0016021;GO:0005515;GO:0005576;GO:0005886;GO:0007422;GO:0007611;GO:0007614;GO:0007616;GO:0016319;GO:0048678;GO:0048812;GO:0050808;GO:0051602;GO:1901215;GO:0030154;GO:0007399;GO:0007275	transition metal ion binding;heparin binding;membrane;integral component of membrane;protein binding;extracellular region;plasma membrane;peripheral nervous system development;learning or memory;short-term memory;long-term memory;mushroom body development;response to axon injury;neuron projection morphogenesis;synapse organization;response to electrical stimulus;negative regulation of neuron deat…	K04520	APP	http://www.genome.jp/dbget-bin/www_bget?ko:K04520	Serotonergic synapse	ko04726	KOG3540(R)(Beta amyloid precursor protein)	Beta-amyloid-like	Beta-amyloid-like protein OS=Drosophila melanogaster GN=Appl PE=1 SV=2
NM_001258522.2	0	8.99	0	10.45	13.35	13.4	24.05	23	10.37	Appl	beta amyloid protein precursor-like, isoform E [Drosophila melanogaster] &gt;AFH07167.1 beta amyloid protein precursor-like, isoform E [Drosophila melanogaster]	GO:0046914;GO:0008201;GO:0016020;GO:0016021;GO:0005515;GO:0005576;GO:0005886;GO:0007422;GO:0007611;GO:0007614;GO:0007616;GO:0016319;GO:0048678;GO:0048812;GO:0050808;GO:0051602;GO:1901215;GO:0030154;GO:0007399;GO:0007275	transition metal ion binding;heparin binding;membrane;integral component of membrane;protein binding;extracellular region;plasma membrane;peripheral nervous system development;learning or memory;short-term memory;long-term memory;mushroom body development;response to axon injury;neuron projection morphogenesis;synapse organization;response to electrical stimulus;negative regulation of neuron deat…	K04520	APP	http://www.genome.jp/dbget-bin/www_bget?ko:K04520	Serotonergic synapse	ko04726	KOG3540(R)(Beta amyloid precursor protein)	Beta-amyloid-like	Beta-amyloid-like protein OS=Drosophila melanogaster GN=Appl PE=1 SV=2
NM_001258523.2	28.45	26.46	12.95	0	10.98	7.6	0	0	0	Appl	beta amyloid protein precursor-like, isoform F [Drosophila melanogaster] &gt;AFH07168.1 beta amyloid protein precursor-like, isoform F [Drosophila melanogaster]	GO:0046914;GO:0008201;GO:0016020;GO:0016021;GO:0005515;GO:0005576;GO:0005886;GO:0007422;GO:0007611;GO:0007614;GO:0007616;GO:0016319;GO:0048678;GO:0048812;GO:0050808;GO:0051602;GO:1901215;GO:0030154;GO:0007399;GO:0007275	transition metal ion binding;heparin binding;membrane;integral component of membrane;protein binding;extracellular region;plasma membrane;peripheral nervous system development;learning or memory;short-term memory;long-term memory;mushroom body development;response to axon injury;neuron projection morphogenesis;synapse organization;response to electrical stimulus;negative regulation of neuron deat…	K04520	APP	http://www.genome.jp/dbget-bin/www_bget?ko:K04520	Serotonergic synapse	ko04726	KOG3540(R)(Beta amyloid precursor protein)	Beta-amyloid-like	Beta-amyloid-like protein OS=Drosophila melanogaster GN=Appl PE=1 SV=2
NM_057278.5	0	0	2.2	0	0	0	0	0	0	Appl	beta amyloid protein precursor-like, isoform A [Drosophila melanogaster] &gt;P14599.2 RecName: Full=Beta-amyloid-like protein; Flags: Precursor &gt;AAD55414.1 Appl [Drosophila melanogaster] &gt;AAF45520.2 beta amyloid protein precursor-like, isoform A [Drosophila melanogaster] &gt;ACL84373.1 Appl-PA, partial [synthetic construct] &gt;AOQ03196.1 Appl-RA [synthetic construct]	GO:0046914;GO:0008201;GO:0005515;GO:0007422;GO:0016319;GO:1901215;GO:0050808;GO:0030154;GO:0007616;GO:0007611;GO:0007399;GO:0048812;GO:0007275;GO:0005886;GO:0016020;GO:0005576;GO:0016021;GO:0007614;GO:0048678;GO:0051602	transition metal ion binding;heparin binding;protein binding;peripheral nervous system development;mushroom body development;negative regulation of neuron death;synapse organization;cell differentiation;long-term memory;learning or memory;nervous system development;neuron projection morphogenesis;multicellular organism development;plasma membrane;membrane;extracellular region;integral component o…	K04520	APP	http://www.genome.jp/dbget-bin/www_bget?ko:K04520	Serotonergic synapse	ko04726	KOG3540(R)(Beta amyloid precursor protein)	Beta-amyloid-like	Beta-amyloid-like protein OS=Drosophila melanogaster GN=Appl PE=1 SV=2
NM_001299979.1	6.12	6.21	6.1	6.43	24.93	0	0	0	6.37	Aprt	adenine phosphoribosyltransferase, isoform A [Drosophila melanogaster] &gt;NP_001286908.1 adenine phosphoribosyltransferase, isoform C [Drosophila melanogaster] &gt;NP_001286909.1 adenine phosphoribosyltransferase, isoform D [Drosophila melanogaster] &gt;P12426.3 RecName: Full=Adenine phosphoribosyltransferase; Short=APRT &gt;AAF47589.1 adenine phosphoribosyltransferase, isoform A [Drosophila mel…	GO:0016740;GO:0003999;GO:0016757;GO:0009116;GO:0044209;GO:0006168;GO:0006166;GO:0005737	transferase activity;adenine phosphoribosyltransferase activity;transferase activity, transferring glycosyl groups;nucleoside metabolic process;AMP salvage;adenine salvage;purine ribonucleoside salvage;cytoplasm	K00759	APRT,apt	http://www.genome.jp/dbget-bin/www_bget?ko:K00759	Purine metabolism	ko00230	KOG1712(F)(Adenine phosphoribosyl transferases)	Adenine	Adenine phosphoribosyltransferase OS=Drosophila melanogaster GN=Aprt PE=2 SV=3
NM_001299980.1	0	0	4.9	5.15	5	9.95	14.9	24.87	15.31	Aprt	adenine phosphoribosyltransferase, isoform A [Drosophila melanogaster] &gt;NP_001286908.1 adenine phosphoribosyltransferase, isoform C [Drosophila melanogaster] &gt;NP_001286909.1 adenine phosphoribosyltransferase, isoform D [Drosophila melanogaster] &gt;P12426.3 RecName: Full=Adenine phosphoribosyltransferase; Short=APRT &gt;AAF47589.1 adenine phosphoribosyltransferase, isoform A [Drosophila mel…	GO:0016740;GO:0003999;GO:0016757;GO:0009116;GO:0044209;GO:0006168;GO:0006166;GO:0005737	transferase activity;adenine phosphoribosyltransferase activity;transferase activity, transferring glycosyl groups;nucleoside metabolic process;AMP salvage;adenine salvage;purine ribonucleoside salvage;cytoplasm	K00759	APRT,apt	http://www.genome.jp/dbget-bin/www_bget?ko:K00759	Purine metabolism	ko00230	KOG1712(F)(Adenine phosphoribosyl transferases)	Adenine	Adenine phosphoribosyltransferase OS=Drosophila melanogaster GN=Aprt PE=2 SV=3
NM_057289.3	93.88	108.79	79.01	188.43	118.07	187.05	371.1	275.13	337.32	Aprt	adenine phosphoribosyltransferase, isoform A [Drosophila melanogaster] &gt;NP_001286908.1 adenine phosphoribosyltransferase, isoform C [Drosophila melanogaster] &gt;NP_001286909.1 adenine phosphoribosyltransferase, isoform D [Drosophila melanogaster] &gt;P12426.3 RecName: Full=Adenine phosphoribosyltransferase; Short=APRT &gt;AAF47589.1 adenine phosphoribosyltransferase, isoform A [Drosophila mel…	GO:0016740;GO:0003999;GO:0016757;GO:0009116;GO:0044209;GO:0006168;GO:0006166;GO:0005737	transferase activity;adenine phosphoribosyltransferase activity;transferase activity, transferring glycosyl groups;nucleoside metabolic process;AMP salvage;adenine salvage;purine ribonucleoside salvage;cytoplasm	K00759	APRT,apt	http://www.genome.jp/dbget-bin/www_bget?ko:K00759	Purine metabolism	ko00230	KOG1712(F)(Adenine phosphoribosyl transferases)	Adenine	Adenine phosphoribosyltransferase OS=Drosophila melanogaster GN=Aprt PE=2 SV=3
NM_001169492.2	0	0	0	0	0	0	0	0	0	cugbp1-a	bruno 1, isoform A [Drosophila melanogaster] &gt;NP_001162963.1 bruno 1, isoform E [Drosophila melanogaster] &gt;AAK93182.1 LD29068p [Drosophila melanogaster] &gt;AAN10812.1 bruno 1, isoform A [Drosophila melanogaster] &gt;ACL85498.1 aret-PA, partial [synthetic construct] &gt;ACL90343.1 aret-PA [synthetic construct] &gt;ACZ94249.1 bruno 1, isoform E [Drosophila melanogaster]	GO:0003676;GO:0003723;GO:0003730;GO:0003729;GO:0000166;GO:0005515;GO:0000381;GO:0042078;GO:0007286;GO:0030727;GO:0048477;GO:0014881;GO:0007476;GO:0046011;GO:0036099;GO:0006378;GO:0005737;GO:0016604;GO:0043186;GO:0031965;GO:0005634;GO:0002121;GO:0007281;GO:0007319;GO:0017148;GO:0031536;GO:0045214;GO:2000738	nucleic acid binding;RNA binding;mRNA 3'-UTR binding;mRNA binding;nucleotide binding;protein binding;regulation of alternative mRNA splicing, via spliceosome;germ-line stem cell division;spermatid development;germarium-derived female germ-line cyst formation;oogenesis;regulation of myofibril size;imaginal disc-derived wing morphogenesis;regulation of oskar mRNA translation;female germ-line stem c…	K02177	BRU	http://www.genome.jp/dbget-bin/www_bget?ko:K02177	Dorso-ventral axis formation	ko04320	KOG0144(A)(RNA-binding protein CUGBP1/BRUNO (RRM superfamily))	CUGBP	CUGBP Elav-like family member 1-A OS=Xenopus laevis GN=cugbp1-a PE=1 SV=1
NM_001273474.1	0	0	0	0	0	0	0	0	32.27	cugbp1-a	bruno 1, isoform B [Drosophila melanogaster] &gt;NP_001260403.1 bruno 1, isoform G [Drosophila melanogaster] &gt;AAN10810.1 bruno 1, isoform B [Drosophila melanogaster] &gt;AFA28453.1 FI19388p1 [Drosophila melanogaster] &gt;AGB92938.1 bruno 1, isoform G [Drosophila melanogaster] &gt;AOQ03148.1 aret-RB, partial [synthetic construct]	GO:0003723;GO:0003730;GO:0003729;GO:0000166;GO:0003676;GO:0005515;GO:0000381;GO:0042078;GO:0007286;GO:0036099;GO:0006378;GO:0017148;GO:2000738;GO:0030727;GO:0031536;GO:0048477;GO:0005737;GO:0031965;GO:0016604;GO:0043186;GO:0005634;GO:0002121;GO:0007281;GO:0007319;GO:0007476;GO:0014881;GO:0045214	RNA binding;mRNA 3'-UTR binding;mRNA binding;nucleotide binding;nucleic acid binding;protein binding;regulation of alternative mRNA splicing, via spliceosome;germ-line stem cell division;spermatid development;female germ-line stem cell population maintenance;mRNA polyadenylation;negative regulation of translation;positive regulation of stem cell differentiation;germarium-derived female germ-line …	K02177	BRU	http://www.genome.jp/dbget-bin/www_bget?ko:K02177	Dorso-ventral axis formation	ko04320	KOG0144(A)(RNA-binding protein CUGBP1/BRUNO (RRM superfamily))	CUGBP	CUGBP Elav-like family member 1-A OS=Xenopus laevis GN=cugbp1-a PE=1 SV=1
NM_001273475.1	174.92	144.29	88.21	50.19	0	3.51	0	0	0	cugbp1-a	bruno 1, isoform B [Drosophila melanogaster] &gt;NP_001260403.1 bruno 1, isoform G [Drosophila melanogaster] &gt;AAN10810.1 bruno 1, isoform B [Drosophila melanogaster] &gt;AFA28453.1 FI19388p1 [Drosophila melanogaster] &gt;AGB92938.1 bruno 1, isoform G [Drosophila melanogaster] &gt;AOQ03148.1 aret-RB, partial [synthetic construct]	GO:0003723;GO:0003730;GO:0003729;GO:0000166;GO:0003676;GO:0005515;GO:0000381;GO:0042078;GO:0007286;GO:0036099;GO:0006378;GO:0017148;GO:2000738;GO:0030727;GO:0031536;GO:0048477;GO:0005737;GO:0031965;GO:0016604;GO:0043186;GO:0005634;GO:0002121;GO:0007281;GO:0007319;GO:0007476;GO:0014881;GO:0045214;GO:0046011	RNA binding;mRNA 3'-UTR binding;mRNA binding;nucleotide binding;nucleic acid binding;protein binding;regulation of alternative mRNA splicing, via spliceosome;germ-line stem cell division;spermatid development;female germ-line stem cell population maintenance;mRNA polyadenylation;negative regulation of translation;positive regulation of stem cell differentiation;germarium-derived female germ-line …	K02177	BRU	http://www.genome.jp/dbget-bin/www_bget?ko:K02177	Dorso-ventral axis formation	ko04320	KOG0146(A)(RNA-binding protein ETR-3 (RRM superfamily))	CUGBP	CUGBP Elav-like family member 1-A OS=Xenopus laevis GN=cugbp1-a PE=1 SV=1
NM_001273476.1	8.16	0	10.71	0	7.56	0	8.97	16.21	0	cugbp1-a	bruno 1, isoform A [Drosophila melanogaster] &gt;NP_001162963.1 bruno 1, isoform E [Drosophila melanogaster] &gt;AAK93182.1 LD29068p [Drosophila melanogaster] &gt;AAN10812.1 bruno 1, isoform A [Drosophila melanogaster] &gt;ACL85498.1 aret-PA, partial [synthetic construct] &gt;ACL90343.1 aret-PA [synthetic construct] &gt;ACZ94249.1 bruno 1, isoform E [Drosophila melanogaster]	GO:0003676;GO:0003723;GO:0003730;GO:0003729;GO:0000166;GO:0005515;GO:0000381;GO:0042078;GO:0007286;GO:0030727;GO:0048477;GO:0014881;GO:0007476;GO:0046011;GO:0036099;GO:0006378;GO:0005737;GO:0016604;GO:0043186;GO:0031965;GO:0005634;GO:0002121;GO:0007281;GO:0007319;GO:0017148;GO:0031536;GO:0045214;GO:2000738	nucleic acid binding;RNA binding;mRNA 3'-UTR binding;mRNA binding;nucleotide binding;protein binding;regulation of alternative mRNA splicing, via spliceosome;germ-line stem cell division;spermatid development;germarium-derived female germ-line cyst formation;oogenesis;regulation of myofibril size;imaginal disc-derived wing morphogenesis;regulation of oskar mRNA translation;female germ-line stem c…	K02177	BRU	http://www.genome.jp/dbget-bin/www_bget?ko:K02177	Dorso-ventral axis formation	ko04320	KOG0144(A)(RNA-binding protein CUGBP1/BRUNO (RRM superfamily))	CUGBP	CUGBP Elav-like family member 1-A OS=Xenopus laevis GN=cugbp1-a PE=1 SV=1
NM_001273477.1	4.49	5.98	4.32	24.14	0	0	8.99	0	0	cugbp1-a	bruno 1, isoform B [Drosophila melanogaster] &gt;NP_001260403.1 bruno 1, isoform G [Drosophila melanogaster] &gt;AAN10810.1 bruno 1, isoform B [Drosophila melanogaster] &gt;AFA28453.1 FI19388p1 [Drosophila melanogaster] &gt;AGB92938.1 bruno 1, isoform G [Drosophila melanogaster] &gt;AOQ03148.1 aret-RB, partial [synthetic construct]	GO:0003723;GO:0003730;GO:0003729;GO:0000166;GO:0003676;GO:0005515;GO:0000381;GO:0042078;GO:0007286;GO:0036099;GO:0006378;GO:0017148;GO:2000738;GO:0030727;GO:0031536;GO:0048477;GO:0005737;GO:0031965;GO:0016604;GO:0043186;GO:0005634;GO:0002121;GO:0007281;GO:0007319;GO:0007476;GO:0014881;GO:0045214;GO:0046011	RNA binding;mRNA 3'-UTR binding;mRNA binding;nucleotide binding;nucleic acid binding;protein binding;regulation of alternative mRNA splicing, via spliceosome;germ-line stem cell division;spermatid development;female germ-line stem cell population maintenance;mRNA polyadenylation;negative regulation of translation;positive regulation of stem cell differentiation;germarium-derived female germ-line …	K02177	BRU	http://www.genome.jp/dbget-bin/www_bget?ko:K02177	Dorso-ventral axis formation	ko04320	KOG0123(AJ)(Polyadenylate-binding protein (RRM superfamily))	CUGBP	CUGBP Elav-like family member 1-A OS=Xenopus laevis GN=cugbp1-a PE=1 SV=1
NM_001273478.1	0	0	0	229.08	309.47	284.77	121.86	129.02	254.55	cugbp1-a	bruno 1, isoform B [Drosophila melanogaster] &gt;NP_001260403.1 bruno 1, isoform G [Drosophila melanogaster] &gt;AAN10810.1 bruno 1, isoform B [Drosophila melanogaster] &gt;AFA28453.1 FI19388p1 [Drosophila melanogaster] &gt;AGB92938.1 bruno 1, isoform G [Drosophila melanogaster] &gt;AOQ03148.1 aret-RB, partial [synthetic construct]	GO:0003723;GO:0003730;GO:0003729;GO:0000166;GO:0003676;GO:0005515;GO:0000381;GO:0042078;GO:0007286;GO:0036099;GO:0006378;GO:0017148;GO:2000738;GO:0030727;GO:0031536;GO:0048477;GO:0005737;GO:0031965;GO:0016604;GO:0043186;GO:0005634;GO:0002121;GO:0007281;GO:0007319;GO:0007476;GO:0014881;GO:0045214;GO:0046011	RNA binding;mRNA 3'-UTR binding;mRNA binding;nucleotide binding;nucleic acid binding;protein binding;regulation of alternative mRNA splicing, via spliceosome;germ-line stem cell division;spermatid development;female germ-line stem cell population maintenance;mRNA polyadenylation;negative regulation of translation;positive regulation of stem cell differentiation;germarium-derived female germ-line …	K02177	BRU	http://www.genome.jp/dbget-bin/www_bget?ko:K02177	Dorso-ventral axis formation	ko04320	KOG0146(A)(RNA-binding protein ETR-3 (RRM superfamily))	CUGBP	CUGBP Elav-like family member 1-A OS=Xenopus laevis GN=cugbp1-a PE=1 SV=1
NM_165002.2	20036.8	10968.6	14339.2	108.91	1925.88	9.89	0	50.68	0	cugbp1-a	bruno 1, isoform B [Drosophila melanogaster] &gt;NP_001260403.1 bruno 1, isoform G [Drosophila melanogaster] &gt;AAN10810.1 bruno 1, isoform B [Drosophila melanogaster] &gt;AFA28453.1 FI19388p1 [Drosophila melanogaster] &gt;AGB92938.1 bruno 1, isoform G [Drosophila melanogaster] &gt;AOQ03148.1 aret-RB, partial [synthetic construct]	GO:0003723;GO:0003730;GO:0003729;GO:0000166;GO:0003676;GO:0005515;GO:0000381;GO:0042078;GO:0007286;GO:0036099;GO:0006378;GO:0017148;GO:2000738;GO:0030727;GO:0031536;GO:0048477;GO:0005737;GO:0031965;GO:0016604;GO:0043186;GO:0005634;GO:0002121;GO:0007281;GO:0007319;GO:0007476;GO:0014881;GO:0045214	RNA binding;mRNA 3'-UTR binding;mRNA binding;nucleotide binding;nucleic acid binding;protein binding;regulation of alternative mRNA splicing, via spliceosome;germ-line stem cell division;spermatid development;female germ-line stem cell population maintenance;mRNA polyadenylation;negative regulation of translation;positive regulation of stem cell differentiation;germarium-derived female germ-line …	K02177	BRU	http://www.genome.jp/dbget-bin/www_bget?ko:K02177	Dorso-ventral axis formation	ko04320	KOG0144(A)(RNA-binding protein CUGBP1/BRUNO (RRM superfamily))	CUGBP	CUGBP Elav-like family member 1-A OS=Xenopus laevis GN=cugbp1-a PE=1 SV=1
NM_165003.3	0	0	0	0	11.27	3.57	0	0	6.18	celf1	bruno 1, isoform F [Drosophila melanogaster] &gt;AAN10811.2 bruno 1, isoform F [Drosophila melanogaster]	GO:0003676;GO:0003723;GO:0003730;GO:0003729;GO:0000166;GO:0005515;GO:0000381;GO:0042078;GO:0007286;GO:0030727;GO:0048477;GO:0014881;GO:0007476;GO:0046011;GO:0036099;GO:0006378;GO:0005737;GO:0016604;GO:0043186;GO:0031965;GO:0005634;GO:0002121;GO:0007281;GO:0007319;GO:0017148;GO:0031536;GO:0045214;GO:2000738	nucleic acid binding;RNA binding;mRNA 3'-UTR binding;mRNA binding;nucleotide binding;protein binding;regulation of alternative mRNA splicing, via spliceosome;germ-line stem cell division;spermatid development;germarium-derived female germ-line cyst formation;oogenesis;regulation of myofibril size;imaginal disc-derived wing morphogenesis;regulation of oskar mRNA translation;female germ-line stem c…	K02177	BRU	http://www.genome.jp/dbget-bin/www_bget?ko:K02177	Dorso-ventral axis formation	ko04320	KOG0144(A)(RNA-binding protein CUGBP1/BRUNO (RRM superfamily))	CUGBP	CUGBP Elav-like family member 1 OS=Xenopus tropicalis GN=celf1 PE=2 SV=1
NM_165004.3	0	0	0	0	0	0	0	0	0	cugbp1-a	bruno 1, isoform A [Drosophila melanogaster] &gt;NP_001162963.1 bruno 1, isoform E [Drosophila melanogaster] &gt;AAK93182.1 LD29068p [Drosophila melanogaster] &gt;AAN10812.1 bruno 1, isoform A [Drosophila melanogaster] &gt;ACL85498.1 aret-PA, partial [synthetic construct] &gt;ACL90343.1 aret-PA [synthetic construct] &gt;ACZ94249.1 bruno 1, isoform E [Drosophila melanogaster]	GO:0003676;GO:0003723;GO:0003730;GO:0003729;GO:0000166;GO:0005515;GO:0000381;GO:0042078;GO:0007286;GO:0030727;GO:0048477;GO:0014881;GO:0007476;GO:0046011;GO:0036099;GO:0006378;GO:0005737;GO:0016604;GO:0043186;GO:0031965;GO:0005634;GO:0002121;GO:0007281;GO:0007319;GO:0017148;GO:0031536;GO:0045214;GO:2000738	nucleic acid binding;RNA binding;mRNA 3'-UTR binding;mRNA binding;nucleotide binding;protein binding;regulation of alternative mRNA splicing, via spliceosome;germ-line stem cell division;spermatid development;germarium-derived female germ-line cyst formation;oogenesis;regulation of myofibril size;imaginal disc-derived wing morphogenesis;regulation of oskar mRNA translation;female germ-line stem c…	K02177	BRU	http://www.genome.jp/dbget-bin/www_bget?ko:K02177	Dorso-ventral axis formation	ko04320	KOG0146(A)(RNA-binding protein ETR-3 (RRM superfamily))	CUGBP	CUGBP Elav-like family member 1-A OS=Xenopus laevis GN=cugbp1-a PE=1 SV=1
NM_165005.3	33.12	31.7	24.66	2.34	2.42	0	0	0	0	cugbp1-a	uncharacterized protein Dere_GG23776, isoform F [Drosophila erecta] &gt;KQS70528.1 uncharacterized protein Dere_GG23776, isoform F [Drosophila erecta]	GO:0000166;GO:0003676;GO:0003723;GO:0003730;GO:0003729;GO:0005515;GO:0000381;GO:0042078;GO:0007286;GO:0036099;GO:0006378;GO:0017148;GO:2000738;GO:0030727;GO:0031536;GO:0048477;GO:0005737;GO:0031965;GO:0016604;GO:0043186;GO:0005634;GO:0002121;GO:0007281;GO:0007319;GO:0007476;GO:0014881;GO:0045214;GO:0046011	nucleotide binding;nucleic acid binding;RNA binding;mRNA 3'-UTR binding;mRNA binding;protein binding;regulation of alternative mRNA splicing, via spliceosome;germ-line stem cell division;spermatid development;female germ-line stem cell population maintenance;mRNA polyadenylation;negative regulation of translation;positive regulation of stem cell differentiation;germarium-derived female germ-line …	K02177	BRU	http://www.genome.jp/dbget-bin/www_bget?ko:K02177	Dorso-ventral axis formation	ko04320	KOG0144(A)(RNA-binding protein CUGBP1/BRUNO (RRM superfamily))	CUGBP	CUGBP Elav-like family member 1-A OS=Xenopus laevis GN=cugbp1-a PE=1 SV=1
novel.11747.1	0	2.05	0	6.37	0	2.44	0	3.04	0	-	atilla, isoform B [Drosophila melanogaster] &gt;NP_001260408.1 atilla, isoform C [Drosophila melanogaster] &gt;AAF53179.3 atilla, isoform B [Drosophila melanogaster] &gt;AGB92943.1 atilla, isoform C [Drosophila melanogaster]	GO:0003674;GO:0005575;GO:0008150	molecular_function;cellular_component;biological_process	-	-	-	-	-	-	-	-
novel.11747.2	73.93	108.7	65.9	16.59	0	34.81	8.18	0	0	cugbp1-a	bruno 1, isoform B [Drosophila melanogaster] &gt;NP_001260403.1 bruno 1, isoform G [Drosophila melanogaster] &gt;AAN10810.1 bruno 1, isoform B [Drosophila melanogaster] &gt;AFA28453.1 FI19388p1 [Drosophila melanogaster] &gt;AGB92938.1 bruno 1, isoform G [Drosophila melanogaster] &gt;AOQ03148.1 aret-RB, partial [synthetic construct]	GO:0003723;GO:0003730;GO:0003729;GO:0000166;GO:0003676;GO:0005515;GO:0000381;GO:0042078;GO:0007286;GO:0036099;GO:0006378;GO:0017148;GO:2000738;GO:0030727;GO:0031536;GO:0048477;GO:0005737;GO:0031965;GO:0016604;GO:0043186;GO:0005634;GO:0002121;GO:0007281;GO:0007319;GO:0007476;GO:0014881;GO:0045214;GO:0046011	RNA binding;mRNA 3'-UTR binding;mRNA binding;nucleotide binding;nucleic acid binding;protein binding;regulation of alternative mRNA splicing, via spliceosome;germ-line stem cell division;spermatid development;female germ-line stem cell population maintenance;mRNA polyadenylation;negative regulation of translation;positive regulation of stem cell differentiation;germarium-derived female germ-line …	K02177	BRU	http://www.genome.jp/dbget-bin/www_bget?ko:K02177	Dorso-ventral axis formation	ko04320	KOG0146(A)(RNA-binding protein ETR-3 (RRM superfamily))	CUGBP	CUGBP Elav-like family member 1-A OS=Xenopus laevis GN=cugbp1-a PE=1 SV=1
novel.11747.5	6335.88	3358.06	3882.2	17.38	226.59	0	0	0	0	cugbp1-a	bruno 1, isoform B [Drosophila melanogaster] &gt;NP_001260403.1 bruno 1, isoform G [Drosophila melanogaster] &gt;AAN10810.1 bruno 1, isoform B [Drosophila melanogaster] &gt;AFA28453.1 FI19388p1 [Drosophila melanogaster] &gt;AGB92938.1 bruno 1, isoform G [Drosophila melanogaster] &gt;AOQ03148.1 aret-RB, partial [synthetic construct]	GO:0003723;GO:0003730;GO:0003729;GO:0000166;GO:0003676;GO:0005515;GO:0000381;GO:0042078;GO:0007286;GO:0036099;GO:0006378;GO:0017148;GO:2000738;GO:0030727;GO:0031536;GO:0048477;GO:0005737;GO:0031965;GO:0016604;GO:0043186;GO:0005634;GO:0002121;GO:0007281;GO:0007319;GO:0007476;GO:0014881;GO:0045214	RNA binding;mRNA 3'-UTR binding;mRNA binding;nucleotide binding;nucleic acid binding;protein binding;regulation of alternative mRNA splicing, via spliceosome;germ-line stem cell division;spermatid development;female germ-line stem cell population maintenance;mRNA polyadenylation;negative regulation of translation;positive regulation of stem cell differentiation;germarium-derived female germ-line …	K02177	BRU	http://www.genome.jp/dbget-bin/www_bget?ko:K02177	Dorso-ventral axis formation	ko04320	KOG0144(A)(RNA-binding protein CUGBP1/BRUNO (RRM superfamily))	CUGBP	CUGBP Elav-like family member 1-A OS=Xenopus laevis GN=cugbp1-a PE=1 SV=1
novel.11747.6	1277.66	796.66	852.8	0	96.8	0	0	46.06	0	cugbp1-a	bruno 1, isoform B [Drosophila melanogaster] &gt;NP_001260403.1 bruno 1, isoform G [Drosophila melanogaster] &gt;AAN10810.1 bruno 1, isoform B [Drosophila melanogaster] &gt;AFA28453.1 FI19388p1 [Drosophila melanogaster] &gt;AGB92938.1 bruno 1, isoform G [Drosophila melanogaster] &gt;AOQ03148.1 aret-RB, partial [synthetic construct]	GO:0003723;GO:0003730;GO:0003729;GO:0000166;GO:0003676;GO:0005515;GO:0000381;GO:0042078;GO:0007286;GO:0036099;GO:0006378;GO:0017148;GO:2000738;GO:0030727;GO:0031536;GO:0048477;GO:0005737;GO:0031965;GO:0016604;GO:0043186;GO:0005634;GO:0002121;GO:0007281;GO:0007319;GO:0007476;GO:0014881;GO:0045214	RNA binding;mRNA 3'-UTR binding;mRNA binding;nucleotide binding;nucleic acid binding;protein binding;regulation of alternative mRNA splicing, via spliceosome;germ-line stem cell division;spermatid development;female germ-line stem cell population maintenance;mRNA polyadenylation;negative regulation of translation;positive regulation of stem cell differentiation;germarium-derived female germ-line …	K02177	BRU	http://www.genome.jp/dbget-bin/www_bget?ko:K02177	Dorso-ventral axis formation	ko04320	KOG0123(AJ)(Polyadenylate-binding protein (RRM superfamily))	CUGBP	CUGBP Elav-like family member 1-A OS=Xenopus laevis GN=cugbp1-a PE=1 SV=1
NM_079374.4	765	1126	995	2209	2178	2058	2462	1928	1805	Arl1	ADP ribosylation factor-like 1 [Drosophila melanogaster] &gt;XP_001957326.1 uncharacterized protein Dana_GF24106 [Drosophila ananassae] &gt;XP_001984923.1 GH14778 [Drosophila grimshawi] &gt;XP_002030663.1 GM25571 [Drosophila sechellia] &gt;XP_002086419.1 uncharacterized protein Dyak_GE22880 [Drosophila yakuba] &gt;XP_002085036.1 uncharacterized protein Dsimw501_GD14586 [Drosophila simulans] &gt;X…	GO:0003924;GO:0019904;GO:0000166;GO:0005515;GO:0005525;GO:0033227;GO:0007030;GO:0090158;GO:0033363;GO:0034067;GO:0007269;GO:0007264;GO:0030334;GO:0060628;GO:0035220;GO:0005802;GO:0005622;GO:0005794;GO:0000042;GO:0007431;GO:0016197;GO:0048488;GO:0070861	GTPase activity;protein domain specific binding;nucleotide binding;protein binding;GTP binding;dsRNA transport;Golgi organization;endoplasmic reticulum membrane organization;secretory granule organization;protein localization to Golgi apparatus;neurotransmitter secretion;small GTPase mediated signal transduction;regulation of cell migration;regulation of ER to Golgi vesicle-mediated transport;win…	K07942	ARL1	http://www.genome.jp/dbget-bin/www_bget?ko:K07942	-	-	KOG0072(U)(GTP-binding ADP-ribosylation factor-like protein ARL1)	ADP-ribosylation	ADP-ribosylation factor-like protein 1 OS=Drosophila melanogaster GN=Arl1 PE=2 SV=5
NM_001104085.2	0	20.59	13.9	0	14.24	18.89	5.08	0	0	Argk	arginine kinase, isoform E [Drosophila melanogaster] &gt;ABW08501.1 arginine kinase, isoform E [Drosophila melanogaster]	GO:0016301;GO:0016740;GO:0003824;GO:0005524;GO:0004054;GO:0000166;GO:0016772;GO:0016310;GO:0005576;GO:0005737;GO:0005829;GO:0005886	kinase activity;transferase activity;catalytic activity;ATP binding;arginine kinase activity;nucleotide binding;transferase activity, transferring phosphorus-containing groups;phosphorylation;extracellular region;cytoplasm;cytosol;plasma membrane	K00933	E2.7.3.2	http://www.genome.jp/dbget-bin/www_bget?ko:K00933	Arginine and proline metabolism	ko00330	KOG3581(C)(Creatine kinases)	Arginine	Arginine kinase OS=Drosophila melanogaster GN=Argk PE=2 SV=2
NM_001104086.2	2876.24	3152.01	2264.81	4347.76	2801.83	2724.63	2507.59	2478.65	2368.3	Argk	arginine kinase, isoform C [Drosophila melanogaster] &gt;AAF50326.2 arginine kinase, isoform C [Drosophila melanogaster]	GO:0016301;GO:0016740;GO:0003824;GO:0005524;GO:0004054;GO:0000166;GO:0016772;GO:0016310;GO:0005737;GO:0005886;GO:0005829;GO:0005576	kinase activity;transferase activity;catalytic activity;ATP binding;arginine kinase activity;nucleotide binding;transferase activity, transferring phosphorus-containing groups;phosphorylation;cytoplasm;plasma membrane;cytosol;extracellular region	K00933	E2.7.3.2	http://www.genome.jp/dbget-bin/www_bget?ko:K00933	Arginine and proline metabolism	ko00330	KOG3581(C)(Creatine kinases)	Arginine	Arginine kinase OS=Drosophila melanogaster GN=Argk PE=2 SV=2
NM_001300060.1	0	23.71	19.05	351.87	162.45	349.4	510.81	136.79	541.83	Argk	arginine kinase, isoform E [Drosophila melanogaster] &gt;ABW08501.1 arginine kinase, isoform E [Drosophila melanogaster]	GO:0016301;GO:0016740;GO:0003824;GO:0005524;GO:0004054;GO:0000166;GO:0016772;GO:0016310;GO:0005576;GO:0005737;GO:0005829;GO:0005886	kinase activity;transferase activity;catalytic activity;ATP binding;arginine kinase activity;nucleotide binding;transferase activity, transferring phosphorus-containing groups;phosphorylation;extracellular region;cytoplasm;cytosol;plasma membrane	K00933	E2.7.3.2	http://www.genome.jp/dbget-bin/www_bget?ko:K00933	Arginine and proline metabolism	ko00330	KOG3581(C)(Creatine kinases)	Arginine	Arginine kinase OS=Drosophila melanogaster GN=Argk PE=2 SV=2
NM_079264.3	1941.46	2894.02	2552.06	17596.8	16426	17046	12268.7	10011.8	11401.6	Argk	arginine kinase, isoform B [Drosophila melanogaster] &gt;AAN11982.1 arginine kinase, isoform B [Drosophila melanogaster]	GO:0016301;GO:0016740;GO:0003824;GO:0005524;GO:0004054;GO:0000166;GO:0016772;GO:0016310;GO:0005737;GO:0005886;GO:0005829;GO:0005576	kinase activity;transferase activity;catalytic activity;ATP binding;arginine kinase activity;nucleotide binding;transferase activity, transferring phosphorus-containing groups;phosphorylation;cytoplasm;plasma membrane;cytosol;extracellular region	K00933	E2.7.3.2	http://www.genome.jp/dbget-bin/www_bget?ko:K00933	Arginine and proline metabolism	ko00330	KOG3581(C)(Creatine kinases)	Arginine	Arginine kinase OS=Drosophila melanogaster GN=Argk PE=2 SV=2
NM_168311.3	371.73	392.78	361.79	948.98	794.36	638.39	582.09	621.95	630.32	Argk	arginine kinase, isoform A [Drosophila melanogaster] &gt;AAL39244.1 GH11670p [Drosophila melanogaster] &gt;AAF50325.2 arginine kinase, isoform A [Drosophila melanogaster] &gt;ACL85849.1 Argk-PA, partial [synthetic construct]	GO:0016301;GO:0016740;GO:0003824;GO:0005524;GO:0004054;GO:0000166;GO:0016772;GO:0016310;GO:0005737;GO:0005886;GO:0005829;GO:0005576	kinase activity;transferase activity;catalytic activity;ATP binding;arginine kinase activity;nucleotide binding;transferase activity, transferring phosphorus-containing groups;phosphorylation;cytoplasm;plasma membrane;cytosol;extracellular region	K00933	E2.7.3.2	http://www.genome.jp/dbget-bin/www_bget?ko:K00933	Arginine and proline metabolism	ko00330	KOG3581(C)(Creatine kinases)	Arginine	Arginine kinase OS=Drosophila melanogaster GN=Argk PE=2 SV=2
NM_168312.3	1920.33	1225.62	1358.19	4709.81	4410.19	4253.12	2026.94	1905.85	3143.99	Argk	arginine kinase, isoform A [Drosophila melanogaster] &gt;AAL39244.1 GH11670p [Drosophila melanogaster] &gt;AAF50325.2 arginine kinase, isoform A [Drosophila melanogaster] &gt;ACL85849.1 Argk-PA, partial [synthetic construct]	GO:0016301;GO:0016740;GO:0003824;GO:0005524;GO:0004054;GO:0000166;GO:0016772;GO:0016310;GO:0005737;GO:0005886;GO:0005829;GO:0005576	kinase activity;transferase activity;catalytic activity;ATP binding;arginine kinase activity;nucleotide binding;transferase activity, transferring phosphorus-containing groups;phosphorylation;cytoplasm;plasma membrane;cytosol;extracellular region	K00933	E2.7.3.2	http://www.genome.jp/dbget-bin/www_bget?ko:K00933	Arginine and proline metabolism	ko00330	KOG3581(C)(Creatine kinases)	Arginine	Arginine kinase OS=Drosophila melanogaster GN=Argk PE=2 SV=2
NM_168313.4	337.56	378.25	271.02	1141.98	1082.78	1152.44	688.1	619.51	1019.03	Argk	arginine kinase, isoform C [Drosophila melanogaster] &gt;AAF50326.2 arginine kinase, isoform C [Drosophila melanogaster]	GO:0016301;GO:0016740;GO:0003824;GO:0005524;GO:0004054;GO:0000166;GO:0016772;GO:0016310;GO:0005737;GO:0005886;GO:0005829;GO:0005576	kinase activity;transferase activity;catalytic activity;ATP binding;arginine kinase activity;nucleotide binding;transferase activity, transferring phosphorus-containing groups;phosphorylation;cytoplasm;plasma membrane;cytosol;extracellular region	K00933	E2.7.3.2	http://www.genome.jp/dbget-bin/www_bget?ko:K00933	Arginine and proline metabolism	ko00330	KOG3581(C)(Creatine kinases)	Arginine	Arginine kinase OS=Drosophila melanogaster GN=Argk PE=2 SV=2
novel.14316.4	56.01	37.15	44.17	142.98	129.16	154.78	142.64	68.5	131.93	Argk	arginine kinase, isoform C [Drosophila melanogaster] &gt;AAF50326.2 arginine kinase, isoform C [Drosophila melanogaster]	GO:0016301;GO:0016740;GO:0003824;GO:0005524;GO:0004054;GO:0000166;GO:0016772;GO:0016310;GO:0005737;GO:0005886;GO:0005829;GO:0005576	kinase activity;transferase activity;catalytic activity;ATP binding;arginine kinase activity;nucleotide binding;transferase activity, transferring phosphorus-containing groups;phosphorylation;cytoplasm;plasma membrane;cytosol;extracellular region	K00933	E2.7.3.2	http://www.genome.jp/dbget-bin/www_bget?ko:K00933	Arginine and proline metabolism	ko00330	KOG3581(C)(Creatine kinases)	Arginine	Arginine kinase OS=Drosophila melanogaster GN=Argk PE=2 SV=2
novel.14316.5	22.67	28.87	0	258.79	69.99	94.36	53.06	153.9	295.03	Argk	arginine kinase, isoform A [Drosophila melanogaster] &gt;AAL39244.1 GH11670p [Drosophila melanogaster] &gt;AAF50325.2 arginine kinase, isoform A [Drosophila melanogaster] &gt;ACL85849.1 Argk-PA, partial [synthetic construct]	GO:0016301;GO:0016740;GO:0003824;GO:0005524;GO:0004054;GO:0000166;GO:0016772;GO:0016310;GO:0005737;GO:0005886;GO:0005829;GO:0005576	kinase activity;transferase activity;catalytic activity;ATP binding;arginine kinase activity;nucleotide binding;transferase activity, transferring phosphorus-containing groups;phosphorylation;cytoplasm;plasma membrane;cytosol;extracellular region	K00933	E2.7.3.2	http://www.genome.jp/dbget-bin/www_bget?ko:K00933	Arginine and proline metabolism	ko00330	KOG3581(C)(Creatine kinases)	Arginine	Arginine kinase OS=Drosophila melanogaster GN=Argk PE=2 SV=2
NM_001272220.1	17.06	0	0	0	0	0	0	10.26	93.66	arm	armadillo, isoform A [Drosophila melanogaster] &gt;NP_599100.1 armadillo, isoform B [Drosophila melanogaster] &gt;NP_476665.2 armadillo, isoform D [Drosophila melanogaster] &gt;NP_996328.1 armadillo, isoform E [Drosophila melanogaster] &gt;NP_001259149.1 armadillo, isoform F [Drosophila melanogaster] &gt;XP_001982565.1 uncharacterized protein Dere_GG12670, isoform A [Drosophila erecta] &gt;XP_015…	GO:0019903;GO:0008092;GO:0001105;GO:0045296;GO:0032403;GO:0004871;GO:0045294;GO:0008134;GO:0005515;GO:0019900;GO:0048526;GO:0071896;GO:0048754;GO:0007507;GO:0030720;GO:0008360;GO:0007155;GO:0016055;GO:0007399;GO:0045893;GO:0005737;GO:0005886;GO:0005915;GO:0016324;GO:0030054;GO:0030139;GO:0016020;GO:0005914;GO:0030424;GO:0016342;GO:0034333;GO:0000902;GO:0001709;GO:0001745;GO:0003136;GO:0003713;GO:…	protein phosphatase binding;cytoskeletal protein binding;RNA polymerase II transcription coactivator activity;cadherin binding;protein complex binding;signal transducer activity;alpha-catenin binding;transcription factor binding;protein binding;kinase binding;imaginal disc-derived wing expansion;protein localization to adherens junction;branching morphogenesis of an epithelial tube;heart developm…	K02105	CTNNB1	http://www.genome.jp/dbget-bin/www_bget?ko:K02105	Adherens junction;Focal adhesion;Signaling pathways regulating pluripotency of stem cells;Hippo signaling pathway;Rap1 signaling pathway;Wnt signaling pathway;Melanogenesis;Thyroid hormone signaling pathway;Leukocyte transendothelial migration	ko04520,ko04510,ko04550,ko04390,ko04015,ko04310,ko04916,ko04919,ko04670	-	Armadillo	Armadillo segment polarity protein OS=Drosophila melanogaster GN=arm PE=1 SV=1
NM_057317.4	422.36	521.26	256.42	827.03	999.05	958.86	684.33	672.51	765.73	arm	armadillo, isoform A [Drosophila melanogaster] &gt;NP_599100.1 armadillo, isoform B [Drosophila melanogaster] &gt;NP_476665.2 armadillo, isoform D [Drosophila melanogaster] &gt;NP_996328.1 armadillo, isoform E [Drosophila melanogaster] &gt;NP_001259149.1 armadillo, isoform F [Drosophila melanogaster] &gt;XP_001982565.1 uncharacterized protein Dere_GG12670, isoform A [Drosophila erecta] &gt;XP_015…	GO:0019903;GO:0008092;GO:0001105;GO:0045296;GO:0032403;GO:0004871;GO:0045294;GO:0008134;GO:0005515;GO:0019900;GO:0048526;GO:0071896;GO:0048754;GO:0007507;GO:0030720;GO:0008360;GO:0007155;GO:0016055;GO:0007399;GO:0045893;GO:0005737;GO:0005886;GO:0005915;GO:0016324;GO:0030054;GO:0030139;GO:0016020;GO:0005914;GO:0030424;GO:0016342;GO:0034333;GO:0000902;GO:0001709;GO:0001745;GO:0003136;GO:0003713;GO:…	protein phosphatase binding;cytoskeletal protein binding;RNA polymerase II transcription coactivator activity;cadherin binding;protein complex binding;signal transducer activity;alpha-catenin binding;transcription factor binding;protein binding;kinase binding;imaginal disc-derived wing expansion;protein localization to adherens junction;branching morphogenesis of an epithelial tube;heart developm…	K02105	CTNNB1	http://www.genome.jp/dbget-bin/www_bget?ko:K02105	Adherens junction;Focal adhesion;Signaling pathways regulating pluripotency of stem cells;Hippo signaling pathway;Rap1 signaling pathway;Wnt signaling pathway;Melanogenesis;Thyroid hormone signaling pathway;Leukocyte transendothelial migration	ko04520,ko04510,ko04550,ko04390,ko04015,ko04310,ko04916,ko04919,ko04670	KOG4203(TZ)(Armadillo/beta-Catenin/plakoglobin)	Armadillo	Armadillo segment polarity protein OS=Drosophila melanogaster GN=arm PE=1 SV=1
NM_057318.4	1268.13	2154.88	1875.56	4183.05	3245.31	3141.48	3073.43	2381.76	3429.09	arm	armadillo, isoform A [Drosophila melanogaster] &gt;NP_599100.1 armadillo, isoform B [Drosophila melanogaster] &gt;NP_476665.2 armadillo, isoform D [Drosophila melanogaster] &gt;NP_996328.1 armadillo, isoform E [Drosophila melanogaster] &gt;NP_001259149.1 armadillo, isoform F [Drosophila melanogaster] &gt;XP_001982565.1 uncharacterized protein Dere_GG12670, isoform A [Drosophila erecta] &gt;XP_015…	GO:0019903;GO:0008092;GO:0001105;GO:0045296;GO:0032403;GO:0004871;GO:0045294;GO:0008134;GO:0005515;GO:0019900;GO:0048526;GO:0071896;GO:0048754;GO:0007507;GO:0030720;GO:0008360;GO:0007155;GO:0016055;GO:0007399;GO:0045893;GO:0005737;GO:0005886;GO:0005915;GO:0016324;GO:0030054;GO:0030139;GO:0016020;GO:0005914;GO:0030424;GO:0016342;GO:0034333;GO:0000902;GO:0001709;GO:0001745;GO:0003136;GO:0003713;GO:…	protein phosphatase binding;cytoskeletal protein binding;RNA polymerase II transcription coactivator activity;cadherin binding;protein complex binding;signal transducer activity;alpha-catenin binding;transcription factor binding;protein binding;kinase binding;imaginal disc-derived wing expansion;protein localization to adherens junction;branching morphogenesis of an epithelial tube;heart developm…	K02105	CTNNB1	http://www.genome.jp/dbget-bin/www_bget?ko:K02105	Adherens junction;Focal adhesion;Signaling pathways regulating pluripotency of stem cells;Hippo signaling pathway;Rap1 signaling pathway;Wnt signaling pathway;Melanogenesis;Thyroid hormone signaling pathway;Leukocyte transendothelial migration	ko04520,ko04510,ko04550,ko04390,ko04015,ko04310,ko04916,ko04919,ko04670	KOG4203(TZ)(Armadillo/beta-Catenin/plakoglobin)	Armadillo	Armadillo segment polarity protein OS=Drosophila melanogaster GN=arm PE=1 SV=1
NM_134273.2	310.83	206.35	13.77	312.17	312.47	154.81	182.44	274.91	286.16	arm	armadillo, isoform A [Drosophila melanogaster] &gt;NP_599100.1 armadillo, isoform B [Drosophila melanogaster] &gt;NP_476665.2 armadillo, isoform D [Drosophila melanogaster] &gt;NP_996328.1 armadillo, isoform E [Drosophila melanogaster] &gt;NP_001259149.1 armadillo, isoform F [Drosophila melanogaster] &gt;XP_001982565.1 uncharacterized protein Dere_GG12670, isoform A [Drosophila erecta] &gt;XP_015…	GO:0019903;GO:0008092;GO:0001105;GO:0045296;GO:0032403;GO:0004871;GO:0045294;GO:0008134;GO:0005515;GO:0019900;GO:0048526;GO:0071896;GO:0048754;GO:0007507;GO:0030720;GO:0008360;GO:0007155;GO:0016055;GO:0007399;GO:0045893;GO:0005737;GO:0005886;GO:0005915;GO:0016324;GO:0030054;GO:0030139;GO:0016020;GO:0005914;GO:0030424;GO:0016342;GO:0034333;GO:0000902;GO:0001709;GO:0001745;GO:0003136;GO:0003713;GO:…	protein phosphatase binding;cytoskeletal protein binding;RNA polymerase II transcription coactivator activity;cadherin binding;protein complex binding;signal transducer activity;alpha-catenin binding;transcription factor binding;protein binding;kinase binding;imaginal disc-derived wing expansion;protein localization to adherens junction;branching morphogenesis of an epithelial tube;heart developm…	K02105	CTNNB1	http://www.genome.jp/dbget-bin/www_bget?ko:K02105	Adherens junction;Focal adhesion;Signaling pathways regulating pluripotency of stem cells;Hippo signaling pathway;Rap1 signaling pathway;Wnt signaling pathway;Melanogenesis;Thyroid hormone signaling pathway;Leukocyte transendothelial migration	ko04520,ko04510,ko04550,ko04390,ko04015,ko04310,ko04916,ko04919,ko04670	KOG4203(TZ)(Armadillo/beta-Catenin/plakoglobin)	Armadillo	Armadillo segment polarity protein OS=Drosophila melanogaster GN=arm PE=1 SV=1
NM_166912.2	76.99	115.83	184.18	185.33	130.63	103.24	82.24	52.11	60.98	arm	armadillo, isoform C [Drosophila melanogaster] &gt;XP_002133861.1 uncharacterized protein Dpse_GA27602, isoform A [Drosophila pseudoobscura pseudoobscura] &gt;XP_015008741.1 uncharacterized protein Dere_GG12670, isoform C [Drosophila erecta] &gt;XP_015041425.1 uncharacterized protein Dpse_GA27602, isoform B [Drosophila pseudoobscura pseudoobscura] &gt;XP_015041426.1 uncharacterized protein Dpse_G…	GO:0019903;GO:0008092;GO:0001105;GO:0045296;GO:0032403;GO:0004871;GO:0045294;GO:0008134;GO:0005515;GO:0019900;GO:0048526;GO:0071896;GO:0048754;GO:0007507;GO:0030720;GO:0008360;GO:0007155;GO:0016055;GO:0007399;GO:0045893;GO:0005737;GO:0005886;GO:0005915;GO:0016324;GO:0030054;GO:0030139;GO:0016020;GO:0005914;GO:0030424;GO:0016342;GO:0014017;GO:0007275;GO:0034333;GO:0007367;GO:0005912;GO:0000902;GO:…	protein phosphatase binding;cytoskeletal protein binding;RNA polymerase II transcription coactivator activity;cadherin binding;protein complex binding;signal transducer activity;alpha-catenin binding;transcription factor binding;protein binding;kinase binding;imaginal disc-derived wing expansion;protein localization to adherens junction;branching morphogenesis of an epithelial tube;heart developm…	K02105	CTNNB1	http://www.genome.jp/dbget-bin/www_bget?ko:K02105	Adherens junction;Focal adhesion;Signaling pathways regulating pluripotency of stem cells;Hippo signaling pathway;Rap1 signaling pathway;Wnt signaling pathway;Melanogenesis;Thyroid hormone signaling pathway;Leukocyte transendothelial migration	ko04520,ko04510,ko04550,ko04390,ko04015,ko04310,ko04916,ko04919,ko04670	KOG4203(TZ)(Armadillo/beta-Catenin/plakoglobin)	Armadillo	Armadillo segment polarity protein OS=Drosophila melanogaster GN=arm PE=1 SV=1
NM_206605.2	73.64	108.67	51.08	28.42	53.54	50.6	35.55	59.46	30.38	arm	armadillo, isoform A [Drosophila melanogaster] &gt;NP_599100.1 armadillo, isoform B [Drosophila melanogaster] &gt;NP_476665.2 armadillo, isoform D [Drosophila melanogaster] &gt;NP_996328.1 armadillo, isoform E [Drosophila melanogaster] &gt;NP_001259149.1 armadillo, isoform F [Drosophila melanogaster] &gt;XP_001982565.1 uncharacterized protein Dere_GG12670, isoform A [Drosophila erecta] &gt;XP_015…	GO:0019903;GO:0008092;GO:0001105;GO:0045296;GO:0032403;GO:0004871;GO:0045294;GO:0008134;GO:0005515;GO:0019900;GO:0048526;GO:0071896;GO:0048754;GO:0007507;GO:0030720;GO:0008360;GO:0007155;GO:0016055;GO:0007399;GO:0045893;GO:0005737;GO:0005886;GO:0005915;GO:0016324;GO:0030054;GO:0030139;GO:0016020;GO:0005914;GO:0030424;GO:0016342;GO:0034333;GO:0000902;GO:0001709;GO:0001745;GO:0003136;GO:0003713;GO:…	protein phosphatase binding;cytoskeletal protein binding;RNA polymerase II transcription coactivator activity;cadherin binding;protein complex binding;signal transducer activity;alpha-catenin binding;transcription factor binding;protein binding;kinase binding;imaginal disc-derived wing expansion;protein localization to adherens junction;branching morphogenesis of an epithelial tube;heart developm…	K02105	CTNNB1	http://www.genome.jp/dbget-bin/www_bget?ko:K02105	Adherens junction;Focal adhesion;Signaling pathways regulating pluripotency of stem cells;Hippo signaling pathway;Rap1 signaling pathway;Wnt signaling pathway;Melanogenesis;Thyroid hormone signaling pathway;Leukocyte transendothelial migration	ko04520,ko04510,ko04550,ko04390,ko04015,ko04310,ko04916,ko04919,ko04670	KOG4203(TZ)(Armadillo/beta-Catenin/plakoglobin)	Armadillo	Armadillo segment polarity protein OS=Drosophila melanogaster GN=arm PE=1 SV=1
NM_079998.4	477	293	251	553	513	460	372	281	489	Lrp6	arrow [Drosophila melanogaster] &gt;AAF58373.2 arrow [Drosophila melanogaster] &gt;AEX98022.1 FI17867p1 [Drosophila melanogaster]	GO:0042813;GO:0017147;GO:0005041;GO:0016055;GO:0048076;GO:0060070;GO:0007616;GO:0007399;GO:0006622;GO:0001745;GO:0005769;GO:0005886;GO:0016020;GO:0016021;GO:0005770	Wnt-activated receptor activity;Wnt-protein binding;low-density lipoprotein receptor activity;Wnt signaling pathway;regulation of compound eye pigmentation;canonical Wnt signaling pathway;long-term memory;nervous system development;protein targeting to lysosome;compound eye morphogenesis;early endosome;plasma membrane;membrane;integral component of membrane;late endosome	K03068	LRP5_6	http://www.genome.jp/dbget-bin/www_bget?ko:K03068	Wnt signaling pathway;mTOR signaling pathway	ko04310,ko04150	KOG1215(T)(Low-density lipoprotein receptors containing Ca2+-binding EGF-like domains)	Low-density	Low-density lipoprotein receptor-related protein 6 OS=Mus musculus GN=Lrp6 PE=1 SV=1
NM_001259144.2	5.22	1.74	0	0	0	0	0	0	0	Arr1	arrestin 1, isoform A [Drosophila melanogaster] &gt;NP_001246073.1 arrestin 1, isoform B [Drosophila melanogaster] &gt;P15372.1 RecName: Full=Phosrestin-2; AltName: Full=Arrestin-1; AltName: Full=Arrestin-A; AltName: Full=Phosrestin II &gt;AAA28380.1 arrestin [Drosophila melanogaster] &gt;AAF53644.1 arrestin 1, isoform A [Drosophila melanogaster] &gt;AAL27635.1 GH19095p [Drosophila melanogaster] …	GO:0002046;GO:0007165;GO:0007602;GO:0007601;GO:0045494;GO:0016060;GO:0016059;GO:0050896;GO:0019233;GO:0006897;GO:0005737;GO:0016028	opsin binding;signal transduction;phototransduction;visual perception;photoreceptor cell maintenance;metarhodopsin inactivation;deactivation of rhodopsin mediated signaling;response to stimulus;sensory perception of pain;endocytosis;cytoplasm;rhabdomere	K13808	ARR1	http://www.genome.jp/dbget-bin/www_bget?ko:K13808	-	-	KOG3865(T)(Arrestin)	Phosrestin-2	Phosrestin-2 OS=Drosophila melanogaster GN=Arr1 PE=1 SV=1
NM_001299096.1	763.35	486.84	438.3	3	47.81	0	0	0	0	Arr1	arrestin 1, isoform C [Drosophila melanogaster] &gt;AHN54539.1 arrestin 1, isoform C [Drosophila melanogaster]	GO:0007165;GO:0002046;GO:0005737;GO:0006897;GO:0016028;GO:0016059;GO:0016060;GO:0019233;GO:0045494;GO:0007602;GO:0007601;GO:0050896	signal transduction;opsin binding;cytoplasm;endocytosis;rhabdomere;deactivation of rhodopsin mediated signaling;metarhodopsin inactivation;sensory perception of pain;photoreceptor cell maintenance;phototransduction;visual perception;response to stimulus	K13808	ARR1	http://www.genome.jp/dbget-bin/www_bget?ko:K13808	-	-	KOG3865(T)(Arrestin)	Phosrestin-2	Phosrestin-2 OS=Drosophila melanogaster GN=Arr1 PE=1 SV=1
NM_057333.4	0	0	0	0	0	4	0	0	0	Arr1	arrestin 1, isoform A [Drosophila melanogaster] &gt;NP_001246073.1 arrestin 1, isoform B [Drosophila melanogaster] &gt;P15372.1 RecName: Full=Phosrestin-2; AltName: Full=Arrestin-1; AltName: Full=Arrestin-A; AltName: Full=Phosrestin II &gt;AAA28380.1 arrestin [Drosophila melanogaster] &gt;AAF53644.1 arrestin 1, isoform A [Drosophila melanogaster] &gt;AAL27635.1 GH19095p [Drosophila melanogaster] …	GO:0002046;GO:0007165;GO:0007602;GO:0007601;GO:0045494;GO:0016060;GO:0016059;GO:0050896;GO:0019233;GO:0006897;GO:0005737;GO:0016028	opsin binding;signal transduction;phototransduction;visual perception;photoreceptor cell maintenance;metarhodopsin inactivation;deactivation of rhodopsin mediated signaling;response to stimulus;sensory perception of pain;endocytosis;cytoplasm;rhabdomere	K13808	ARR1	http://www.genome.jp/dbget-bin/www_bget?ko:K13808	-	-	KOG3865(T)(Arrestin)	Phosrestin-2	Phosrestin-2 OS=Drosophila melanogaster GN=Arr1 PE=1 SV=1
novel.12446.3	115.43	37.42	70.7	0	19.19	0	0	0	0	Arr1	arrestin 1, isoform C [Drosophila melanogaster] &gt;AHN54539.1 arrestin 1, isoform C [Drosophila melanogaster]	GO:0007165;GO:0002046;GO:0005737;GO:0006897;GO:0016028;GO:0016059;GO:0016060;GO:0019233;GO:0045494;GO:0007602;GO:0007601;GO:0050896	signal transduction;opsin binding;cytoplasm;endocytosis;rhabdomere;deactivation of rhodopsin mediated signaling;metarhodopsin inactivation;sensory perception of pain;photoreceptor cell maintenance;phototransduction;visual perception;response to stimulus	K13808	ARR1	http://www.genome.jp/dbget-bin/www_bget?ko:K13808	-	-	KOG3865(T)(Arrestin)	Phosrestin-2	Phosrestin-2 OS=Drosophila melanogaster GN=Arr1 PE=1 SV=1
NM_079252.3	0	1	1	0	1	1	0	3	0	Arr2	arrestin 2 [Drosophila melanogaster] &gt;P19107.2 RecName: Full=Phosrestin-1; AltName: Full=49 kDa arrestin-like protein; AltName: Full=Arrestin-2; AltName: Full=Arrestin-B; AltName: Full=Phosrestin I &gt;AAF50380.1 arrestin 2 [Drosophila melanogaster] &gt;ABV82399.1 RH02588p [Drosophila melanogaster] &gt;AOQ03754.1 Arr2-RA, partial [synthetic construct] &gt;AOQ15229.1 Arr2-PA [synthetic construc…	GO:0002046;GO:0005515;GO:0007601;GO:0045494;GO:0016060;GO:0016059;GO:0016062;GO:0007605;GO:0007165;GO:0050896;GO:0007602;GO:0005737;GO:0016028;GO:0016029	opsin binding;protein binding;visual perception;photoreceptor cell maintenance;metarhodopsin inactivation;deactivation of rhodopsin mediated signaling;adaptation of rhodopsin mediated signaling;sensory perception of sound;signal transduction;response to stimulus;phototransduction;cytoplasm;rhabdomere;subrhabdomeral cisterna	K13805	ARR2	http://www.genome.jp/dbget-bin/www_bget?ko:K13805	Phototransduction - fly	ko04745	KOG3865(T)(Arrestin)	Phosrestin-1	Phosrestin-1 OS=Drosophila melanogaster GN=Arr2 PE=1 SV=2
NM_057346.5	0	1	0	0	0	0	0	0	0	ase	asense [Drosophila melanogaster] &gt;P09775.2 RecName: Full=Achaete-scute complex protein T8; AltName: Full=Protein asense &gt;CAA37074.1 unnamed protein product [Drosophila melanogaster] &gt;CAA15673.1 EG:165H7.2 [Drosophila melanogaster] &gt;AAF45502.1 asense [Drosophila melanogaster] &gt;AAM11397.1 RE15472p [Drosophila melanogaster] &gt;ACL86573.1 ase-PA, partial [synthetic construct] &gt;ACL8…	GO:0003677;GO:0046983;GO:0046982;GO:0042803;GO:0003700;GO:0000977;GO:0007422;GO:0007400;GO:0045944;GO:0030154;GO:0006355;GO:0050767;GO:0008407;GO:0007399;GO:0007417;GO:0022416;GO:0090575;GO:0005634;GO:0045839;GO:0061331;GO:0061382	DNA binding;protein dimerization activity;protein heterodimerization activity;protein homodimerization activity;transcription factor activity, sequence-specific DNA binding;RNA polymerase II regulatory region sequence-specific DNA binding;peripheral nervous system development;neuroblast fate determination;positive regulation of transcription from RNA polymerase II promoter;cell differentiation;re…	K09067	ASCL	http://www.genome.jp/dbget-bin/www_bget?ko:K09067	-	-	KOG4029(K)(Transcription factor HAND2/Transcription factor TAL1/TAL2/LYL1)	Achaete-scute	Achaete-scute complex protein T8 OS=Drosophila melanogaster GN=ase PE=2 SV=2
NM_001260363.1	0	0	0	12.99	0	0	30.82	20.1	41.63	ash2	MIP16976p, partial [Drosophila melanogaster]	GO:0003677;GO:0008270;GO:0046872;GO:0019899;GO:0005515;GO:0007474;GO:0033128;GO:0048096;GO:0051568;GO:0035075;GO:0006351;GO:0007476;GO:0006355;GO:0010629;GO:0002168;GO:0044665;GO:0005700;GO:0044666;GO:0005694;GO:0048188;GO:0005634;GO:0048813	DNA binding;zinc ion binding;metal ion binding;enzyme binding;protein binding;imaginal disc-derived wing vein specification;negative regulation of histone phosphorylation;chromatin-mediated maintenance of transcription;histone H3-K4 methylation;response to ecdysone;transcription, DNA-templated;imaginal disc-derived wing morphogenesis;regulation of transcription, DNA-templated;negative regulation …	K14964	ASH2	http://www.genome.jp/dbget-bin/www_bget?ko:K14964	-	-	KOG2626(BK)(Histone H3 (Lys4) methyltransferase complex, subunit CPS60/ASH2/BRE2)	Set1/Ash2	Set1/Ash2 histone methyltransferase complex subunit ASH2 OS=Drosophila melanogaster GN=ash2 PE=1 SV=2
NM_170160.2	64.02	213.32	68.78	385.03	286.87	336.42	241.04	174.56	179.06	ash2	absent, small, or homeotic discs 2, isoform B [Drosophila melanogaster] &gt;AAN14010.1 absent, small, or homeotic discs 2, isoform B [Drosophila melanogaster] &gt;AAR96120.1 SD28012p [Drosophila melanogaster] &gt;ACL88285.1 ash2-PB, partial [synthetic construct] &gt;ACL92398.1 ash2-PB [synthetic construct]	GO:0003677;GO:0008270;GO:0046872;GO:0019899;GO:0005515;GO:0007474;GO:0033128;GO:0048096;GO:0051568;GO:0035075;GO:0006351;GO:0007476;GO:0006355;GO:0010629;GO:0002168;GO:0044665;GO:0005700;GO:0044666;GO:0005694;GO:0048188;GO:0005634;GO:0048813	DNA binding;zinc ion binding;metal ion binding;enzyme binding;protein binding;imaginal disc-derived wing vein specification;negative regulation of histone phosphorylation;chromatin-mediated maintenance of transcription;histone H3-K4 methylation;response to ecdysone;transcription, DNA-templated;imaginal disc-derived wing morphogenesis;regulation of transcription, DNA-templated;negative regulation …	K14964	ASH2	http://www.genome.jp/dbget-bin/www_bget?ko:K14964	-	-	KOG2626(BK)(Histone H3 (Lys4) methyltransferase complex, subunit CPS60/ASH2/BRE2)	Set1/Ash2	Set1/Ash2 histone methyltransferase complex subunit ASH2 OS=Drosophila melanogaster GN=ash2 PE=1 SV=2
NM_176558.3	365.98	177.68	213.22	156.98	197.13	109.58	47.14	88.33	122.31	ash2	absent, small, or homeotic discs 2, isoform C [Drosophila melanogaster] &gt;Q94545.2 RecName: Full=Set1/Ash2 histone methyltransferase complex subunit ASH2; AltName: Full=Absent, small, or homeotic discs protein 2 &gt;AAK93227.1 LD31680p [Drosophila melanogaster] &gt;AAC47328.2 trithorax protein ASH2 [Drosophila melanogaster] &gt;AAO41602.1 absent, small, or homeotic discs 2, isoform C [Drosophil…	GO:0003677;GO:0008270;GO:0046872;GO:0019899;GO:0005515;GO:0007474;GO:0033128;GO:0048096;GO:0051568;GO:0035075;GO:0006351;GO:0007476;GO:0006355;GO:0010629;GO:0002168;GO:0044665;GO:0005700;GO:0044666;GO:0005694;GO:0048188;GO:0005634;GO:0048813	DNA binding;zinc ion binding;metal ion binding;enzyme binding;protein binding;imaginal disc-derived wing vein specification;negative regulation of histone phosphorylation;chromatin-mediated maintenance of transcription;histone H3-K4 methylation;response to ecdysone;transcription, DNA-templated;imaginal disc-derived wing morphogenesis;regulation of transcription, DNA-templated;negative regulation …	K14964	ASH2	http://www.genome.jp/dbget-bin/www_bget?ko:K14964	-	-	KOG2626(BK)(Histone H3 (Lys4) methyltransferase complex, subunit CPS60/ASH2/BRE2)	Set1/Ash2	Set1/Ash2 histone methyltransferase complex subunit ASH2 OS=Drosophila melanogaster GN=ash2 PE=1 SV=2
NM_079764.3	1535	623	896	324	458	290	118	147	221	asp	abnormal spindle [Drosophila melanogaster] &gt;Q9VC45.3 RecName: Full=Protein abnormal spindle &gt;AAF56330.3 abnormal spindle [Drosophila melanogaster] &gt;AEW31264.1 FI18026p1 [Drosophila melanogaster]	GO:0032027;GO:0005516;GO:0008017;GO:0048132;GO:0007097;GO:0030723;GO:0007282;GO:0000226;GO:0051301;GO:0051383;GO:0051297;GO:0007051;GO:0007275;GO:0005737;GO:0000922;GO:0005856;GO:0005875;GO:0005874;GO:0005815;GO:0005819;GO:0005634;GO:0005813;GO:0000132;GO:0007017;GO:0007052;GO:0030037;GO:0030706;GO:0030954;GO:0048477;GO:0048854;GO:0051295;GO:0051642	myosin light chain binding;calmodulin binding;microtubule binding;female germ-line stem cell asymmetric division;nuclear migration;ovarian fusome organization;cystoblast division;microtubule cytoskeleton organization;cell division;kinetochore organization;centrosome cycle;spindle organization;multicellular organism development;cytoplasm;spindle pole;cytoskeleton;microtubule associated complex;mic…	K16743	ASPM,ASP	http://www.genome.jp/dbget-bin/www_bget?ko:K16743	-	-	-	Protein	Protein abnormal spindle OS=Drosophila melanogaster GN=asp PE=1 SV=3
NM_001103674.3	25.99	0	15.01	8.43	43.23	0	18.75	0	0	aub	aubergine, isoform A [Drosophila melanogaster] &gt;O76922.1 RecName: Full=Protein aubergine; AltName: Full=Protein sting &gt;AAD38655.1 sting [Drosophila melanogaster] &gt;CAA64320.1 AUBERGINE [Drosophila melanogaster] &gt;AAF53046.1 aubergine, isoform A [Drosophila melanogaster] &gt;AGA18944.1 aubergine [Drosophila melanogaster] &gt;AOQ07239.1 aub-RA [synthetic construct] &gt;AOQ08839.1 aub-RA, …	GO:0003676;GO:0034584;GO:0003723;GO:0005515;GO:0035282;GO:0010529;GO:0031047;GO:0046843;GO:0007076;GO:0007318;GO:0016246;GO:0048477;GO:0007279;GO:0007317;GO:0005737;GO:0005875;GO:0071011;GO:0043186;GO:0071013;GO:0000398;GO:0001556;GO:0006342;GO:0006446;GO:0030423;GO:0030717;GO:0045089;GO:0046011;GO:0046012;GO:0046594;GO:0050829;GO:0060213	nucleic acid binding;piRNA binding;RNA binding;protein binding;segmentation;negative regulation of transposition;gene silencing by RNA;dorsal appendage formation;mitotic chromosome condensation;pole plasm protein localization;RNA interference;oogenesis;pole cell formation;regulation of pole plasm oskar mRNA localization;cytoplasm;microtubule associated complex;precatalytic spliceosome;P granule;c…	K02156	AUB,PIWI	http://www.genome.jp/dbget-bin/www_bget?ko:K02156	Dorso-ventral axis formation	ko04320	KOG1042(D)(Germ-line stem cell division protein Hiwi/Piwi; negative developmental regulator)	Protein	Protein aubergine OS=Drosophila melanogaster GN=aub PE=1 SV=1
NM_057386.5	423.01	287	246.99	774.57	643.77	741	315.25	405	504	aub	aubergine, isoform A [Drosophila melanogaster] &gt;O76922.1 RecName: Full=Protein aubergine; AltName: Full=Protein sting &gt;AAD38655.1 sting [Drosophila melanogaster] &gt;CAA64320.1 AUBERGINE [Drosophila melanogaster] &gt;AAF53046.1 aubergine, isoform A [Drosophila melanogaster] &gt;AGA18944.1 aubergine [Drosophila melanogaster] &gt;AOQ07239.1 aub-RA [synthetic construct] &gt;AOQ08839.1 aub-RA, …	GO:0003676;GO:0034584;GO:0003723;GO:0005515;GO:0035282;GO:0010529;GO:0031047;GO:0046843;GO:0007076;GO:0007318;GO:0016246;GO:0048477;GO:0007279;GO:0007317;GO:0005737;GO:0005875;GO:0071011;GO:0043186;GO:0071013;GO:0000398;GO:0001556;GO:0006342;GO:0006446;GO:0030423;GO:0030717;GO:0045089;GO:0046011;GO:0046012;GO:0046594;GO:0050829;GO:0060213	nucleic acid binding;piRNA binding;RNA binding;protein binding;segmentation;negative regulation of transposition;gene silencing by RNA;dorsal appendage formation;mitotic chromosome condensation;pole plasm protein localization;RNA interference;oogenesis;pole cell formation;regulation of pole plasm oskar mRNA localization;cytoplasm;microtubule associated complex;precatalytic spliceosome;P granule;c…	K02156	AUB,PIWI	http://www.genome.jp/dbget-bin/www_bget?ko:K02156	Dorso-ventral axis formation	ko04320	KOG1041(J)(Translation initiation factor 2C (eIF-2C) and related proteins)	Protein	Protein aubergine OS=Drosophila melanogaster GN=aub PE=1 SV=1
NM_057401.4	1282	642	686.97	144	328	133	84	87	137	aur	aurora A [Drosophila melanogaster] &gt;AAF54723.1 aurora A [Drosophila melanogaster] &gt;AAL28777.1 LD16949p [Drosophila melanogaster] &gt;ACL84071.1 aur-PA, partial [synthetic construct]	GO:0004672;GO:0004674;GO:0016740;GO:0005524;GO:0000166;GO:0004712;GO:0005515;GO:0035174;GO:0045167;GO:0098725;GO:0051297;GO:1903827;GO:0007279;GO:0006468;GO:0007100;GO:0007049;GO:0050767;GO:0018105;GO:0005737;GO:0031616;GO:0005813;GO:0032133;GO:0051233;GO:0000780;GO:0005876;GO:0007017;GO:0007098;GO:0008105;GO:0051294;GO:0051298;GO:0051299	protein kinase activity;protein serine/threonine kinase activity;transferase activity;ATP binding;nucleotide binding;protein serine/threonine/tyrosine kinase activity;protein binding;histone serine kinase activity;asymmetric protein localization involved in cell fate determination;symmetric cell division;centrosome cycle;regulation of cellular protein localization;pole cell formation;protein phos…	K11481	AURKA	http://www.genome.jp/dbget-bin/www_bget?ko:K11481	Oocyte meiosis	ko04114	KOG0580(D)(Serine/threonine protein kinase)	Aurora	Aurora kinase OS=Patiria pectinifera GN=aur PE=1 SV=1
novel.3906.1	0	0	21.03	0	0	0	0	0	0	aur	aurora A [Drosophila melanogaster] &gt;AAF54723.1 aurora A [Drosophila melanogaster] &gt;AAL28777.1 LD16949p [Drosophila melanogaster] &gt;ACL84071.1 aur-PA, partial [synthetic construct]	GO:0004672;GO:0004674;GO:0016740;GO:0005524;GO:0000166;GO:0004712;GO:0005515;GO:0035174;GO:0045167;GO:0098725;GO:0051297;GO:1903827;GO:0007279;GO:0006468;GO:0007100;GO:0007049;GO:0050767;GO:0018105;GO:0005737;GO:0031616;GO:0005813;GO:0032133;GO:0051233;GO:0000780;GO:0005876;GO:0007017;GO:0007098;GO:0008105;GO:0051294;GO:0051298;GO:0051299	protein kinase activity;protein serine/threonine kinase activity;transferase activity;ATP binding;nucleotide binding;protein serine/threonine/tyrosine kinase activity;protein binding;histone serine kinase activity;asymmetric protein localization involved in cell fate determination;symmetric cell division;centrosome cycle;regulation of cellular protein localization;pole cell formation;protein phos…	K11481	AURKA	http://www.genome.jp/dbget-bin/www_bget?ko:K11481	Oocyte meiosis	ko04114	KOG0580(D)(Serine/threonine protein kinase)	Aurora	Aurora kinase OS=Patiria pectinifera GN=aur PE=1 SV=1
NM_001300695.1	3153.22	5620.39	4615.92	7725.95	7095.56	8450.02	9050.68	6105.53	8492.22	awd	abnormal wing discs, isoform C [Drosophila melanogaster] &gt;NP_001287625.1 abnormal wing discs, isoform D [Drosophila melanogaster] &gt;AAF57188.4 abnormal wing discs, isoform C [Drosophila melanogaster] &gt;AHN57624.1 abnormal wing discs, isoform D [Drosophila melanogaster]	GO:0000287;GO:0005524;GO:0004550;GO:0016301;GO:0008017;GO:0016740;GO:0000166;GO:0005525;GO:0046872;GO:0006165;GO:0034332;GO:0018105;GO:0006228;GO:0016310;GO:0007017;GO:0006163;GO:0006220;GO:0016334;GO:0009117;GO:0005737;GO:0005886;GO:0005856;GO:0005880;GO:0005875;GO:0005874;GO:0006183;GO:0006241;GO:0006468;GO:0007067;GO:0007424;GO:0007427;GO:0035152;GO:0046777	magnesium ion binding;ATP binding;nucleoside diphosphate kinase activity;kinase activity;microtubule binding;transferase activity;nucleotide binding;GTP binding;metal ion binding;nucleoside diphosphate phosphorylation;adherens junction organization;peptidyl-serine phosphorylation;UTP biosynthetic process;phosphorylation;microtubule-based process;purine nucleotide metabolic process;pyrimidine nucl…	K00940	ndk,NME	http://www.genome.jp/dbget-bin/www_bget?ko:K00940	MAPK signaling pathway - plant;Purine metabolism;Pyrimidine metabolism	ko04016,ko00230,ko00240	KOG0888(F)(Nucleoside diphosphate kinase)	Nucleoside	Nucleoside diphosphate kinase OS=Drosophila melanogaster GN=awd PE=1 SV=3
NM_001300696.1	39.23	49.74	41.94	24.62	53.49	19.18	28.7	44.11	34.25	awd	uncharacterized protein Dere_GG11858 [Drosophila erecta] &gt;XP_002099542.1 awd [Drosophila yakuba] &gt;XP_016949041.1 PREDICTED: nucleoside diphosphate kinase [Drosophila biarmipes] &gt;ABV82168.1 FI01455p [Drosophila melanogaster] &gt;EDV52925.1 uncharacterized protein Dere_GG11858 [Drosophila erecta] &gt;EDW99254.1 awd [Drosophila yakuba] &gt;AOQ03622.1 awd-RA, partial [synthetic construct] &g…	GO:0004550;GO:0016301;GO:0016740;GO:0005524;GO:0000166;GO:0016310;GO:0006165;GO:0006228;GO:0006183;GO:0006241;GO:0000287;GO:0008017;GO:0005525;GO:0046872;GO:0034332;GO:0018105;GO:0007017;GO:0006163;GO:0006220;GO:0016334;GO:0009117;GO:0005737;GO:0005886;GO:0005856;GO:0005880;GO:0005875;GO:0005874;GO:0006468;GO:0007067;GO:0007424;GO:0007427;GO:0035152;GO:0046777	nucleoside diphosphate kinase activity;kinase activity;transferase activity;ATP binding;nucleotide binding;phosphorylation;nucleoside diphosphate phosphorylation;UTP biosynthetic process;GTP biosynthetic process;CTP biosynthetic process;magnesium ion binding;microtubule binding;GTP binding;metal ion binding;adherens junction organization;peptidyl-serine phosphorylation;microtubule-based process;p…	K00940	ndk,NME	http://www.genome.jp/dbget-bin/www_bget?ko:K00940	MAPK signaling pathway - plant;Purine metabolism;Pyrimidine metabolism	ko04016,ko00230,ko00240	KOG0888(F)(Nucleoside diphosphate kinase)	Nucleoside	Nucleoside diphosphate kinase OS=Drosophila melanogaster GN=awd PE=1 SV=3
NM_057413.4	999.55	2595.86	1130.13	3504.43	3599.95	3147.8	3606.62	3025.36	2943.54	awd	uncharacterized protein Dere_GG11858 [Drosophila erecta] &gt;XP_002099542.1 awd [Drosophila yakuba] &gt;XP_016949041.1 PREDICTED: nucleoside diphosphate kinase [Drosophila biarmipes] &gt;ABV82168.1 FI01455p [Drosophila melanogaster] &gt;EDV52925.1 uncharacterized protein Dere_GG11858 [Drosophila erecta] &gt;EDW99254.1 awd [Drosophila yakuba] &gt;AOQ03622.1 awd-RA, partial [synthetic construct] &g…	GO:0004550;GO:0016301;GO:0016740;GO:0005524;GO:0000166;GO:0016310;GO:0006165;GO:0006228;GO:0006183;GO:0006241;GO:0000287;GO:0008017;GO:0005525;GO:0046872;GO:0034332;GO:0018105;GO:0007017;GO:0006163;GO:0006220;GO:0016334;GO:0009117;GO:0005737;GO:0005886;GO:0005856;GO:0005880;GO:0005875;GO:0005874;GO:0006468;GO:0007067;GO:0007424;GO:0007427;GO:0035152;GO:0046777	nucleoside diphosphate kinase activity;kinase activity;transferase activity;ATP binding;nucleotide binding;phosphorylation;nucleoside diphosphate phosphorylation;UTP biosynthetic process;GTP biosynthetic process;CTP biosynthetic process;magnesium ion binding;microtubule binding;GTP binding;metal ion binding;adherens junction organization;peptidyl-serine phosphorylation;microtubule-based process;p…	K00940	ndk,NME	http://www.genome.jp/dbget-bin/www_bget?ko:K00940	MAPK signaling pathway - plant;Purine metabolism;Pyrimidine metabolism	ko04016,ko00230,ko00240	KOG0888(F)(Nucleoside diphosphate kinase)	Nucleoside	Nucleoside diphosphate kinase OS=Drosophila melanogaster GN=awd PE=1 SV=3
NM_057429.3	143.19	218.76	146.89	794.75	679.45	666.47	663.36	647.55	544.77	Ano10	abnormal X segregation [Drosophila melanogaster] &gt;XP_002042282.1 GM13377 [Drosophila sechellia] &gt;XP_002107137.1 uncharacterized protein Dsimw501_GD15734 [Drosophila simulans] &gt;AAD17897.1 Abnormal X segregation [Drosophila melanogaster] &gt;AAF48644.1 abnormal X segregation [Drosophila melanogaster] &gt;EDW46168.1 GM13377 [Drosophila sechellia] &gt;EDX18114.1 GD15734 [Drosophila simulans]…	GO:0016321;GO:0000212;GO:0032837;GO:0005640;GO:0016021;GO:0016020;GO:0005783;GO:0005938;GO:0005819	female meiosis chromosome segregation;meiotic spindle organization;distributive segregation;nuclear outer membrane;integral component of membrane;membrane;endoplasmic reticulum;cell cortex;spindle	K19327	ANO10,TMEM16K	http://www.genome.jp/dbget-bin/www_bget?ko:K19327	-	-	KOG2514(S)(Uncharacterized conserved protein)	Anoctamin-10	Anoctamin-10 OS=Mus musculus GN=Ano10 PE=1 SV=1
NM_001259096.2	0	0	0	51.43	51.16	17.07	0	0	0	CSAD	black, isoform A [Drosophila melanogaster] &gt;NP_001246025.1 black, isoform B [Drosophila melanogaster] &gt;AAC46466.1 glutamate decarboxylase [Drosophila melanogaster] &gt;AAF53337.1 black, isoform A [Drosophila melanogaster] &gt;AAL39897.1 LP11089p [Drosophila melanogaster] &gt;ACL86039.1 b-PA, partial [synthetic construct] &gt;ACL90842.1 b-PA [synthetic construct] &gt;AFH03699.1 black, isofor…	GO:0003824;GO:0016831;GO:0004068;GO:0030170;GO:0016829;GO:0004351;GO:0006212;GO:0019483;GO:0019752;GO:0007632;GO:0048066;GO:0019233	catalytic activity;carboxy-lyase activity;aspartate 1-decarboxylase activity;pyridoxal phosphate binding;lyase activity;glutamate decarboxylase activity;uracil catabolic process;beta-alanine biosynthetic process;carboxylic acid metabolic process;visual behavior;developmental pigmentation;sensory perception of pain	K01580	E4.1.1.15,gadB,gadA,GAD	http://www.genome.jp/dbget-bin/www_bget?ko:K01580	Quorum sensing;Alanine, aspartate and glutamate metabolism;Butanoate metabolism;Taurine and hypotaurine metabolism;beta-Alanine metabolism;GABAergic synapse	ko02024,ko00250,ko00650,ko00430,ko00410,ko04727	KOG0629(E)(Glutamate decarboxylase and related proteins)	Cysteine	Cysteine sulfinic acid decarboxylase OS=Homo sapiens GN=CSAD PE=1 SV=2
NM_001298981.1	10.5	11.5	13.5	37.28	18.42	38.46	71	58.5	72.5	CSAD	black, isoform A [Drosophila melanogaster] &gt;NP_001246025.1 black, isoform B [Drosophila melanogaster] &gt;AAC46466.1 glutamate decarboxylase [Drosophila melanogaster] &gt;AAF53337.1 black, isoform A [Drosophila melanogaster] &gt;AAL39897.1 LP11089p [Drosophila melanogaster] &gt;ACL86039.1 b-PA, partial [synthetic construct] &gt;ACL90842.1 b-PA [synthetic construct] &gt;AFH03699.1 black, isofor…	GO:0003824;GO:0016831;GO:0004068;GO:0030170;GO:0016829;GO:0004351;GO:0006212;GO:0019483;GO:0019752;GO:0007632;GO:0048066;GO:0019233	catalytic activity;carboxy-lyase activity;aspartate 1-decarboxylase activity;pyridoxal phosphate binding;lyase activity;glutamate decarboxylase activity;uracil catabolic process;beta-alanine biosynthetic process;carboxylic acid metabolic process;visual behavior;developmental pigmentation;sensory perception of pain	K01580	E4.1.1.15,gadB,gadA,GAD	http://www.genome.jp/dbget-bin/www_bget?ko:K01580	Quorum sensing;Alanine, aspartate and glutamate metabolism;Butanoate metabolism;Taurine and hypotaurine metabolism;beta-Alanine metabolism;GABAergic synapse	ko02024,ko00250,ko00650,ko00430,ko00410,ko04727	KOG0629(E)(Glutamate decarboxylase and related proteins)	Cysteine	Cysteine sulfinic acid decarboxylase OS=Homo sapiens GN=CSAD PE=1 SV=2
NM_057440.5	10.5	11.5	13.5	37.28	18.42	38.46	71	58.5	72.5	CSAD	black, isoform A [Drosophila melanogaster] &gt;NP_001246025.1 black, isoform B [Drosophila melanogaster] &gt;AAC46466.1 glutamate decarboxylase [Drosophila melanogaster] &gt;AAF53337.1 black, isoform A [Drosophila melanogaster] &gt;AAL39897.1 LP11089p [Drosophila melanogaster] &gt;ACL86039.1 b-PA, partial [synthetic construct] &gt;ACL90842.1 b-PA [synthetic construct] &gt;AFH03699.1 black, isofor…	GO:0003824;GO:0016831;GO:0004068;GO:0030170;GO:0016829;GO:0004351;GO:0006212;GO:0019483;GO:0019752;GO:0007632;GO:0048066;GO:0019233	catalytic activity;carboxy-lyase activity;aspartate 1-decarboxylase activity;pyridoxal phosphate binding;lyase activity;glutamate decarboxylase activity;uracil catabolic process;beta-alanine biosynthetic process;carboxylic acid metabolic process;visual behavior;developmental pigmentation;sensory perception of pain	K01580	E4.1.1.15,gadB,gadA,GAD	http://www.genome.jp/dbget-bin/www_bget?ko:K01580	Quorum sensing;Alanine, aspartate and glutamate metabolism;Butanoate metabolism;Taurine and hypotaurine metabolism;beta-Alanine metabolism;GABAergic synapse	ko02024,ko00250,ko00650,ko00430,ko00410,ko04727	KOG0629(E)(Glutamate decarboxylase and related proteins)	Cysteine	Cysteine sulfinic acid decarboxylase OS=Homo sapiens GN=CSAD PE=1 SV=2
NM_001144287.2	0	0	0	0	0	0	0	0	0	Dll	Distal-less, isoform C [Drosophila melanogaster] &gt;ABN49265.1 IP14437p [Drosophila melanogaster] &gt;ACL83212.1 Distal-less, isoform C [Drosophila melanogaster] &gt;AOQ05940.1 Dll-RC, partial [synthetic construct] &gt;AOQ09975.1 Dll-RC [synthetic construct]	GO:0003677;GO:0043565;GO:0006355;GO:0005634;GO:0007449;GO:0007469;GO:0007479;GO:0007480;GO:0007485;GO:0007487;GO:0008587;GO:0010092;GO:0010629;GO:0016319;GO:0021553;GO:0035114;GO:0035215;GO:0042048;GO:0045893;GO:0048264;GO:0048728	DNA binding;sequence-specific DNA binding;regulation of transcription, DNA-templated;nucleus;proximal/distal pattern formation, imaginal disc;antennal development;leg disc proximal/distal pattern formation;imaginal disc-derived leg morphogenesis;imaginal disc-derived male genitalia development;analia development;imaginal disc-derived wing margin morphogenesis;specification of animal organ identit…	K18488	DLX2	http://www.genome.jp/dbget-bin/www_bget?ko:K18488	-	-	KOG0491(R)(Transcription factor BSH, contains HOX domain)	Homeotic	Homeotic protein distal-less OS=Drosophila melanogaster GN=Dll PE=2 SV=3
NM_079133.2	12.25	18.22	6.02	0	0	0	0	5	0	Dll	Distal-less, isoform A [Drosophila melanogaster] &gt;XP_001976682.1 uncharacterized protein Dere_GG23010, isoform A [Drosophila erecta] &gt;XP_002043137.1 GM11904 [Drosophila sechellia] &gt;XP_002083040.1 uncharacterized protein Dsimw501_GD11901, isoform A [Drosophila simulans] &gt;P20009.3 RecName: Full=Homeotic protein distal-less; AltName: Full=Protein brista &gt;AAF47279.1 Distal-less, isofor…	GO:0003677;GO:0043565;GO:0035114;GO:0016319;GO:0008587;GO:0048264;GO:0007479;GO:0006351;GO:0006355;GO:0010629;GO:0007449;GO:0010092;GO:0005634;GO:0007469;GO:0007480;GO:0007485;GO:0007487;GO:0021553;GO:0035215;GO:0042048;GO:0045893;GO:0048728	DNA binding;sequence-specific DNA binding;imaginal disc-derived appendage morphogenesis;mushroom body development;imaginal disc-derived wing margin morphogenesis;determination of ventral identity;leg disc proximal/distal pattern formation;transcription, DNA-templated;regulation of transcription, DNA-templated;negative regulation of gene expression;proximal/distal pattern formation, imaginal disc;…	K18488	DLX2	http://www.genome.jp/dbget-bin/www_bget?ko:K18488	-	-	KOG0492(R)(Transcription factor MSH, contains HOX domain)	Homeotic	Homeotic protein distal-less OS=Drosophila melanogaster GN=Dll PE=2 SV=3
NM_166689.2	24.75	9.78	14.98	3	2	1	0	0	0	Dll	Distal-less, isoform A [Drosophila melanogaster] &gt;XP_001976682.1 uncharacterized protein Dere_GG23010, isoform A [Drosophila erecta] &gt;XP_002043137.1 GM11904 [Drosophila sechellia] &gt;XP_002083040.1 uncharacterized protein Dsimw501_GD11901, isoform A [Drosophila simulans] &gt;P20009.3 RecName: Full=Homeotic protein distal-less; AltName: Full=Protein brista &gt;AAF47279.1 Distal-less, isofor…	GO:0003677;GO:0043565;GO:0035114;GO:0016319;GO:0008587;GO:0048264;GO:0007479;GO:0006351;GO:0006355;GO:0010629;GO:0007449;GO:0010092;GO:0005634;GO:0007469;GO:0007480;GO:0007485;GO:0007487;GO:0021553;GO:0035215;GO:0042048;GO:0045893;GO:0048728	DNA binding;sequence-specific DNA binding;imaginal disc-derived appendage morphogenesis;mushroom body development;imaginal disc-derived wing margin morphogenesis;determination of ventral identity;leg disc proximal/distal pattern formation;transcription, DNA-templated;regulation of transcription, DNA-templated;negative regulation of gene expression;proximal/distal pattern formation, imaginal disc;…	K18488	DLX2	http://www.genome.jp/dbget-bin/www_bget?ko:K18488	-	-	KOG0492(R)(Transcription factor MSH, contains HOX domain)	Homeotic	Homeotic protein distal-less OS=Drosophila melanogaster GN=Dll PE=2 SV=3
NM_057452.4	90	41	44	328	316	365	100	85	109	bam	bag of marbles [Drosophila melanogaster] &gt;P22745.3 RecName: Full=Protein bag-of-marbles &gt;AAF56427.1 bag of marbles [Drosophila melanogaster] &gt;ABC48729.1 bag of marbles [Drosophila melanogaster] &gt;ABC48738.1 bag of marbles [Drosophila melanogaster] &gt;ABC48739.1 bag of marbles [Drosophila melanogaster] &gt;ABC48742.1 bag of marbles [Drosophila melanogaster] &gt;ABC48743.1 bag of marble…	GO:0003730;GO:0000900;GO:0048132;GO:0042078;GO:0007282;GO:0007140;GO:0035212;GO:0030727;GO:0048477;GO:0001709;GO:0098730;GO:0030154;GO:0005737;GO:0045169;GO:0045170;GO:0001708;GO:0007276;GO:0007281;GO:0007283;GO:0007284;GO:0017148;GO:0030718;GO:0045478;GO:0048135	mRNA 3'-UTR binding;translation repressor activity, nucleic acid binding;female germ-line stem cell asymmetric division;germ-line stem cell division;cystoblast division;male meiotic nuclear division;cell competition in a multicellular organism;germarium-derived female germ-line cyst formation;oogenesis;cell fate determination;male germline stem cell symmetric division;cell differentiation;cytopla…	-	-	-	-	-	-	Protein	Protein bag-of-marbles OS=Drosophila melanogaster GN=bam PE=2 SV=3
NM_001042818.4	0	0	0	22.54	47.07	22.29	20.41	0	27.97	Pard3	bazooka, isoform B [Drosophila melanogaster] &gt;ABI30988.1 bazooka, isoform B [Drosophila melanogaster]	GO:0070300;GO:0035091;GO:0005515;GO:0016325;GO:0045167;GO:0045176;GO:0002009;GO:0072002;GO:0007416;GO:0007294;GO:0008356;GO:0060446;GO:0045186;GO:0045177;GO:0016324;GO:0005913;GO:0005912;GO:0005915;GO:0035003;GO:0005914;GO:0045179;GO:0005938;GO:0016327;GO:0000281;GO:0001738;GO:0007043;GO:0007163;GO:0007298;GO:0007299;GO:0007309;GO:0007314;GO:0007377;GO:0008105;GO:0008594;GO:0016332;GO:0030709;GO:…	phosphatidic acid binding;phosphatidylinositol binding;protein binding;oocyte microtubule cytoskeleton organization;asymmetric protein localization involved in cell fate determination;apical protein localization;morphogenesis of an epithelium;Malpighian tubule development;synapse assembly;germarium-derived oocyte fate determination;asymmetric cell division;branching involved in open tracheal syst…	K04237	PARD3	http://www.genome.jp/dbget-bin/www_bget?ko:K04237	Adherens junction;Tight junction;Endocytosis;Hippo signaling pathway;Hippo signaling pathway -fly;Rap1 signaling pathway;Neuroactive ligand-receptor interaction;Axon guidance;Chemokine signaling pathway	ko04520,ko04530,ko04144,ko04390,ko04391,ko04015,ko04080,ko04360,ko04062	KOG3528(S)(FOG: PDZ domain)	Partitioning	Partitioning defective 3 homolog OS=Rattus norvegicus GN=Pard3 PE=1 SV=1
NM_001298435.2	0	0	0	0	0	0	0	0	0	Pard3	bazooka, isoform C [Drosophila melanogaster] &gt;AHN59834.1 bazooka, isoform C [Drosophila melanogaster]	GO:0070300;GO:0035091;GO:0005515;GO:0016325;GO:0045167;GO:0045176;GO:0002009;GO:0072002;GO:0007416;GO:0007294;GO:0008356;GO:0060446;GO:0045186;GO:0045177;GO:0016324;GO:0005913;GO:0005912;GO:0005915;GO:0035003;GO:0005914;GO:0045179;GO:0005938;GO:0016327;GO:0000281;GO:0001738;GO:0007043;GO:0007163;GO:0007298;GO:0007299;GO:0007309;GO:0007314;GO:0007377;GO:0008105;GO:0008594;GO:0016332;GO:0030709;GO:…	phosphatidic acid binding;phosphatidylinositol binding;protein binding;oocyte microtubule cytoskeleton organization;asymmetric protein localization involved in cell fate determination;apical protein localization;morphogenesis of an epithelium;Malpighian tubule development;synapse assembly;germarium-derived oocyte fate determination;asymmetric cell division;branching involved in open tracheal syst…	K04237	PARD3	http://www.genome.jp/dbget-bin/www_bget?ko:K04237	Adherens junction;Tight junction;Endocytosis;Hippo signaling pathway;Hippo signaling pathway -fly;Rap1 signaling pathway;Neuroactive ligand-receptor interaction;Axon guidance;Chemokine signaling pathway	ko04520,ko04530,ko04144,ko04390,ko04391,ko04015,ko04080,ko04360,ko04062	KOG3528(S)(FOG: PDZ domain)	Partitioning	Partitioning defective 3 homolog OS=Rattus norvegicus GN=Pard3 PE=1 SV=1
NM_001298436.2	11.74	5.77	8.35	8.78	0	0	0	15.59	0	Pard3	bazooka, isoform D [Drosophila melanogaster] &gt;AHN59835.1 bazooka, isoform D [Drosophila melanogaster]	GO:0070300;GO:0035091;GO:0005515;GO:0016325;GO:0045167;GO:0045176;GO:0002009;GO:0072002;GO:0007416;GO:0007294;GO:0008356;GO:0060446;GO:0045186;GO:0045177;GO:0016324;GO:0005913;GO:0005912;GO:0005915;GO:0035003;GO:0005914;GO:0045179;GO:0005938;GO:0016327;GO:0000281;GO:0001738;GO:0007043;GO:0007163;GO:0007298;GO:0007299;GO:0007309;GO:0007314;GO:0007377;GO:0008105;GO:0008594;GO:0016332;GO:0030709;GO:…	phosphatidic acid binding;phosphatidylinositol binding;protein binding;oocyte microtubule cytoskeleton organization;asymmetric protein localization involved in cell fate determination;apical protein localization;morphogenesis of an epithelium;Malpighian tubule development;synapse assembly;germarium-derived oocyte fate determination;asymmetric cell division;branching involved in open tracheal syst…	K04237	PARD3	http://www.genome.jp/dbget-bin/www_bget?ko:K04237	Adherens junction;Tight junction;Endocytosis;Hippo signaling pathway;Hippo signaling pathway -fly;Rap1 signaling pathway;Neuroactive ligand-receptor interaction;Axon guidance;Chemokine signaling pathway	ko04520,ko04530,ko04144,ko04390,ko04391,ko04015,ko04080,ko04360,ko04062	KOG3528(S)(FOG: PDZ domain)	Partitioning	Partitioning defective 3 homolog OS=Rattus norvegicus GN=Pard3 PE=1 SV=1
NM_001347807.1	621.26	563.23	492.65	1633.68	1402.93	1395.71	1114.59	1014.41	1079.03	Pard3	bazooka, isoform A [Drosophila melanogaster] &gt;AAF48703.1 bazooka, isoform A [Drosophila melanogaster] &gt;ACD81848.1 LD13977p [Drosophila melanogaster] &gt;AOQ07327.1 baz-RA, partial [synthetic construct] &gt;AOQ13918.1 baz-PA [synthetic construct]	GO:0000281;GO:0001738;GO:0002009;GO:0005515;GO:0005912;GO:0005914;GO:0005915;GO:0005938;GO:0007043;GO:0007163;GO:0007294;GO:0007298;GO:0007299;GO:0007309;GO:0007314;GO:0007377;GO:0007416;GO:0008105;GO:0008356;GO:0008594;GO:0016324;GO:0016325;GO:0016327;GO:0016332;GO:0030709;GO:0035003;GO:0035089;GO:0035091;GO:0040001;GO:0043296;GO:0045167;GO:0045175;GO:0045176;GO:0045177;GO:0045179;GO:0045186;GO:…	mitotic cytokinesis;morphogenesis of a polarized epithelium;morphogenesis of an epithelium;protein binding;adherens junction;spot adherens junction;zonula adherens;cell cortex;cell-cell junction assembly;establishment or maintenance of cell polarity;germarium-derived oocyte fate determination;border follicle cell migration;ovarian follicle cell-cell adhesion;oocyte axis specification;oocyte anter…	K04237	PARD3	http://www.genome.jp/dbget-bin/www_bget?ko:K04237	Adherens junction;Tight junction;Endocytosis;Hippo signaling pathway;Hippo signaling pathway -fly;Rap1 signaling pathway;Neuroactive ligand-receptor interaction;Axon guidance;Chemokine signaling pathway	ko04520,ko04530,ko04144,ko04390,ko04391,ko04015,ko04080,ko04360,ko04062	KOG3528(S)(FOG: PDZ domain)	Partitioning	Partitioning defective 3 homolog OS=Rattus norvegicus GN=Pard3 PE=1 SV=1
NM_057477.5	0	0	0	0	0	0	0	0	0	bcd	bicoid, isoform A [Drosophila melanogaster] &gt;AAN13368.1 bicoid, isoform A [Drosophila melanogaster]	GO:0003705;GO:0003677;GO:0045182;GO:0016015;GO:0003700;GO:0003723;GO:0003730;GO:0043565;GO:0030371;GO:0005515;GO:0045944;GO:0008595;GO:0048477;GO:0006351;GO:0006355;GO:0008358;GO:0017148;GO:0007275;GO:0007367;GO:0007355;GO:0005634;GO:0006357;GO:0006417;GO:0009948	transcription factor activity, RNA polymerase II distal enhancer sequence-specific binding;DNA binding;translation regulator activity;morphogen activity;transcription factor activity, sequence-specific DNA binding;RNA binding;mRNA 3'-UTR binding;sequence-specific DNA binding;translation repressor activity;protein binding;positive regulation of transcription from RNA polymerase II promoter;anterio…	K18659	BCD	http://www.genome.jp/dbget-bin/www_bget?ko:K18659	-	-	-	Homeotic	Homeotic protein bicoid OS=Drosophila melanogaster GN=bcd PE=1 SV=3
NM_169157.3	0	4	7	12	3.03	7.53	0	8	0	bcd	bicoid, isoform D [Drosophila melanogaster] &gt;AAL77015.1 bicoid [Drosophila melanogaster] &gt;AAL77016.1 bicoid [Drosophila melanogaster] &gt;AAL77018.1 bicoid [Drosophila melanogaster] &gt;AAL77019.1 bicoid [Drosophila melanogaster] &gt;AAL77020.1 bicoid [Drosophila melanogaster] &gt;AAL77021.1 bicoid [Drosophila melanogaster] &gt;AAL77026.1 bicoid [Drosophila melanogaster] &gt;AAL77027.1 bico…	GO:0003705;GO:0003677;GO:0045182;GO:0016015;GO:0003700;GO:0003723;GO:0003730;GO:0043565;GO:0030371;GO:0005515;GO:0045944;GO:0008595;GO:0048477;GO:0006351;GO:0006355;GO:0008358;GO:0017148;GO:0007275;GO:0007367;GO:0007355;GO:0005634;GO:0006357;GO:0006417;GO:0009948	transcription factor activity, RNA polymerase II distal enhancer sequence-specific binding;DNA binding;translation regulator activity;morphogen activity;transcription factor activity, sequence-specific DNA binding;RNA binding;mRNA 3'-UTR binding;sequence-specific DNA binding;translation repressor activity;protein binding;positive regulation of transcription from RNA polymerase II promoter;anterio…	K18659	BCD	http://www.genome.jp/dbget-bin/www_bget?ko:K18659	-	-	KOG0489(R)(Transcription factor zerknullt and related HOX domain proteins)	Homeotic	Homeotic protein bicoid OS=Drosophila melanogaster GN=bcd PE=1 SV=3
NM_169159.4	0	0	0	0	0	0	0	0	0	bcd	bicoid, isoform G [Drosophila melanogaster] &gt;P09081.3 RecName: Full=Homeotic protein bicoid; AltName: Full=PRD-4 &gt;AAD19798.1 DNA-binding-protein,transcription-factor [Drosophila melanogaster] &gt;AAF54085.2 bicoid, isoform G [Drosophila melanogaster] &gt;AAX33480.1 RE03232p [Drosophila melanogaster] &gt;AOQ04890.1 bcd-RG, partial [synthetic construct] &gt;AOQ12834.1 bcd-PG [synthetic constr…	GO:0003705;GO:0003677;GO:0045182;GO:0016015;GO:0003700;GO:0003723;GO:0003730;GO:0043565;GO:0030371;GO:0005515;GO:0045944;GO:0008595;GO:0048477;GO:0006351;GO:0006355;GO:0008358;GO:0017148;GO:0007275;GO:0007367;GO:0007355;GO:0005634;GO:0006357;GO:0006417;GO:0009948	transcription factor activity, RNA polymerase II distal enhancer sequence-specific binding;DNA binding;translation regulator activity;morphogen activity;transcription factor activity, sequence-specific DNA binding;RNA binding;mRNA 3'-UTR binding;sequence-specific DNA binding;translation repressor activity;protein binding;positive regulation of transcription from RNA polymerase II promoter;anterio…	K18659	BCD	http://www.genome.jp/dbget-bin/www_bget?ko:K18659	-	-	KOG0489(R)(Transcription factor zerknullt and related HOX domain proteins)	Homeotic	Homeotic protein bicoid OS=Drosophila melanogaster GN=bcd PE=1 SV=3
NM_176410.3	8.6	0	0	0	11.97	18.47	19	0	26	bcd	bicoid, isoform G [Drosophila melanogaster] &gt;P09081.3 RecName: Full=Homeotic protein bicoid; AltName: Full=PRD-4 &gt;AAD19798.1 DNA-binding-protein,transcription-factor [Drosophila melanogaster] &gt;AAF54085.2 bicoid, isoform G [Drosophila melanogaster] &gt;AAX33480.1 RE03232p [Drosophila melanogaster] &gt;AOQ04890.1 bcd-RG, partial [synthetic construct] &gt;AOQ12834.1 bcd-PG [synthetic constr…	GO:0003705;GO:0003677;GO:0045182;GO:0016015;GO:0003700;GO:0003723;GO:0003730;GO:0043565;GO:0030371;GO:0005515;GO:0045944;GO:0008595;GO:0048477;GO:0006351;GO:0006355;GO:0008358;GO:0017148;GO:0007275;GO:0007367;GO:0007355;GO:0005634;GO:0006357;GO:0006417;GO:0009948	transcription factor activity, RNA polymerase II distal enhancer sequence-specific binding;DNA binding;translation regulator activity;morphogen activity;transcription factor activity, sequence-specific DNA binding;RNA binding;mRNA 3'-UTR binding;sequence-specific DNA binding;translation repressor activity;protein binding;positive regulation of transcription from RNA polymerase II promoter;anterio…	K18659	BCD	http://www.genome.jp/dbget-bin/www_bget?ko:K18659	-	-	KOG0489(R)(Transcription factor zerknullt and related HOX domain proteins)	Homeotic	Homeotic protein bicoid OS=Drosophila melanogaster GN=bcd PE=1 SV=3
NM_176411.3	8.4	0	0	0	0	0	0	0	0	bcd	bicoid, isoform D [Drosophila melanogaster] &gt;AAL77015.1 bicoid [Drosophila melanogaster] &gt;AAL77016.1 bicoid [Drosophila melanogaster] &gt;AAL77018.1 bicoid [Drosophila melanogaster] &gt;AAL77019.1 bicoid [Drosophila melanogaster] &gt;AAL77020.1 bicoid [Drosophila melanogaster] &gt;AAL77021.1 bicoid [Drosophila melanogaster] &gt;AAL77026.1 bicoid [Drosophila melanogaster] &gt;AAL77027.1 bico…	GO:0003705;GO:0003677;GO:0045182;GO:0016015;GO:0003700;GO:0003723;GO:0003730;GO:0043565;GO:0030371;GO:0005515;GO:0045944;GO:0008595;GO:0048477;GO:0006351;GO:0006355;GO:0008358;GO:0017148;GO:0007275;GO:0007367;GO:0007355;GO:0005634;GO:0006357;GO:0006417;GO:0009948	transcription factor activity, RNA polymerase II distal enhancer sequence-specific binding;DNA binding;translation regulator activity;morphogen activity;transcription factor activity, sequence-specific DNA binding;RNA binding;mRNA 3'-UTR binding;sequence-specific DNA binding;translation repressor activity;protein binding;positive regulation of transcription from RNA polymerase II promoter;anterio…	K18659	BCD	http://www.genome.jp/dbget-bin/www_bget?ko:K18659	-	-	KOG0843(K)(Transcription factor EMX1 and related HOX domain proteins)	Homeotic	Homeotic protein bicoid OS=Drosophila melanogaster GN=bcd PE=1 SV=3
NM_001169281.2	630.92	755.41	538.04	936.16	916.98	668.3	676.11	716.52	778.23	ben	bendless, isoform A [Drosophila melanogaster] &gt;NP_001162752.1 bendless, isoform B [Drosophila melanogaster] &gt;NP_001245663.1 bendless, isoform C [Drosophila melanogaster] &gt;NP_001259540.1 bendless, isoform D [Drosophila melanogaster] &gt;NP_001259541.1 bendless, isoform E [Drosophila melanogaster] &gt;XP_001354891.1 uncharacterized protein Dpse_GA14886, isoform B [Drosophila pseudoobscura …	GO:0031625;GO:0031624;GO:0005524;GO:0061630;GO:0016740;GO:0000166;GO:0004842;GO:0007625;GO:0072347;GO:0051124;GO:0008594;GO:0007412;GO:1902916;GO:0006301;GO:0000209;GO:0007409;GO:0007629;GO:0048471;GO:0035370;GO:0005634;GO:0006979;GO:0007630;GO:0010942;GO:0045977;GO:0046330;GO:0060074;GO:0061057	ubiquitin protein ligase binding;ubiquitin conjugating enzyme binding;ATP binding;ubiquitin protein ligase activity;transferase activity;nucleotide binding;ubiquitin-protein transferase activity;grooming behavior;response to anesthetic;synaptic growth at neuromuscular junction;photoreceptor cell morphogenesis;axon target recognition;positive regulation of protein polyubiquitination;postreplicatio…	K10580	UBE2N,BLU,UBC13	http://www.genome.jp/dbget-bin/www_bget?ko:K10580	Ubiquitin mediated proteolysis;Toll and Imd signaling pathway	ko04120,ko04624	KOG0417(O)(Ubiquitin-protein ligase)	Ubiquitin-conjugating	Ubiquitin-conjugating enzyme E2 N OS=Drosophila melanogaster GN=ben PE=2 SV=1
NM_001258734.2	6.08	29.03	5.97	30.68	61.19	37.01	68.89	43.43	70.33	ben	bendless, isoform A [Drosophila melanogaster] &gt;NP_001162752.1 bendless, isoform B [Drosophila melanogaster] &gt;NP_001245663.1 bendless, isoform C [Drosophila melanogaster] &gt;NP_001259540.1 bendless, isoform D [Drosophila melanogaster] &gt;NP_001259541.1 bendless, isoform E [Drosophila melanogaster] &gt;XP_001354891.1 uncharacterized protein Dpse_GA14886, isoform B [Drosophila pseudoobscura …	GO:0031625;GO:0031624;GO:0005524;GO:0061630;GO:0016740;GO:0000166;GO:0004842;GO:0007625;GO:0072347;GO:0051124;GO:0008594;GO:0007412;GO:1902916;GO:0006301;GO:0000209;GO:0007409;GO:0007629;GO:0048471;GO:0035370;GO:0005634;GO:0006979;GO:0007630;GO:0010942;GO:0045977;GO:0046330;GO:0060074;GO:0061057	ubiquitin protein ligase binding;ubiquitin conjugating enzyme binding;ATP binding;ubiquitin protein ligase activity;transferase activity;nucleotide binding;ubiquitin-protein transferase activity;grooming behavior;response to anesthetic;synaptic growth at neuromuscular junction;photoreceptor cell morphogenesis;axon target recognition;positive regulation of protein polyubiquitination;postreplicatio…	K10580	UBE2N,BLU,UBC13	http://www.genome.jp/dbget-bin/www_bget?ko:K10580	Ubiquitin mediated proteolysis;Toll and Imd signaling pathway	ko04120,ko04624	KOG0417(O)(Ubiquitin-protein ligase)	Ubiquitin-conjugating	Ubiquitin-conjugating enzyme E2 N OS=Drosophila melanogaster GN=ben PE=2 SV=1
NM_001272611.2	0	12.08	11.28	46.99	26.6	89.34	143.62	46.97	30.66	ben	bendless, isoform A [Drosophila melanogaster] &gt;NP_001162752.1 bendless, isoform B [Drosophila melanogaster] &gt;NP_001245663.1 bendless, isoform C [Drosophila melanogaster] &gt;NP_001259540.1 bendless, isoform D [Drosophila melanogaster] &gt;NP_001259541.1 bendless, isoform E [Drosophila melanogaster] &gt;XP_001354891.1 uncharacterized protein Dpse_GA14886, isoform B [Drosophila pseudoobscura …	GO:0031625;GO:0031624;GO:0005524;GO:0061630;GO:0016740;GO:0000166;GO:0004842;GO:0007625;GO:0072347;GO:0051124;GO:0008594;GO:0007412;GO:1902916;GO:0006301;GO:0000209;GO:0007409;GO:0007629;GO:0048471;GO:0035370;GO:0005634;GO:0006979;GO:0007630;GO:0010942;GO:0045977;GO:0046330;GO:0060074;GO:0061057	ubiquitin protein ligase binding;ubiquitin conjugating enzyme binding;ATP binding;ubiquitin protein ligase activity;transferase activity;nucleotide binding;ubiquitin-protein transferase activity;grooming behavior;response to anesthetic;synaptic growth at neuromuscular junction;photoreceptor cell morphogenesis;axon target recognition;positive regulation of protein polyubiquitination;postreplicatio…	K10580	UBE2N,BLU,UBC13	http://www.genome.jp/dbget-bin/www_bget?ko:K10580	Ubiquitin mediated proteolysis;Toll and Imd signaling pathway	ko04120,ko04624	KOG0417(O)(Ubiquitin-protein ligase)	Ubiquitin-conjugating	Ubiquitin-conjugating enzyme E2 N OS=Drosophila melanogaster GN=ben PE=2 SV=1
NM_001272612.2	50.25	54.82	32.43	34.86	97.59	23.83	35.03	21.93	73.92	ben	bendless, isoform A [Drosophila melanogaster] &gt;NP_001162752.1 bendless, isoform B [Drosophila melanogaster] &gt;NP_001245663.1 bendless, isoform C [Drosophila melanogaster] &gt;NP_001259540.1 bendless, isoform D [Drosophila melanogaster] &gt;NP_001259541.1 bendless, isoform E [Drosophila melanogaster] &gt;XP_001354891.1 uncharacterized protein Dpse_GA14886, isoform B [Drosophila pseudoobscura …	GO:0031625;GO:0031624;GO:0005524;GO:0061630;GO:0016740;GO:0000166;GO:0004842;GO:0007625;GO:0072347;GO:0051124;GO:0008594;GO:0007412;GO:1902916;GO:0006301;GO:0000209;GO:0007409;GO:0007629;GO:0048471;GO:0035370;GO:0005634;GO:0006979;GO:0007630;GO:0010942;GO:0045977;GO:0046330;GO:0060074;GO:0061057	ubiquitin protein ligase binding;ubiquitin conjugating enzyme binding;ATP binding;ubiquitin protein ligase activity;transferase activity;nucleotide binding;ubiquitin-protein transferase activity;grooming behavior;response to anesthetic;synaptic growth at neuromuscular junction;photoreceptor cell morphogenesis;axon target recognition;positive regulation of protein polyubiquitination;postreplicatio…	K10580	UBE2N,BLU,UBC13	http://www.genome.jp/dbget-bin/www_bget?ko:K10580	Ubiquitin mediated proteolysis;Toll and Imd signaling pathway	ko04120,ko04624	KOG0417(O)(Ubiquitin-protein ligase)	Ubiquitin-conjugating	Ubiquitin-conjugating enzyme E2 N OS=Drosophila melanogaster GN=ben PE=2 SV=1
NM_078595.3	227.75	192.65	135.28	786.32	730.63	854.53	629.36	525.15	397.85	ben	bendless, isoform A [Drosophila melanogaster] &gt;NP_001162752.1 bendless, isoform B [Drosophila melanogaster] &gt;NP_001245663.1 bendless, isoform C [Drosophila melanogaster] &gt;NP_001259540.1 bendless, isoform D [Drosophila melanogaster] &gt;NP_001259541.1 bendless, isoform E [Drosophila melanogaster] &gt;XP_001354891.1 uncharacterized protein Dpse_GA14886, isoform B [Drosophila pseudoobscura …	GO:0031625;GO:0031624;GO:0005524;GO:0061630;GO:0016740;GO:0000166;GO:0004842;GO:0007625;GO:0072347;GO:0051124;GO:0008594;GO:0007412;GO:1902916;GO:0006301;GO:0000209;GO:0007409;GO:0007629;GO:0048471;GO:0035370;GO:0005634;GO:0006979;GO:0007630;GO:0010942;GO:0045977;GO:0046330;GO:0060074;GO:0061057	ubiquitin protein ligase binding;ubiquitin conjugating enzyme binding;ATP binding;ubiquitin protein ligase activity;transferase activity;nucleotide binding;ubiquitin-protein transferase activity;grooming behavior;response to anesthetic;synaptic growth at neuromuscular junction;photoreceptor cell morphogenesis;axon target recognition;positive regulation of protein polyubiquitination;postreplicatio…	K10580	UBE2N,BLU,UBC13	http://www.genome.jp/dbget-bin/www_bget?ko:K10580	Ubiquitin mediated proteolysis;Toll and Imd signaling pathway	ko04120,ko04624	KOG0417(O)(Ubiquitin-protein ligase)	Ubiquitin-conjugating	Ubiquitin-conjugating enzyme E2 N OS=Drosophila melanogaster GN=ben PE=2 SV=1
NM_001169191.1	0	0	0	0	0	0	0	0	0	bi	bifid, isoform F [Drosophila melanogaster] &gt;AGB95084.1 bifid, isoform F [Drosophila melanogaster]	GO:0003677;GO:0003700;GO:0006351;GO:0006355;GO:0005634;GO:0000122;GO:0000978;GO:0001745;GO:0005515;GO:0007472;GO:0007476;GO:0035265;GO:0048066;GO:0048100	DNA binding;transcription factor activity, sequence-specific DNA binding;transcription, DNA-templated;regulation of transcription, DNA-templated;nucleus;negative regulation of transcription from RNA polymerase II promoter;RNA polymerase II core promoter proximal region sequence-specific DNA binding;compound eye morphogenesis;protein binding;wing disc morphogenesis;imaginal disc-derived wing morph…	K10176	TBX2	http://www.genome.jp/dbget-bin/www_bget?ko:K10176	MAPK signaling pathway - fly	ko04013	KOG3585(K)(TBX2 and related T-box transcription factors)	Optomotor-blind	Optomotor-blind protein OS=Drosophila melanogaster GN=bi PE=1 SV=3
NM_001169192.2	0	0	0	0	0	0	0	0	0	bi	bifid, isoform F [Drosophila melanogaster] &gt;AGB95084.1 bifid, isoform F [Drosophila melanogaster]	GO:0003677;GO:0003700;GO:0006351;GO:0006355;GO:0005634;GO:0000122;GO:0000978;GO:0001745;GO:0005515;GO:0007472;GO:0007476;GO:0035265;GO:0048066;GO:0048100	DNA binding;transcription factor activity, sequence-specific DNA binding;transcription, DNA-templated;regulation of transcription, DNA-templated;nucleus;negative regulation of transcription from RNA polymerase II promoter;RNA polymerase II core promoter proximal region sequence-specific DNA binding;compound eye morphogenesis;protein binding;wing disc morphogenesis;imaginal disc-derived wing morph…	K10176	TBX2	http://www.genome.jp/dbget-bin/www_bget?ko:K10176	MAPK signaling pathway - fly	ko04013	KOG3585(K)(TBX2 and related T-box transcription factors)	Optomotor-blind	Optomotor-blind protein OS=Drosophila melanogaster GN=bi PE=1 SV=3
NM_001258598.3	0	0	0	0	0	0	0	0	0	bi	bifid, isoform F [Drosophila melanogaster] &gt;AGB95084.1 bifid, isoform F [Drosophila melanogaster]	GO:0003677;GO:0003700;GO:0006351;GO:0006355;GO:0005634;GO:0000122;GO:0000978;GO:0001745;GO:0005515;GO:0007472;GO:0007476;GO:0035265;GO:0048066;GO:0048100	DNA binding;transcription factor activity, sequence-specific DNA binding;transcription, DNA-templated;regulation of transcription, DNA-templated;nucleus;negative regulation of transcription from RNA polymerase II promoter;RNA polymerase II core promoter proximal region sequence-specific DNA binding;compound eye morphogenesis;protein binding;wing disc morphogenesis;imaginal disc-derived wing morph…	K10176	TBX2	http://www.genome.jp/dbget-bin/www_bget?ko:K10176	MAPK signaling pathway - fly	ko04013	KOG3585(K)(TBX2 and related T-box transcription factors)	Optomotor-blind	Optomotor-blind protein OS=Drosophila melanogaster GN=bi PE=1 SV=3
NM_001258599.2	0	3.79	2.62	1.39	3.84	1	0	0	0	bi	bifid, isoform F [Drosophila melanogaster] &gt;AGB95084.1 bifid, isoform F [Drosophila melanogaster]	GO:0003677;GO:0003700;GO:0006351;GO:0006355;GO:0005634;GO:0000122;GO:0000978;GO:0001745;GO:0005515;GO:0007472;GO:0007476;GO:0035265;GO:0048066;GO:0048100	DNA binding;transcription factor activity, sequence-specific DNA binding;transcription, DNA-templated;regulation of transcription, DNA-templated;nucleus;negative regulation of transcription from RNA polymerase II promoter;RNA polymerase II core promoter proximal region sequence-specific DNA binding;compound eye morphogenesis;protein binding;wing disc morphogenesis;imaginal disc-derived wing morph…	K10176	TBX2	http://www.genome.jp/dbget-bin/www_bget?ko:K10176	MAPK signaling pathway - fly	ko04013	KOG3585(K)(TBX2 and related T-box transcription factors)	Optomotor-blind	Optomotor-blind protein OS=Drosophila melanogaster GN=bi PE=1 SV=3
NM_001272309.2	0	0	0	0	0	0	0	0	0	bi	bifid, isoform F [Drosophila melanogaster] &gt;AGB95084.1 bifid, isoform F [Drosophila melanogaster]	GO:0003677;GO:0003700;GO:0006351;GO:0006355;GO:0005634;GO:0000122;GO:0000978;GO:0001745;GO:0005515;GO:0007472;GO:0007476;GO:0035265;GO:0048066;GO:0048100	DNA binding;transcription factor activity, sequence-specific DNA binding;transcription, DNA-templated;regulation of transcription, DNA-templated;nucleus;negative regulation of transcription from RNA polymerase II promoter;RNA polymerase II core promoter proximal region sequence-specific DNA binding;compound eye morphogenesis;protein binding;wing disc morphogenesis;imaginal disc-derived wing morph…	K10176	TBX2	http://www.genome.jp/dbget-bin/www_bget?ko:K10176	MAPK signaling pathway - fly	ko04013	KOG3585(K)(TBX2 and related T-box transcription factors)	Optomotor-blind	Optomotor-blind protein OS=Drosophila melanogaster GN=bi PE=1 SV=3
NM_001297932.1	8.09	0	0	0	0	0	0	0	0	bi	bifid, isoform F [Drosophila melanogaster] &gt;AGB95084.1 bifid, isoform F [Drosophila melanogaster]	GO:0003677;GO:0003700;GO:0006351;GO:0006355;GO:0005634;GO:0000122;GO:0000978;GO:0001745;GO:0005515;GO:0007472;GO:0007476;GO:0035265;GO:0048066;GO:0048100	DNA binding;transcription factor activity, sequence-specific DNA binding;transcription, DNA-templated;regulation of transcription, DNA-templated;nucleus;negative regulation of transcription from RNA polymerase II promoter;RNA polymerase II core promoter proximal region sequence-specific DNA binding;compound eye morphogenesis;protein binding;wing disc morphogenesis;imaginal disc-derived wing morph…	K10176	TBX2	http://www.genome.jp/dbget-bin/www_bget?ko:K10176	MAPK signaling pathway - fly	ko04013	KOG3585(K)(TBX2 and related T-box transcription factors)	Optomotor-blind	Optomotor-blind protein OS=Drosophila melanogaster GN=bi PE=1 SV=3
NM_080331.3	17.91	15.21	12.38	1.61	4.16	0	0	0	0	bi	bifid, isoform F [Drosophila melanogaster] &gt;AGB95084.1 bifid, isoform F [Drosophila melanogaster]	GO:0003677;GO:0003700;GO:0006351;GO:0006355;GO:0005634;GO:0000122;GO:0000978;GO:0001745;GO:0005515;GO:0007472;GO:0007476;GO:0035265;GO:0048066;GO:0048100	DNA binding;transcription factor activity, sequence-specific DNA binding;transcription, DNA-templated;regulation of transcription, DNA-templated;nucleus;negative regulation of transcription from RNA polymerase II promoter;RNA polymerase II core promoter proximal region sequence-specific DNA binding;compound eye morphogenesis;protein binding;wing disc morphogenesis;imaginal disc-derived wing morph…	K10176	TBX2	http://www.genome.jp/dbget-bin/www_bget?ko:K10176	MAPK signaling pathway - fly	ko04013	KOG3585(K)(TBX2 and related T-box transcription factors)	Optomotor-blind	Optomotor-blind protein OS=Drosophila melanogaster GN=bi PE=1 SV=3
NM_001273384.2	10.62	13.31	7.86	16.66	12.21	9.02	21.5	2.66	5.98	bib	big brain, isoform B [Drosophila melanogaster] &gt;AGB92848.1 big brain, isoform B [Drosophila melanogaster]	GO:0005215;GO:0006810;GO:0016021;GO:0016020;GO:0005216;GO:0005261;GO:0005372;GO:0005886;GO:0005912;GO:0007219;GO:0007398;GO:0007399;GO:0007498;GO:0015267;GO:0016337;GO:0030707;GO:0031410;GO:0044719;GO:0046331;GO:0055085;GO:0015250;GO:0015254;GO:0009992;GO:0007275;GO:0006811;GO:0005887	transporter activity;transport;integral component of membrane;membrane;ion channel activity;cation channel activity;water transmembrane transporter activity;plasma membrane;adherens junction;Notch signaling pathway;ectoderm development;nervous system development;mesoderm development;channel activity;single organismal cell-cell adhesion;ovarian follicle cell development;cytoplasmic vesicle;regulat…	-	-	-	-	-	KOG0223(G)(Aquaporin (major intrinsic protein family))	Neurogenic	Neurogenic protein big brain OS=Drosophila melanogaster GN=bib PE=1 SV=2
NM_057489.5	10.62	13.31	7.86	16.66	12.21	9.02	21.5	2.66	5.98	bib	big brain, isoform B [Drosophila melanogaster] &gt;AGB92848.1 big brain, isoform B [Drosophila melanogaster]	GO:0005215;GO:0006810;GO:0016021;GO:0016020;GO:0005216;GO:0005261;GO:0005372;GO:0005886;GO:0005912;GO:0007219;GO:0007398;GO:0007399;GO:0007498;GO:0015267;GO:0016337;GO:0030707;GO:0031410;GO:0044719;GO:0046331;GO:0055085;GO:0015250;GO:0015254;GO:0009992;GO:0007275;GO:0006811;GO:0005887	transporter activity;transport;integral component of membrane;membrane;ion channel activity;cation channel activity;water transmembrane transporter activity;plasma membrane;adherens junction;Notch signaling pathway;ectoderm development;nervous system development;mesoderm development;channel activity;single organismal cell-cell adhesion;ovarian follicle cell development;cytoplasmic vesicle;regulat…	-	-	-	-	-	KOG0223(G)(Aquaporin (major intrinsic protein family))	Neurogenic	Neurogenic protein big brain OS=Drosophila melanogaster GN=bib PE=1 SV=2
novel.11367.2	30.75	13.38	28.28	15.67	51.59	24.96	0	8.67	44.03	bib	big brain, isoform B [Drosophila melanogaster] &gt;AGB92848.1 big brain, isoform B [Drosophila melanogaster]	GO:0005215;GO:0006810;GO:0016021;GO:0016020;GO:0005216;GO:0005261;GO:0005372;GO:0005886;GO:0005912;GO:0007219;GO:0007398;GO:0007399;GO:0007498;GO:0015267;GO:0016337;GO:0030707;GO:0031410;GO:0044719;GO:0046331;GO:0055085;GO:0015250;GO:0015254;GO:0009992;GO:0007275;GO:0006811;GO:0005887	transporter activity;transport;integral component of membrane;membrane;ion channel activity;cation channel activity;water transmembrane transporter activity;plasma membrane;adherens junction;Notch signaling pathway;ectoderm development;nervous system development;mesoderm development;channel activity;single organismal cell-cell adhesion;ovarian follicle cell development;cytoplasmic vesicle;regulat…	-	-	-	-	-	KOG0223(G)(Aquaporin (major intrinsic protein family))	Neurogenic	Neurogenic protein big brain OS=Drosophila melanogaster GN=bib PE=1 SV=2
NM_057505.5	7733.2	11346.8	5986.43	13269.6	12761.4	12705.6	11072.6	8959.99	9113.47	BTF3L4	bicaudal, isoform A [Drosophila melanogaster] &gt;NP_725235.1 bicaudal, isoform B [Drosophila melanogaster] &gt;AAF06076.1 beta NAC homolog [Drosophila melanogaster] &gt;AAF58449.1 bicaudal, isoform A [Drosophila melanogaster] &gt;AAL48482.1 GM13744p [Drosophila melanogaster] &gt;AAM68610.1 bicaudal, isoform B [Drosophila melanogaster] &gt;ACL83648.1 bic-PA, partial [synthetic construct] &gt;ACL8…	GO:0060811;GO:0007317;GO:0070201;GO:0005854;GO:0005875	intracellular mRNA localization involved in anterior/posterior axis specification;regulation of pole plasm oskar mRNA localization;regulation of establishment of protein localization;nascent polypeptide-associated complex;microtubule associated complex	K01527	EGD1,BTF3	http://www.genome.jp/dbget-bin/www_bget?ko:K01527	Apoptosis - fly	ko04214	KOG2240(K)(RNA polymerase II general transcription factor BTF3 and related proteins)	Transcription	Transcription factor BTF3 homolog 4 OS=Pongo abelii GN=BTF3L4 PE=2 SV=1
NM_165954.3	1203.8	1398.19	2443.57	1433.41	1615.65	1544.39	993.43	924.01	1221.53	BTF3L4	bicaudal, isoform A [Drosophila melanogaster] &gt;NP_725235.1 bicaudal, isoform B [Drosophila melanogaster] &gt;AAF06076.1 beta NAC homolog [Drosophila melanogaster] &gt;AAF58449.1 bicaudal, isoform A [Drosophila melanogaster] &gt;AAL48482.1 GM13744p [Drosophila melanogaster] &gt;AAM68610.1 bicaudal, isoform B [Drosophila melanogaster] &gt;ACL83648.1 bic-PA, partial [synthetic construct] &gt;ACL8…	GO:0060811;GO:0007317;GO:0070201;GO:0005854;GO:0005875	intracellular mRNA localization involved in anterior/posterior axis specification;regulation of pole plasm oskar mRNA localization;regulation of establishment of protein localization;nascent polypeptide-associated complex;microtubule associated complex	K01527	EGD1,BTF3	http://www.genome.jp/dbget-bin/www_bget?ko:K01527	Apoptosis - fly	ko04214	KOG2240(K)(RNA polymerase II general transcription factor BTF3 and related proteins)	Transcription	Transcription factor BTF3 homolog 4 OS=Pongo abelii GN=BTF3L4 PE=2 SV=1
NM_057517.3	0	0	0	0	0	0	1.89	2.75	0	BicC	bicaudal C, isoform A [Drosophila melanogaster] &gt;NP_723948.1 bicaudal C, isoform B [Drosophila melanogaster] &gt;Q24009.2 RecName: Full=Protein bicaudal C &gt;AAB51692.1 KH-domain putative RNA binding protein [Drosophila melanogaster] &gt;AAF53499.1 bicaudal C, isoform B [Drosophila melanogaster] &gt;AAN10927.1 bicaudal C, isoform A [Drosophila melanogaster] &gt;AAZ86758.1 LD17549p [Drosophila…	GO:0003676;GO:0003723;GO:0003729;GO:0005515;GO:0000226;GO:0007297;GO:0007067;GO:0048477;GO:0030154;GO:0030036;GO:0007275;GO:0007319;GO:0005887	nucleic acid binding;RNA binding;mRNA binding;protein binding;microtubule cytoskeleton organization;ovarian follicle cell migration;mitotic cell cycle;oogenesis;cell differentiation;actin cytoskeleton organization;multicellular organism development;negative regulation of oskar mRNA translation;integral component of plasma membrane	K18756	BICC1,BICC	http://www.genome.jp/dbget-bin/www_bget?ko:K18756	-	-	KOG4374(A)(RNA-binding protein Bicaudal-C)	Protein	Protein bicaudal C OS=Drosophila melanogaster GN=BicC PE=1 SV=2
NM_165144.2	52.01	29.01	26.47	0	1.31	0	0	0	2.19	BicC	bicaudal C, isoform A [Drosophila melanogaster] &gt;NP_723948.1 bicaudal C, isoform B [Drosophila melanogaster] &gt;Q24009.2 RecName: Full=Protein bicaudal C &gt;AAB51692.1 KH-domain putative RNA binding protein [Drosophila melanogaster] &gt;AAF53499.1 bicaudal C, isoform B [Drosophila melanogaster] &gt;AAN10927.1 bicaudal C, isoform A [Drosophila melanogaster] &gt;AAZ86758.1 LD17549p [Drosophila…	GO:0003676;GO:0003723;GO:0003729;GO:0005515;GO:0000226;GO:0007297;GO:0007067;GO:0048477;GO:0030154;GO:0030036;GO:0007275;GO:0007319;GO:0005887	nucleic acid binding;RNA binding;mRNA binding;protein binding;microtubule cytoskeleton organization;ovarian follicle cell migration;mitotic cell cycle;oogenesis;cell differentiation;actin cytoskeleton organization;multicellular organism development;negative regulation of oskar mRNA translation;integral component of plasma membrane	K18756	BICC1,BICC	http://www.genome.jp/dbget-bin/www_bget?ko:K18756	-	-	KOG2208(I)(Vigilin)	Protein	Protein bicaudal C OS=Drosophila melanogaster GN=BicC PE=1 SV=2
NM_165145.1	6559.98	3743.97	4368.06	54	772.38	7	3.22	38.49	10.63	BicC	bicaudal C, isoform A [Drosophila melanogaster] &gt;NP_723948.1 bicaudal C, isoform B [Drosophila melanogaster] &gt;Q24009.2 RecName: Full=Protein bicaudal C &gt;AAB51692.1 KH-domain putative RNA binding protein [Drosophila melanogaster] &gt;AAF53499.1 bicaudal C, isoform B [Drosophila melanogaster] &gt;AAN10927.1 bicaudal C, isoform A [Drosophila melanogaster] &gt;AAZ86758.1 LD17549p [Drosophila…	GO:0003676;GO:0003723;GO:0003729;GO:0005515;GO:0000226;GO:0007297;GO:0007067;GO:0048477;GO:0030154;GO:0030036;GO:0007275;GO:0007319;GO:0005887	nucleic acid binding;RNA binding;mRNA binding;protein binding;microtubule cytoskeleton organization;ovarian follicle cell migration;mitotic cell cycle;oogenesis;cell differentiation;actin cytoskeleton organization;multicellular organism development;negative regulation of oskar mRNA translation;integral component of plasma membrane	K18756	BICC1,BICC	http://www.genome.jp/dbget-bin/www_bget?ko:K18756	-	-	KOG2208(I)(Vigilin)	Protein	Protein bicaudal C OS=Drosophila melanogaster GN=BicC PE=1 SV=2
NM_001259128.2	80.44	29.08	78.07	92.56	111.92	86.09	78.12	49.26	118.59	BicD	bicaudal D, isoform B [Drosophila melanogaster] &gt;AFH03731.1 bicaudal D, isoform B [Drosophila melanogaster]	GO:0006810;GO:0005794;GO:0003729;GO:0005515;GO:0005737;GO:0005829;GO:0007293;GO:0007294;GO:0007309;GO:0007312;GO:0008103;GO:0008298;GO:0016325;GO:0017137;GO:0019233;GO:0030100;GO:0030669;GO:0032050;GO:0045502;GO:0048477;GO:0048488;GO:0050658;GO:0051028;GO:0070727;GO:2000302;GO:2000370;GO:0030727;GO:0005856	transport;Golgi apparatus;mRNA binding;protein binding;cytoplasm;cytosol;germarium-derived egg chamber formation;germarium-derived oocyte fate determination;oocyte axis specification;oocyte nucleus migration involved in oocyte dorsal/ventral axis specification;oocyte microtubule cytoskeleton polarization;intracellular mRNA localization;oocyte microtubule cytoskeleton organization;Rab GTPase bindi…	K18739	BICD	http://www.genome.jp/dbget-bin/www_bget?ko:K18739	-	-	KOG0999(U)(Microtubule-associated protein Bicaudal-D)	Protein	Protein bicaudal D OS=Drosophila melanogaster GN=BicD PE=1 SV=2
NM_001273601.1	121.51	159.5	45.92	378	272.59	456.89	255.72	260.39	344.53	BicD	bicaudal D, isoform D [Drosophila melanogaster] &gt;AGB93066.1 bicaudal D, isoform D [Drosophila melanogaster]	GO:0006810;GO:0005794;GO:0003729;GO:0005515;GO:0005737;GO:0005829;GO:0007293;GO:0007294;GO:0007309;GO:0007312;GO:0008103;GO:0008298;GO:0016325;GO:0017137;GO:0019233;GO:0030100;GO:0030669;GO:0032050;GO:0045502;GO:0048477;GO:0048488;GO:0050658;GO:0051028;GO:0070727;GO:2000302;GO:2000370;GO:0030727;GO:0005856	transport;Golgi apparatus;mRNA binding;protein binding;cytoplasm;cytosol;germarium-derived egg chamber formation;germarium-derived oocyte fate determination;oocyte axis specification;oocyte nucleus migration involved in oocyte dorsal/ventral axis specification;oocyte microtubule cytoskeleton polarization;intracellular mRNA localization;oocyte microtubule cytoskeleton organization;Rab GTPase bindi…	K18739	BICD	http://www.genome.jp/dbget-bin/www_bget?ko:K18739	-	-	KOG0999(U)(Microtubule-associated protein Bicaudal-D)	Protein	Protein bicaudal D OS=Drosophila melanogaster GN=BicD PE=1 SV=2
NM_001273602.1	598.53	593.71	681	837.72	906.24	770.01	919.08	739.67	921.44	BicD	bicaudal D, isoform D [Drosophila melanogaster] &gt;AGB93066.1 bicaudal D, isoform D [Drosophila melanogaster]	GO:0006810;GO:0005794;GO:0003729;GO:0005515;GO:0005737;GO:0005829;GO:0007293;GO:0007294;GO:0007309;GO:0007312;GO:0008103;GO:0008298;GO:0016325;GO:0017137;GO:0019233;GO:0030100;GO:0030669;GO:0032050;GO:0045502;GO:0048477;GO:0048488;GO:0050658;GO:0051028;GO:0070727;GO:2000302;GO:2000370;GO:0030727;GO:0005856	transport;Golgi apparatus;mRNA binding;protein binding;cytoplasm;cytosol;germarium-derived egg chamber formation;germarium-derived oocyte fate determination;oocyte axis specification;oocyte nucleus migration involved in oocyte dorsal/ventral axis specification;oocyte microtubule cytoskeleton polarization;intracellular mRNA localization;oocyte microtubule cytoskeleton organization;Rab GTPase bindi…	K18739	BICD	http://www.genome.jp/dbget-bin/www_bget?ko:K18739	-	-	KOG0999(U)(Microtubule-associated protein Bicaudal-D)	Protein	Protein bicaudal D OS=Drosophila melanogaster GN=BicD PE=1 SV=2
NM_165220.3	598.53	593.71	681	837.72	906.24	770.01	919.08	739.67	921.44	BicD	bicaudal D, isoform D [Drosophila melanogaster] &gt;AGB93066.1 bicaudal D, isoform D [Drosophila melanogaster]	GO:0006810;GO:0005794;GO:0003729;GO:0005515;GO:0005737;GO:0005829;GO:0007293;GO:0007294;GO:0007309;GO:0007312;GO:0008103;GO:0008298;GO:0016325;GO:0017137;GO:0019233;GO:0030100;GO:0030669;GO:0032050;GO:0045502;GO:0048477;GO:0048488;GO:0050658;GO:0051028;GO:0070727;GO:2000302;GO:2000370;GO:0030727;GO:0005856	transport;Golgi apparatus;mRNA binding;protein binding;cytoplasm;cytosol;germarium-derived egg chamber formation;germarium-derived oocyte fate determination;oocyte axis specification;oocyte nucleus migration involved in oocyte dorsal/ventral axis specification;oocyte microtubule cytoskeleton polarization;intracellular mRNA localization;oocyte microtubule cytoskeleton organization;Rab GTPase bindi…	K18739	BICD	http://www.genome.jp/dbget-bin/www_bget?ko:K18739	-	-	KOG0999(U)(Microtubule-associated protein Bicaudal-D)	Protein	Protein bicaudal D OS=Drosophila melanogaster GN=BicD PE=1 SV=2
NM_080709.3	47	48	49	25	23	5	5	3	11	boss	bride of sevenless [Drosophila melanogaster] &gt;P22815.3 RecName: Full=Protein bride of sevenless; Flags: Precursor &gt;CAA39373.1 bride of sevenless protein [Drosophila melanogaster] &gt;AAF56539.1 bride of sevenless [Drosophila melanogaster] &gt;ACS16658.1 FI05616p [Drosophila melanogaster] &gt;AOQ03873.1 boss-RA, partial [synthetic construct] &gt;AOQ11915.1 boss-RA [synthetic construct]	GO:0005102;GO:0004888;GO:0008066;GO:0030297;GO:0004871;GO:0005118;GO:0004930;GO:0007601;GO:0042593;GO:0007465;GO:0009749;GO:0055088;GO:0045467;GO:0007186;GO:0045466;GO:0007165;GO:0051966;GO:0005771;GO:0005886;GO:0016021;GO:0016020;GO:0005887;GO:0042734;GO:0031528;GO:0045470;GO:0050730	receptor binding;transmembrane signaling receptor activity;glutamate receptor activity;transmembrane receptor protein tyrosine kinase activator activity;signal transducer activity;sevenless binding;G-protein coupled receptor activity;visual perception;glucose homeostasis;R7 cell fate commitment;response to glucose;lipid homeostasis;R7 cell development;G-protein coupled receptor signaling pathway;…	K04623	BOSS	http://www.genome.jp/dbget-bin/www_bget?ko:K04623	MAPK signaling pathway - fly	ko04013	-	Protein	Protein bride of sevenless OS=Drosophila melanogaster GN=boss PE=2 SV=3
NM_001274977.1	126.05	112.49	136.96	439.14	409.37	390.86	443.94	264.36	309.33	brm	brahma, isoform E [Drosophila melanogaster] &gt;AGB94599.1 brahma, isoform E [Drosophila melanogaster]	GO:0042393;GO:0005524;GO:0016817;GO:0016787;GO:0016887;GO:0006355;GO:0005634;GO:0005515;GO:0006357;GO:0006909;GO:0007406;GO:0007409;GO:0007419;GO:0007474;GO:0007480;GO:0007517;GO:0008094;GO:0008586;GO:0008587;GO:0022008;GO:0035060;GO:0035172;GO:0035329;GO:0036335;GO:0043044;GO:0043974;GO:0045088;GO:0045742;GO:0045893;GO:0048477;GO:0048666;GO:0048813;GO:0070604;GO:0070983;GO:2000134;GO:2000648;GO:…	histone binding;ATP binding;hydrolase activity, acting on acid anhydrides;hydrolase activity;ATPase activity;regulation of transcription, DNA-templated;nucleus;protein binding;regulation of transcription from RNA polymerase II promoter;phagocytosis;negative regulation of neuroblast proliferation;axonogenesis;ventral cord development;imaginal disc-derived wing vein specification;imaginal disc-deri…	K11647	SMARCA2_4	http://www.genome.jp/dbget-bin/www_bget?ko:K11647	-	-	KOG0386(BK)(Chromatin remodeling complex SWI/SNF, component SWI2 and related ATPases (DNA/RNA helicase superfamily))	ATP-dependent	ATP-dependent helicase brm OS=Drosophila melanogaster GN=brm PE=1 SV=2
NM_001274978.1	0	0	0	0	0	0	0	0	57.5	brm	brahma, isoform F [Drosophila melanogaster] &gt;AGB94600.1 brahma, isoform F [Drosophila melanogaster]	GO:0042393;GO:0005524;GO:0016817;GO:0016787;GO:0016887;GO:0006355;GO:0005634;GO:0005515;GO:0006357;GO:0006909;GO:0007406;GO:0007409;GO:0007419;GO:0007474;GO:0007480;GO:0007517;GO:0008094;GO:0008586;GO:0008587;GO:0022008;GO:0035060;GO:0035172;GO:0035329;GO:0036335;GO:0043044;GO:0043974;GO:0045088;GO:0045742;GO:0045893;GO:0048477;GO:0048666;GO:0048813;GO:0070604;GO:0070983;GO:2000134;GO:2000648;GO:…	histone binding;ATP binding;hydrolase activity, acting on acid anhydrides;hydrolase activity;ATPase activity;regulation of transcription, DNA-templated;nucleus;protein binding;regulation of transcription from RNA polymerase II promoter;phagocytosis;negative regulation of neuroblast proliferation;axonogenesis;ventral cord development;imaginal disc-derived wing vein specification;imaginal disc-deri…	K11647	SMARCA2_4	http://www.genome.jp/dbget-bin/www_bget?ko:K11647	-	-	KOG0385(K)(Chromatin remodeling complex WSTF-ISWI, small subunit)	ATP-dependent	ATP-dependent helicase brm OS=Drosophila melanogaster GN=brm PE=1 SV=2
NM_080497.5	159.13	0.01	342.06	211.04	254.72	119.73	50.91	67.69	414.01	brm	brahma, isoform D [Drosophila melanogaster] &gt;NP_536745.4 brahma, isoform C [Drosophila melanogaster] &gt;AAN11773.1 brahma, isoform C [Drosophila melanogaster] &gt;AAN11774.1 brahma, isoform D [Drosophila melanogaster] &gt;AAQ22441.1 RE61274p [Drosophila melanogaster] &gt;AOQ11405.1 brm-RC [synthetic construct]	GO:0005524;GO:0004386;GO:0042393;GO:0000166;GO:0016817;GO:0016787;GO:0005515;GO:0016887;GO:0003713;GO:0007474;GO:2000648;GO:0070983;GO:0045742;GO:0043974;GO:0035329;GO:2000134;GO:0045893;GO:0043044;GO:0036335;GO:0070604;GO:0035060;GO:0005634;GO:0006357;GO:0006909;GO:0007406;GO:0007409;GO:0007419;GO:0007480;GO:0007517;GO:0008094;GO:0008586;GO:0008587;GO:0022008;GO:0035172;GO:0045088;GO:0048477;GO:…	ATP binding;helicase activity;histone binding;nucleotide binding;hydrolase activity, acting on acid anhydrides;hydrolase activity;protein binding;ATPase activity;transcription coactivator activity;imaginal disc-derived wing vein specification;positive regulation of stem cell proliferation;dendrite guidance;positive regulation of epidermal growth factor receptor signaling pathway;histone H3-K27 ac…	K11647	SMARCA2_4	http://www.genome.jp/dbget-bin/www_bget?ko:K11647	-	-	KOG0386(BK)(Chromatin remodeling complex SWI/SNF, component SWI2 and related ATPases (DNA/RNA helicase superfamily))	ATP-dependent	ATP-dependent helicase brm OS=Drosophila melanogaster GN=brm PE=1 SV=2
NM_080498.3	126.05	112.49	136.96	439.14	409.37	390.86	443.94	264.36	309.33	brm	brahma, isoform E [Drosophila melanogaster] &gt;AGB94599.1 brahma, isoform E [Drosophila melanogaster]	GO:0042393;GO:0005524;GO:0016817;GO:0016787;GO:0016887;GO:0006355;GO:0005634;GO:0005515;GO:0006357;GO:0006909;GO:0007406;GO:0007409;GO:0007419;GO:0007474;GO:0007480;GO:0007517;GO:0008094;GO:0008586;GO:0008587;GO:0022008;GO:0035060;GO:0035172;GO:0035329;GO:0036335;GO:0043044;GO:0043974;GO:0045088;GO:0045742;GO:0045893;GO:0048477;GO:0048666;GO:0048813;GO:0070604;GO:0070983;GO:2000134;GO:2000648;GO:…	histone binding;ATP binding;hydrolase activity, acting on acid anhydrides;hydrolase activity;ATPase activity;regulation of transcription, DNA-templated;nucleus;protein binding;regulation of transcription from RNA polymerase II promoter;phagocytosis;negative regulation of neuroblast proliferation;axonogenesis;ventral cord development;imaginal disc-derived wing vein specification;imaginal disc-deri…	K11647	SMARCA2_4	http://www.genome.jp/dbget-bin/www_bget?ko:K11647	-	-	KOG0386(BK)(Chromatin remodeling complex SWI/SNF, component SWI2 and related ATPases (DNA/RNA helicase superfamily))	ATP-dependent	ATP-dependent helicase brm OS=Drosophila melanogaster GN=brm PE=1 SV=2
NM_168640.2	54.03	364.25	0	165.65	118.18	197.35	89.21	196.82	77.77	brm	brahma, isoform D [Drosophila melanogaster] &gt;NP_536745.4 brahma, isoform C [Drosophila melanogaster] &gt;AAN11773.1 brahma, isoform C [Drosophila melanogaster] &gt;AAN11774.1 brahma, isoform D [Drosophila melanogaster] &gt;AAQ22441.1 RE61274p [Drosophila melanogaster] &gt;AOQ11405.1 brm-RC [synthetic construct]	GO:0005524;GO:0004386;GO:0042393;GO:0000166;GO:0016817;GO:0016787;GO:0005515;GO:0016887;GO:0003713;GO:0007474;GO:2000648;GO:0070983;GO:0045742;GO:0043974;GO:0035329;GO:2000134;GO:0045893;GO:0043044;GO:0036335;GO:0070604;GO:0035060;GO:0005634;GO:0006357;GO:0006909;GO:0007406;GO:0007409;GO:0007419;GO:0007480;GO:0007517;GO:0008094;GO:0008586;GO:0008587;GO:0022008;GO:0035172;GO:0045088;GO:0048477;GO:…	ATP binding;helicase activity;histone binding;nucleotide binding;hydrolase activity, acting on acid anhydrides;hydrolase activity;protein binding;ATPase activity;transcription coactivator activity;imaginal disc-derived wing vein specification;positive regulation of stem cell proliferation;dendrite guidance;positive regulation of epidermal growth factor receptor signaling pathway;histone H3-K27 ac…	K11647	SMARCA2_4	http://www.genome.jp/dbget-bin/www_bget?ko:K11647	-	-	KOG0386(BK)(Chromatin remodeling complex SWI/SNF, component SWI2 and related ATPases (DNA/RNA helicase superfamily))	ATP-dependent	ATP-dependent helicase brm OS=Drosophila melanogaster GN=brm PE=1 SV=2
NM_168641.1	33.74	111.77	54.02	51.04	35.35	76.2	0	52.77	85.06	brm	brahma, isoform E [Drosophila melanogaster] &gt;AGB94599.1 brahma, isoform E [Drosophila melanogaster]	GO:0042393;GO:0005524;GO:0016817;GO:0016787;GO:0016887;GO:0006355;GO:0005634;GO:0005515;GO:0006357;GO:0006909;GO:0007406;GO:0007409;GO:0007419;GO:0007474;GO:0007480;GO:0007517;GO:0008094;GO:0008586;GO:0008587;GO:0022008;GO:0035060;GO:0035172;GO:0035329;GO:0036335;GO:0043044;GO:0043974;GO:0045088;GO:0045742;GO:0045893;GO:0048477;GO:0048666;GO:0048813;GO:0070604;GO:0070983;GO:2000134;GO:2000648;GO:…	histone binding;ATP binding;hydrolase activity, acting on acid anhydrides;hydrolase activity;ATPase activity;regulation of transcription, DNA-templated;nucleus;protein binding;regulation of transcription from RNA polymerase II promoter;phagocytosis;negative regulation of neuroblast proliferation;axonogenesis;ventral cord development;imaginal disc-derived wing vein specification;imaginal disc-deri…	K11647	SMARCA2_4	http://www.genome.jp/dbget-bin/www_bget?ko:K11647	-	-	KOG0385(K)(Chromatin remodeling complex WSTF-ISWI, small subunit)	ATP-dependent	ATP-dependent helicase brm OS=Drosophila melanogaster GN=brm PE=1 SV=2
NM_057541.5	0	0	0	0	0	0	0	0	0	-	bearded [Drosophila melanogaster] &gt;AAC47751.1 Bearded protein [Drosophila melanogaster] &gt;AAF49693.1 bearded [Drosophila melanogaster] &gt;AAW64292.1 Bearded [Drosophila melanogaster] &gt;AAW64293.1 Bearded [Drosophila melanogaster] &gt;AAW64294.1 Bearded [Drosophila melanogaster] &gt;AAW64295.1 Bearded [Drosophila melanogaster] &gt;AAW64296.1 Bearded [Drosophila melanogaster] &gt;AAW64297.1…	GO:0005515;GO:0007423;GO:0016360;GO:0007219;GO:0001708	protein binding;sensory organ development;sensory organ precursor cell fate determination;Notch signaling pathway;cell fate specification	-	-	-	-	-	-	-	-
NM_057553.5	152	100	93	122	105	101	70	71	108	brn	uncharacterized protein Dsimw501_GD16669 [Drosophila simulans] &gt;KMZ08112.1 uncharacterized protein Dsimw501_GD16669 [Drosophila simulans]	GO:0016740;GO:0016757;GO:0008378;GO:0006486;GO:0016020;GO:0000139;GO:0016021;GO:0005794;GO:0008375;GO:0047915;GO:0046981;GO:0042248;GO:0006688;GO:0030707;GO:0001744;GO:0048477;GO:0007299;GO:0007219;GO:0016333;GO:0007293;GO:0005576;GO:0005795;GO:0007298	transferase activity;transferase activity, transferring glycosyl groups;galactosyltransferase activity;protein glycosylation;membrane;Golgi membrane;integral component of membrane;Golgi apparatus;acetylglucosaminyltransferase activity;ganglioside galactosyltransferase activity;beta-1,4-mannosylglycolipid beta-1,3-N-acetylglucosaminyltransferase activity;maintenance of polarity of follicular epith…	K02175	BRN	http://www.genome.jp/dbget-bin/www_bget?ko:K02175	Dorso-ventral axis formation	ko04320	KOG2287(G)(Galactosyltransferases)	Beta-1,3-galactosyltransferase	Beta-1,3-galactosyltransferase brn OS=Drosophila melanogaster GN=brn PE=2 SV=2
NM_078748.3	1	0	0	3	3	6	0	0	2	Bsg25A	Blastoderm-specific gene 25A [Drosophila melanogaster] &gt;Q9VR17.2 RecName: Full=Early boundary activity protein 1; AltName: Full=Blastoderm-specific gene 25A &gt;AAL90349.1 RE24665p [Drosophila melanogaster] &gt;AAF50991.2 Blastoderm-specific gene 25A [Drosophila melanogaster] &gt;ACL86639.1 Bsg25A-PA, partial [synthetic construct] &gt;ACL91252.1 Bsg25A-PA [synthetic construct]	GO:0003677;GO:0043565;GO:0043035;GO:0031937;GO:0006351;GO:0006355;GO:0001700;GO:0005677;GO:0005634	DNA binding;sequence-specific DNA binding;chromatin insulator sequence binding;positive regulation of chromatin silencing;transcription, DNA-templated;regulation of transcription, DNA-templated;embryonic development via the syncytial blastoderm;chromatin silencing complex;nucleus	-	-	-	-	-	-	Early	Early boundary activity protein 1 OS=Drosophila melanogaster GN=Bsg25A PE=1 SV=2
NM_001201769.2	129.04	197.95	138.45	301.02	266.35	256.47	235.94	219.84	337.1	Bsg25D	Blastoderm-specific gene 25D, isoform C [Drosophila melanogaster] &gt;AAN10536.1 Blastoderm-specific gene 25D, isoform C [Drosophila melanogaster]	GO:0000242;GO:0005813;GO:0008017;GO:0034994;GO:0007275	pericentriolar material;centrosome;microtubule binding;microtubule organizing center attachment site organization;multicellular organism development	-	-	-	-	-	-	Blastoderm-specific	Blastoderm-specific protein 25D OS=Drosophila melanogaster GN=Bsg25D PE=1 SV=3
NM_001201770.2	0	20.56	0	19.37	77.51	43.78	48.96	35.28	28.26	Bsg25D	Blastoderm-specific gene 25D, isoform E [Drosophila melanogaster] &gt;ADV36949.1 Blastoderm-specific gene 25D, isoform E [Drosophila melanogaster]	GO:0000242;GO:0005813;GO:0008017;GO:0034994	pericentriolar material;centrosome;microtubule binding;microtubule organizing center attachment site organization	-	-	-	-	-	-	Blastoderm-specific	Blastoderm-specific protein 25D OS=Drosophila melanogaster GN=Bsg25D PE=1 SV=3
NM_001273163.2	0	15	0	0	0	0	0	0	0	Bsg25D	Blastoderm-specific gene 25D, isoform F [Drosophila melanogaster] &gt;AGB92628.1 Blastoderm-specific gene 25D, isoform F [Drosophila melanogaster]	GO:0000242;GO:0005813;GO:0008017;GO:0034994	pericentriolar material;centrosome;microtubule binding;microtubule organizing center attachment site organization	-	-	-	-	-	-	Blastoderm-specific	Blastoderm-specific protein 25D OS=Drosophila melanogaster GN=Bsg25D PE=1 SV=3
NM_001273164.2	0	35.88	60.28	113.1	119.73	196.24	73.47	198.16	160.13	Bsg25D	Blastoderm-specific gene 25D, isoform G [Drosophila melanogaster] &gt;AGB92629.1 Blastoderm-specific gene 25D, isoform G [Drosophila melanogaster]	GO:0000242;GO:0005813;GO:0008017;GO:0034994	pericentriolar material;centrosome;microtubule binding;microtubule organizing center attachment site organization	-	-	-	-	-	-	Blastoderm-specific	Blastoderm-specific protein 25D OS=Drosophila melanogaster GN=Bsg25D PE=1 SV=3
NM_057568.6	10.35	0.01	6.7	0	0	0	0	0	0	Bsg25D	Blastoderm-specific gene 25D, isoform F [Drosophila melanogaster] &gt;AGB92628.1 Blastoderm-specific gene 25D, isoform F [Drosophila melanogaster]	GO:0000242;GO:0005813;GO:0008017;GO:0034994;GO:0007275	pericentriolar material;centrosome;microtubule binding;microtubule organizing center attachment site organization;multicellular organism development	-	-	-	-	-	-	Blastoderm-specific	Blastoderm-specific protein 25D OS=Drosophila melanogaster GN=Bsg25D PE=1 SV=3
NM_164637.3	75.36	70.37	21.19	234.11	168.79	11.55	110.18	0	0	Bsg25D	Blastoderm-specific gene 25D, isoform B [Drosophila melanogaster] &gt;AAF52235.1 Blastoderm-specific gene 25D, isoform B [Drosophila melanogaster] &gt;AAM12280.1 LD21844p [Drosophila melanogaster] &gt;ACL86136.1 Bsg25D-PB, partial [synthetic construct] &gt;AOQ10287.1 Bsg25D-RB [synthetic construct]	GO:0000242;GO:0005813;GO:0008017;GO:0034994	pericentriolar material;centrosome;microtubule binding;microtubule organizing center attachment site organization	-	-	-	-	-	-	Blastoderm-specific	Blastoderm-specific protein 25D OS=Drosophila melanogaster GN=Bsg25D PE=1 SV=3
NM_164638.3	185.25	484.23	190.38	508.4	486.62	654.96	393.45	399.72	571.51	Bsg25D	Blastoderm-specific gene 25D, isoform C [Drosophila melanogaster] &gt;AAN10536.1 Blastoderm-specific gene 25D, isoform C [Drosophila melanogaster]	GO:0000242;GO:0005813;GO:0008017;GO:0034994	pericentriolar material;centrosome;microtubule binding;microtubule organizing center attachment site organization	-	-	-	-	-	-	Blastoderm-specific	Blastoderm-specific protein 25D OS=Drosophila melanogaster GN=Bsg25D PE=1 SV=3
NM_001169459.1	21.42	10.76	10.59	50.02	34.37	20.47	23.02	10.79	10.71	bsk	Chain A, The Crystal Structure Of Jnk From Drosophila Melanogaster Reveals An Evolutionarily Conserved Topology With That Of Mammalian Jnk Proteins.	GO:0004672;GO:0005524;GO:0004674;GO:0016301;GO:0004705;GO:0016740;GO:0000166;GO:0004707;GO:0005515;GO:0007258;GO:0071907;GO:0009408;GO:0016055;GO:0043508;GO:0048812;GO:0048615;GO:0035006;GO:0000165;GO:0048803;GO:0030425;GO:0005737;GO:0030424;GO:0016310;GO:0006468;GO:0001736;GO:0006979;GO:0007254;GO:0007298;GO:0007391;GO:0007411;GO:0007616;GO:0009267;GO:0010508;GO:0016319;GO:0019731;GO:0030707;GO:…	protein kinase activity;ATP binding;protein serine/threonine kinase activity;kinase activity;JUN kinase activity;transferase activity;nucleotide binding;MAP kinase activity;protein binding;JUN phosphorylation;determination of digestive tract left/right asymmetry;response to heat;Wnt signaling pathway;negative regulation of JUN kinase activity;neuron projection morphogenesis;embryonic anterior mid…	K04440	JNK	http://www.genome.jp/dbget-bin/www_bget?ko:K04440	Apoptosis;Apoptosis - fly;Apoptosis - multiple species;Necroptosis;Focal adhesion;Tight junction;Autophagy - animal;Mitophagy - animal;ErbB signaling pathway;FoxO signaling pathway;Hippo signaling pathway -fly;MAPK signaling pathway;MAPK signaling pathway - fly;Ras signaling pathway;Sphingolipid signaling pathway;TNF signaling pathway;Wnt signaling pathway;cAMP signaling pathway;Protein processin…	ko04210,ko04214,ko04215,ko04217,ko04510,ko04530,ko04140,ko04137,ko04012,ko04068,ko04391,ko04010,ko04013,ko04014,ko04071,ko04668,ko04310,ko04024,ko04141,ko04212,ko04380,ko04920,ko04912,ko04910,ko04914,ko04917,ko04664,ko04657,ko04621,ko04622,ko04658,ko04659,ko04624,ko04620,ko04728,ko04722,ko04723,ko04750	KOG0660(T)(Mitogen-activated protein kinase)	Stress-activated	Stress-activated protein kinase JNK OS=Drosophila melanogaster GN=bsk PE=1 SV=1
NM_001169461.3	27.01	14.9	15.48	0	0	0	0	6.25	6.85	bsk	Chain A, The Crystal Structure Of Jnk From Drosophila Melanogaster Reveals An Evolutionarily Conserved Topology With That Of Mammalian Jnk Proteins.	GO:0004672;GO:0005524;GO:0004674;GO:0016301;GO:0004705;GO:0016740;GO:0000166;GO:0004707;GO:0005515;GO:0007258;GO:0071907;GO:0009408;GO:0016055;GO:0043508;GO:0048812;GO:0048615;GO:0035006;GO:0000165;GO:0048803;GO:0030425;GO:0005737;GO:0030424;GO:0016310;GO:0006468;GO:0001736;GO:0006979;GO:0007254;GO:0007298;GO:0007391;GO:0007411;GO:0007616;GO:0009267;GO:0010508;GO:0016319;GO:0019731;GO:0030707;GO:…	protein kinase activity;ATP binding;protein serine/threonine kinase activity;kinase activity;JUN kinase activity;transferase activity;nucleotide binding;MAP kinase activity;protein binding;JUN phosphorylation;determination of digestive tract left/right asymmetry;response to heat;Wnt signaling pathway;negative regulation of JUN kinase activity;neuron projection morphogenesis;embryonic anterior mid…	K04440	JNK	http://www.genome.jp/dbget-bin/www_bget?ko:K04440	Apoptosis;Apoptosis - fly;Apoptosis - multiple species;Necroptosis;Focal adhesion;Tight junction;Autophagy - animal;Mitophagy - animal;ErbB signaling pathway;FoxO signaling pathway;Hippo signaling pathway -fly;MAPK signaling pathway;MAPK signaling pathway - fly;Ras signaling pathway;Sphingolipid signaling pathway;TNF signaling pathway;Wnt signaling pathway;cAMP signaling pathway;Protein processin…	ko04210,ko04214,ko04215,ko04217,ko04510,ko04530,ko04140,ko04137,ko04012,ko04068,ko04391,ko04010,ko04013,ko04014,ko04071,ko04668,ko04310,ko04024,ko04141,ko04212,ko04380,ko04920,ko04912,ko04910,ko04914,ko04917,ko04664,ko04657,ko04621,ko04622,ko04658,ko04659,ko04624,ko04620,ko04728,ko04722,ko04723,ko04750	KOG0660(T)(Mitogen-activated protein kinase)	Stress-activated	Stress-activated protein kinase JNK OS=Drosophila melanogaster GN=bsk PE=1 SV=1
NM_164900.3	804.57	620.34	556.93	889.98	872.63	842.53	675.98	601.97	531.44	bsk	Chain A, The Crystal Structure Of Jnk From Drosophila Melanogaster Reveals An Evolutionarily Conserved Topology With That Of Mammalian Jnk Proteins.	GO:0004672;GO:0005524;GO:0004674;GO:0016301;GO:0004705;GO:0016740;GO:0000166;GO:0004707;GO:0005515;GO:0007258;GO:0071907;GO:0009408;GO:0016055;GO:0043508;GO:0048812;GO:0048615;GO:0035006;GO:0000165;GO:0048803;GO:0030425;GO:0005737;GO:0030424;GO:0016310;GO:0006468;GO:0001736;GO:0006979;GO:0007254;GO:0007298;GO:0007391;GO:0007411;GO:0007616;GO:0009267;GO:0010508;GO:0016319;GO:0019731;GO:0030707;GO:…	protein kinase activity;ATP binding;protein serine/threonine kinase activity;kinase activity;JUN kinase activity;transferase activity;nucleotide binding;MAP kinase activity;protein binding;JUN phosphorylation;determination of digestive tract left/right asymmetry;response to heat;Wnt signaling pathway;negative regulation of JUN kinase activity;neuron projection morphogenesis;embryonic anterior mid…	K04440	JNK	http://www.genome.jp/dbget-bin/www_bget?ko:K04440	Apoptosis;Apoptosis - fly;Apoptosis - multiple species;Necroptosis;Focal adhesion;Tight junction;Autophagy - animal;Mitophagy - animal;ErbB signaling pathway;FoxO signaling pathway;Hippo signaling pathway -fly;MAPK signaling pathway;MAPK signaling pathway - fly;Ras signaling pathway;Sphingolipid signaling pathway;TNF signaling pathway;Wnt signaling pathway;cAMP signaling pathway;Protein processin…	ko04210,ko04214,ko04215,ko04217,ko04510,ko04530,ko04140,ko04137,ko04012,ko04068,ko04391,ko04010,ko04013,ko04014,ko04071,ko04668,ko04310,ko04024,ko04141,ko04212,ko04380,ko04920,ko04912,ko04910,ko04914,ko04917,ko04664,ko04657,ko04621,ko04622,ko04658,ko04659,ko04624,ko04620,ko04728,ko04722,ko04723,ko04750	KOG0665(T)(Jun-N-terminal kinase (JNK))	Stress-activated	Stress-activated protein kinase JNK OS=Drosophila melanogaster GN=bsk PE=1 SV=1
NM_078545.3	15	14	14	7	18	6	0	0	4	btd	buttonhead [Drosophila melanogaster] &gt;Q24266.1 RecName: Full=Transcription factor btd; AltName: Full=Protein buttonhead &gt;pir||S39356 transcription factor btd - fruit fly (Drosophila sp.) &gt;CAA82545.1 BTD [Drosophila melanogaster] &gt;AAF46518.1 buttonhead [Drosophila melanogaster] &gt;AOQ02686.1 btd-RA, partial [synthetic construct] &gt;AOQ15099.1 btd-PA [synthetic construct]	GO:0003705;GO:0003677;GO:0043565;GO:0003676;GO:0008134;GO:0003700;GO:0046872;GO:0000122;GO:0007376;GO:0007380;GO:0007480;GO:0045944;GO:0035288;GO:0006351;GO:0035289;GO:0006355;GO:0006357;GO:0005634	transcription factor activity, RNA polymerase II distal enhancer sequence-specific binding;DNA binding;sequence-specific DNA binding;nucleic acid binding;transcription factor binding;transcription factor activity, sequence-specific DNA binding;metal ion binding;negative regulation of transcription from RNA polymerase II promoter;cephalic furrow formation;specification of segmental identity, head;…	K09200	SP-N	http://www.genome.jp/dbget-bin/www_bget?ko:K09200	-	-	KOG1721(R)(FOG: Zn-finger)	Transcription	Transcription factor btd OS=Drosophila melanogaster GN=btd PE=2 SV=1
NM_001299191.1	210.82	84.79	83.79	268.21	141.2	407.9	351.82	70.59	382.43	Gmps	uncharacterized protein Dsimw501_GD21646, isoform C [Drosophila simulans] &gt;KMY91299.1 uncharacterized protein Dsimw501_GD21646, isoform C [Drosophila simulans]	GO:0005524;GO:0016462;GO:0003922;GO:0016874;GO:0016787;GO:0006164;GO:0006177;GO:0035800;GO:0003921;GO:0016578;GO:2000152;GO:0007411;GO:0005700;GO:0005829;GO:0043234	ATP binding;pyrophosphatase activity;GMP synthase (glutamine-hydrolyzing) activity;ligase activity;hydrolase activity;purine nucleotide biosynthetic process;GMP biosynthetic process;deubiquitinase activator activity;GMP synthase activity;histone deubiquitination;regulation of ubiquitin-specific protease activity;axon guidance;polytene chromosome;cytosol;protein complex	K01951	guaA,GMPS	http://www.genome.jp/dbget-bin/www_bget?ko:K01951	Purine metabolism;Drug metabolism - other enzymes	ko00230,ko00983	KOG1622(F)(GMP synthase)	GMP	GMP synthase [glutamine-hydrolyzing] OS=Rattus norvegicus GN=Gmps PE=1 SV=1
NM_138759.4	1578.89	1136.9	1187.34	1006.45	1104.47	764.29	578.93	727.91	679.76	Gmps	uncharacterized protein Dsimw501_GD21646, isoform C [Drosophila simulans] &gt;KMY91299.1 uncharacterized protein Dsimw501_GD21646, isoform C [Drosophila simulans]	GO:0005524;GO:0016462;GO:0003922;GO:0016874;GO:0016787;GO:0006164;GO:0006177;GO:0035800;GO:0003921;GO:0016578;GO:2000152;GO:0007411;GO:0005700;GO:0005829;GO:0043234	ATP binding;pyrophosphatase activity;GMP synthase (glutamine-hydrolyzing) activity;ligase activity;hydrolase activity;purine nucleotide biosynthetic process;GMP biosynthetic process;deubiquitinase activator activity;GMP synthase activity;histone deubiquitination;regulation of ubiquitin-specific protease activity;axon guidance;polytene chromosome;cytosol;protein complex	K01951	guaA,GMPS	http://www.genome.jp/dbget-bin/www_bget?ko:K01951	Purine metabolism;Drug metabolism - other enzymes	ko00230,ko00983	KOG1622(F)(GMP synthase)	GMP	GMP synthase [glutamine-hydrolyzing] OS=Rattus norvegicus GN=Gmps PE=1 SV=1
novel.12909.2	2184.29	1229.31	1365.87	68.34	284.33	29.81	41.24	32.5	60.81	Gmps	uncharacterized protein Dsimw501_GD21646, isoform C [Drosophila simulans] &gt;KMY91299.1 uncharacterized protein Dsimw501_GD21646, isoform C [Drosophila simulans]	GO:0005524;GO:0016462;GO:0003922;GO:0016874;GO:0016787;GO:0006164;GO:0006177;GO:0035800;GO:0003921;GO:0016578;GO:2000152;GO:0007411;GO:0005700;GO:0005829;GO:0043234	ATP binding;pyrophosphatase activity;GMP synthase (glutamine-hydrolyzing) activity;ligase activity;hydrolase activity;purine nucleotide biosynthetic process;GMP biosynthetic process;deubiquitinase activator activity;GMP synthase activity;histone deubiquitination;regulation of ubiquitin-specific protease activity;axon guidance;polytene chromosome;cytosol;protein complex	K01951	guaA,GMPS	http://www.genome.jp/dbget-bin/www_bget?ko:K01951	Purine metabolism;Drug metabolism - other enzymes	ko00230,ko00983	KOG1622(F)(GMP synthase)	GMP	GMP synthase [glutamine-hydrolyzing] OS=Rattus norvegicus GN=Gmps PE=1 SV=1
NM_001299840.1	0	0	1.17	0	0	0	0	0	0	bw	GD25039 [Drosophila simulans]	GO:0005524;GO:0000166;GO:0016787;GO:0016887;GO:0006810;GO:0016020;GO:0016021;GO:0031409;GO:0005395;GO:0042626;GO:0006856;GO:0006727;GO:0007605;GO:0005886;GO:0005887	ATP binding;nucleotide binding;hydrolase activity;ATPase activity;transport;membrane;integral component of membrane;pigment binding;eye pigment precursor transporter activity;ATPase activity, coupled to transmembrane movement of substances;eye pigment precursor transport;ommochrome biosynthetic process;sensory perception of sound;plasma membrane;integral component of plasma membrane	-	-	-	-	-	KOG0061(Q)(Transporter, ABC superfamily (Breast cancer resistance protein))	Protein	Protein brown OS=Drosophila melanogaster GN=bw PE=2 SV=1
NM_079100.3	61.64	82.43	118.87	355.02	380.98	320.24	293.92	353.95	371.58	bw	GD25039 [Drosophila simulans]	GO:0005524;GO:0000166;GO:0016787;GO:0016887;GO:0006810;GO:0016020;GO:0016021;GO:0031409;GO:0005395;GO:0042626;GO:0006856;GO:0006727;GO:0007605;GO:0005886;GO:0005887	ATP binding;nucleotide binding;hydrolase activity;ATPase activity;transport;membrane;integral component of membrane;pigment binding;eye pigment precursor transporter activity;ATPase activity, coupled to transmembrane movement of substances;eye pigment precursor transport;ommochrome biosynthetic process;sensory perception of sound;plasma membrane;integral component of plasma membrane	-	-	-	-	-	KOG0061(Q)(Transporter, ABC superfamily (Breast cancer resistance protein))	Protein	Protein brown OS=Drosophila melanogaster GN=bw PE=2 SV=1
NM_001170098.2	0	0	0	28.17	7	0	0	6.57	0	TNS	SD01953p, partial [Drosophila melanogaster]	GO:0003779;GO:0007016;GO:0007475;GO:0007476;GO:0005925	actin binding;cytoskeletal anchoring at plasma membrane;apposition of dorsal and ventral imaginal disc-derived wing surfaces;imaginal disc-derived wing morphogenesis;focal adhesion	K18080	TNS	http://www.genome.jp/dbget-bin/www_bget?ko:K18080	-	-	-	Tensin	Tensin OS=Gallus gallus GN=TNS PE=1 SV=2
NM_001170099.3	48.68	78.78	66.35	99.55	96.02	119.1	117.59	77.01	150.43	TNS	SD01953p, partial [Drosophila melanogaster]	GO:0003779;GO:0007016;GO:0007475;GO:0007476;GO:0005925	actin binding;cytoskeletal anchoring at plasma membrane;apposition of dorsal and ventral imaginal disc-derived wing surfaces;imaginal disc-derived wing morphogenesis;focal adhesion	K18080	TNS	http://www.genome.jp/dbget-bin/www_bget?ko:K18080	-	-	KOG1930(TZ)(Focal adhesion protein Tensin, contains PTB domain)	Tensin	Tensin OS=Gallus gallus GN=TNS PE=1 SV=2
NM_141644.4	522.32	908.22	586.65	1517.28	1313.98	1245.9	1224.41	1000.41	1137.57	TNS	SD01953p, partial [Drosophila melanogaster]	GO:0003779;GO:0007016;GO:0007475;GO:0007476;GO:0005925	actin binding;cytoskeletal anchoring at plasma membrane;apposition of dorsal and ventral imaginal disc-derived wing surfaces;imaginal disc-derived wing morphogenesis;focal adhesion	K18080	TNS	http://www.genome.jp/dbget-bin/www_bget?ko:K18080	-	-	KOG1930(TZ)(Focal adhesion protein Tensin, contains PTB domain)	Tensin	Tensin OS=Gallus gallus GN=TNS PE=1 SV=2
NM_142233.3	0	0	0	0	0	0	0	0	0	-	crossover suppressor on 3 of gowen, isoform A [Drosophila melanogaster] &gt;NP_732065.1 crossover suppressor on 3 of gowen, isoform B [Drosophila melanogaster] &gt;NP_732066.1 crossover suppressor on 3 of gowen, isoform C [Drosophila melanogaster] &gt;AAF55223.1 crossover suppressor on 3 of gowen, isoform A [Drosophila melanogaster] &gt;AAN13675.1 crossover suppressor on 3 of gowen, isoform B [Dr…	GO:0007131;GO:0000795	reciprocal meiotic recombination;synaptonemal complex	-	-	-	-	-	-	-	-
NM_169670.3	0	0	0	64.61	0	43.14	0	38.75	0	-	crossover suppressor on 3 of gowen, isoform A [Drosophila melanogaster] &gt;NP_732065.1 crossover suppressor on 3 of gowen, isoform B [Drosophila melanogaster] &gt;NP_732066.1 crossover suppressor on 3 of gowen, isoform C [Drosophila melanogaster] &gt;AAF55223.1 crossover suppressor on 3 of gowen, isoform A [Drosophila melanogaster] &gt;AAN13675.1 crossover suppressor on 3 of gowen, isoform B [Dr…	GO:0007131;GO:0000795	reciprocal meiotic recombination;synaptonemal complex	-	-	-	-	-	-	-	-
NM_169671.3	0	0	0	33.28	49.38	32.99	84.09	74.53	0	-	crossover suppressor on 3 of gowen, isoform A [Drosophila melanogaster] &gt;NP_732065.1 crossover suppressor on 3 of gowen, isoform B [Drosophila melanogaster] &gt;NP_732066.1 crossover suppressor on 3 of gowen, isoform C [Drosophila melanogaster] &gt;AAF55223.1 crossover suppressor on 3 of gowen, isoform A [Drosophila melanogaster] &gt;AAN13675.1 crossover suppressor on 3 of gowen, isoform B [Dr…	GO:0007131;GO:0000795	reciprocal meiotic recombination;synaptonemal complex	-	-	-	-	-	-	-	-
novel.4428.4	374	174	150	94.11	122.62	95.87	137.91	84.73	267	-	crossover suppressor on 3 of gowen, isoform A [Drosophila melanogaster] &gt;NP_732065.1 crossover suppressor on 3 of gowen, isoform B [Drosophila melanogaster] &gt;NP_732066.1 crossover suppressor on 3 of gowen, isoform C [Drosophila melanogaster] &gt;AAF55223.1 crossover suppressor on 3 of gowen, isoform A [Drosophila melanogaster] &gt;AAN13675.1 crossover suppressor on 3 of gowen, isoform B [Dr…	GO:0007131;GO:0000795	reciprocal meiotic recombination;synaptonemal complex	-	-	-	-	-	-	-	-
NM_001300664.1	619.41	390.66	452.47	297.72	254.37	1.25	92.09	0	61.92	glo-4	claret, isoform A [Drosophila melanogaster] &gt;NP_001287593.1 claret, isoform C [Drosophila melanogaster] &gt;AAF56945.4 claret, isoform A [Drosophila melanogaster] &gt;ACM16688.1 FI02178p [Drosophila melanogaster] &gt;AHN57592.1 claret, isoform C [Drosophila melanogaster] &gt;AOQ07345.1 ca-RA, partial [synthetic construct] &gt;AOQ10417.1 ca-RA [synthetic construct]	GO:0017112;GO:0017137;GO:0010506;GO:0032483;GO:0010883;GO:0006856;GO:0006727;GO:0060967;GO:0008057;GO:0005575	Rab guanyl-nucleotide exchange factor activity;Rab GTPase binding;regulation of autophagy;regulation of Rab protein signal transduction;regulation of lipid storage;eye pigment precursor transport;ommochrome biosynthetic process;negative regulation of gene silencing by RNA;eye pigment granule organization;cellular_component	-	-	-	-	-	KOG1426(S)(FOG: RCC1 domain)	X-linked	X-linked retinitis pigmentosa GTPase regulator homolog OS=Caenorhabditis elegans GN=glo-4 PE=1 SV=2
NM_170430.3	316.04	237.41	241.06	790.86	813.32	888.75	568.91	577.74	903.08	glo-4	claret, isoform A [Drosophila melanogaster] &gt;NP_001287593.1 claret, isoform C [Drosophila melanogaster] &gt;AAF56945.4 claret, isoform A [Drosophila melanogaster] &gt;ACM16688.1 FI02178p [Drosophila melanogaster] &gt;AHN57592.1 claret, isoform C [Drosophila melanogaster] &gt;AOQ07345.1 ca-RA, partial [synthetic construct] &gt;AOQ10417.1 ca-RA [synthetic construct]	GO:0017112;GO:0017137;GO:0010506;GO:0032483;GO:0010883;GO:0006856;GO:0006727;GO:0060967;GO:0008057;GO:0005575	Rab guanyl-nucleotide exchange factor activity;Rab GTPase binding;regulation of autophagy;regulation of Rab protein signal transduction;regulation of lipid storage;eye pigment precursor transport;ommochrome biosynthetic process;negative regulation of gene silencing by RNA;eye pigment granule organization;cellular_component	-	-	-	-	-	KOG1426(S)(FOG: RCC1 domain)	X-linked	X-linked retinitis pigmentosa GTPase regulator homolog OS=Caenorhabditis elegans GN=glo-4 PE=1 SV=2
NM_001273567.1	20.66	0	0	0	13.04	8.98	0	0	0	cact	RE25277p [Drosophila melanogaster]	GO:0008134;GO:0005515;GO:0019732;GO:0006967;GO:0046843;GO:0006974;GO:0006955;GO:0042994;GO:0048477;GO:0006952;GO:0045087;GO:0008063;GO:0005737;GO:0031594;GO:0006909;GO:0007399;GO:0009620;GO:0009950;GO:0019730;GO:0030097	transcription factor binding;protein binding;antifungal humoral response;positive regulation of antifungal peptide biosynthetic process;dorsal appendage formation;cellular response to DNA damage stimulus;immune response;cytoplasmic sequestering of transcription factor;oogenesis;defense response;innate immune response;Toll signaling pathway;cytoplasm;neuromuscular junction;phagocytosis;nervous sys…	K09259	K09259	http://www.genome.jp/dbget-bin/www_bget?ko:K09259	-	-	KOG0504(R)(FOG: Ankyrin repeat)	NF-kappa-B	NF-kappa-B inhibitor cactus OS=Drosophila melanogaster GN=cact PE=1 SV=2
NM_057594.4	660.84	1176	710	1551.5	1237.6	1154.22	1239.08	1081.79	1375.7	cact	RE25277p [Drosophila melanogaster]	GO:0008134;GO:0005515;GO:0019732;GO:0006967;GO:0046843;GO:0006974;GO:0006955;GO:0042994;GO:0048477;GO:0006952;GO:0045087;GO:0008063;GO:0005737;GO:0031594;GO:0006909;GO:0007399;GO:0009620;GO:0009950;GO:0019730;GO:0030097	transcription factor binding;protein binding;antifungal humoral response;positive regulation of antifungal peptide biosynthetic process;dorsal appendage formation;cellular response to DNA damage stimulus;immune response;cytoplasmic sequestering of transcription factor;oogenesis;defense response;innate immune response;Toll signaling pathway;cytoplasm;neuromuscular junction;phagocytosis;nervous sys…	K09259	K09259	http://www.genome.jp/dbget-bin/www_bget?ko:K09259	-	-	KOG0504(R)(FOG: Ankyrin repeat)	NF-kappa-B	NF-kappa-B inhibitor cactus OS=Drosophila melanogaster GN=cact PE=1 SV=2
NM_057595.4	481.77	342.23	335.55	436.61	409.57	455.81	581.54	414.63	415.24	cact	cactus, isoform C [Drosophila melanogaster] &gt;AAN10937.1 cactus, isoform C [Drosophila melanogaster]	GO:0008134;GO:0005515;GO:0019732;GO:0006967;GO:0046843;GO:0006974;GO:0006955;GO:0042994;GO:0048477;GO:0006952;GO:0045087;GO:0008063;GO:0005737;GO:0031594;GO:0006909;GO:0007399;GO:0009620;GO:0009950;GO:0019730;GO:0030097	transcription factor binding;protein binding;antifungal humoral response;positive regulation of antifungal peptide biosynthetic process;dorsal appendage formation;cellular response to DNA damage stimulus;immune response;cytoplasmic sequestering of transcription factor;oogenesis;defense response;innate immune response;Toll signaling pathway;cytoplasm;neuromuscular junction;phagocytosis;nervous sys…	K09259	K09259	http://www.genome.jp/dbget-bin/www_bget?ko:K09259	-	-	KOG0504(R)(FOG: Ankyrin repeat)	NF-kappa-B	NF-kappa-B inhibitor cactus OS=Drosophila melanogaster GN=cact PE=1 SV=2
NM_165152.2	0	8.97	0	2.59	0	0	13.21	0	0	cact	RE25277p [Drosophila melanogaster]	GO:0008134;GO:0005515;GO:0019732;GO:0006967;GO:0046843;GO:0006974;GO:0006955;GO:0042994;GO:0048477;GO:0006952;GO:0045087;GO:0008063;GO:0005737;GO:0031594;GO:0006909;GO:0007399;GO:0009620;GO:0009950;GO:0019730;GO:0030097	transcription factor binding;protein binding;antifungal humoral response;positive regulation of antifungal peptide biosynthetic process;dorsal appendage formation;cellular response to DNA damage stimulus;immune response;cytoplasmic sequestering of transcription factor;oogenesis;defense response;innate immune response;Toll signaling pathway;cytoplasm;neuromuscular junction;phagocytosis;nervous sys…	K09259	K09259	http://www.genome.jp/dbget-bin/www_bget?ko:K09259	-	-	KOG0504(R)(FOG: Ankyrin repeat)	NF-kappa-B	NF-kappa-B inhibitor cactus OS=Drosophila melanogaster GN=cact PE=1 SV=2
NM_205999.2	151.38	67.66	111.03	57.76	62.42	40.88	35.92	10.11	33.89	cact	RE25277p [Drosophila melanogaster]	GO:0008134;GO:0005515;GO:0019732;GO:0006967;GO:0046843;GO:0006974;GO:0006955;GO:0042994;GO:0048477;GO:0006952;GO:0045087;GO:0008063;GO:0005737;GO:0031594;GO:0006909;GO:0007399;GO:0009620;GO:0009950;GO:0019730;GO:0030097	transcription factor binding;protein binding;antifungal humoral response;positive regulation of antifungal peptide biosynthetic process;dorsal appendage formation;cellular response to DNA damage stimulus;immune response;cytoplasmic sequestering of transcription factor;oogenesis;defense response;innate immune response;Toll signaling pathway;cytoplasm;neuromuscular junction;phagocytosis;nervous sys…	K09259	K09259	http://www.genome.jp/dbget-bin/www_bget?ko:K09259	-	-	KOG0504(R)(FOG: Ankyrin repeat)	NF-kappa-B	NF-kappa-B inhibitor cactus OS=Drosophila melanogaster GN=cact PE=1 SV=2
novel.12245.2	11.25	34.29	26.69	8.19	4.37	5.45	0	0	0	cact	RE25277p [Drosophila melanogaster]	GO:0008134;GO:0005515;GO:0019732;GO:0006967;GO:0046843;GO:0006974;GO:0006955;GO:0042994;GO:0048477;GO:0006952;GO:0045087;GO:0008063;GO:0005737;GO:0031594;GO:0006909;GO:0007399;GO:0009620;GO:0009950;GO:0019730;GO:0030097	transcription factor binding;protein binding;antifungal humoral response;positive regulation of antifungal peptide biosynthetic process;dorsal appendage formation;cellular response to DNA damage stimulus;immune response;cytoplasmic sequestering of transcription factor;oogenesis;defense response;innate immune response;Toll signaling pathway;cytoplasm;neuromuscular junction;phagocytosis;nervous sys…	K09259	K09259	http://www.genome.jp/dbget-bin/www_bget?ko:K09259	-	-	KOG0504(R)(FOG: Ankyrin repeat)	NF-kappa-B	NF-kappa-B inhibitor cactus OS=Drosophila melanogaster GN=cact PE=1 SV=2
novel.12245.3	90.09	20.84	26.72	38.34	0	14.66	11.25	10.47	13.17	cact	RE25277p [Drosophila melanogaster]	GO:0008134;GO:0005515;GO:0019732;GO:0006967;GO:0046843;GO:0006974;GO:0006955;GO:0042994;GO:0048477;GO:0006952;GO:0045087;GO:0008063;GO:0005737;GO:0031594;GO:0006909;GO:0007399;GO:0009620;GO:0009950;GO:0019730;GO:0030097	transcription factor binding;protein binding;antifungal humoral response;positive regulation of antifungal peptide biosynthetic process;dorsal appendage formation;cellular response to DNA damage stimulus;immune response;cytoplasmic sequestering of transcription factor;oogenesis;defense response;innate immune response;Toll signaling pathway;cytoplasm;neuromuscular junction;phagocytosis;nervous sys…	K09259	K09259	http://www.genome.jp/dbget-bin/www_bget?ko:K09259	-	-	KOG0504(R)(FOG: Ankyrin repeat)	NF-kappa-B	NF-kappa-B inhibitor cactus OS=Drosophila melanogaster GN=cact PE=1 SV=2
NM_001273712.1	0	0	0	0	0	0	0	0	0	cad	caudal, isoform C [Drosophila melanogaster] &gt;AGB93176.1 caudal, isoform C [Drosophila melanogaster]	GO:0003677;GO:0043565;GO:0006355;GO:0005634;GO:0000977;GO:0002807;GO:0003700;GO:0005737;GO:0007350;GO:0007377;GO:0007379;GO:0007442;GO:0007443;GO:0007487;GO:0008284;GO:0009948;GO:0010004;GO:0035215;GO:0035224;GO:0045944;GO:0006351;GO:0007369	DNA binding;sequence-specific DNA binding;regulation of transcription, DNA-templated;nucleus;RNA polymerase II regulatory region sequence-specific DNA binding;positive regulation of antimicrobial peptide biosynthetic process;transcription factor activity, sequence-specific DNA binding;cytoplasm;blastoderm segmentation;germ-band extension;segment specification;hindgut morphogenesis;Malpighian tubu…	K09312	CDX	http://www.genome.jp/dbget-bin/www_bget?ko:K09312	-	-	KOG0848(K)(Transcription factor Caudal, contains HOX domain)	Homeotic	Homeotic protein caudal OS=Drosophila melanogaster GN=cad PE=1 SV=4
NM_057606.6	483.33	151.88	369.33	13.81	82.45	27.51	0	0	0	cad	caudal, isoform A [Drosophila melanogaster] &gt;NP_599128.1 caudal, isoform B [Drosophila melanogaster] &gt;P09085.4 RecName: Full=Homeotic protein caudal &gt;AAF53923.1 caudal, isoform A [Drosophila melanogaster] &gt;AAL39710.1 LD29596p [Drosophila melanogaster] &gt;AAN11088.1 caudal, isoform B [Drosophila melanogaster] &gt;ACL83690.1 cad-PA, partial [synthetic construct] &gt;ACL88796.1 cad-PA […	GO:0003677;GO:0003700;GO:0000977;GO:0043565;GO:0007443;GO:0007442;GO:0035224;GO:0010004;GO:0008284;GO:0002807;GO:0045944;GO:0006351;GO:0007350;GO:0007369;GO:0005737;GO:0005634;GO:0007377;GO:0007379;GO:0007487;GO:0009948;GO:0035215;GO:0006355	DNA binding;transcription factor activity, sequence-specific DNA binding;RNA polymerase II regulatory region sequence-specific DNA binding;sequence-specific DNA binding;Malpighian tubule morphogenesis;hindgut morphogenesis;genital disc anterior/posterior pattern formation;gastrulation involving germ band extension;positive regulation of cell proliferation;positive regulation of antimicrobial pept…	K09312	CDX	http://www.genome.jp/dbget-bin/www_bget?ko:K09312	-	-	KOG0848(K)(Transcription factor Caudal, contains HOX domain)	Homeotic	Homeotic protein caudal OS=Drosophila melanogaster GN=cad PE=1 SV=4
NM_134301.4	562.67	404.12	295.67	64.19	108.55	50.49	1	9	0	cad	caudal, isoform A [Drosophila melanogaster] &gt;NP_599128.1 caudal, isoform B [Drosophila melanogaster] &gt;P09085.4 RecName: Full=Homeotic protein caudal &gt;AAF53923.1 caudal, isoform A [Drosophila melanogaster] &gt;AAL39710.1 LD29596p [Drosophila melanogaster] &gt;AAN11088.1 caudal, isoform B [Drosophila melanogaster] &gt;ACL83690.1 cad-PA, partial [synthetic construct] &gt;ACL88796.1 cad-PA […	GO:0003677;GO:0003700;GO:0000977;GO:0043565;GO:0007443;GO:0007442;GO:0035224;GO:0010004;GO:0008284;GO:0002807;GO:0045944;GO:0006351;GO:0007350;GO:0007369;GO:0005737;GO:0005634;GO:0007377;GO:0007379;GO:0007487;GO:0009948;GO:0035215;GO:0006355	DNA binding;transcription factor activity, sequence-specific DNA binding;RNA polymerase II regulatory region sequence-specific DNA binding;sequence-specific DNA binding;Malpighian tubule morphogenesis;hindgut morphogenesis;genital disc anterior/posterior pattern formation;gastrulation involving germ band extension;positive regulation of cell proliferation;positive regulation of antimicrobial pept…	K09312	CDX	http://www.genome.jp/dbget-bin/www_bget?ko:K09312	-	-	KOG0489(R)(Transcription factor zerknullt and related HOX domain proteins)	Homeotic	Homeotic protein caudal OS=Drosophila melanogaster GN=cad PE=1 SV=4
NM_001259347.2	88.96	101.39	50.5	116.75	106.7	167.65	182.64	124.45	144.95	-	Csa-calmodulin 3, partial [Cupiennius salei]	-	-	K02183	CALM	http://www.genome.jp/dbget-bin/www_bget?ko:K02183	Oocyte meiosis;Apelin signaling pathway;Calcium signaling pathway;MAPK signaling pathway - plant;Phosphatidylinositol signaling system;Rap1 signaling pathway;Ras signaling pathway;cAMP signaling pathway;cGMP - PKG signaling pathway;Adrenergic signaling in cardiomyocytes;Vascular smooth muscle contraction;Gastric acid secretion;Salivary secretion;Aldosterone synthesis and secretion;Estrogen signal…	ko04114,ko04371,ko04020,ko04016,ko04070,ko04015,ko04014,ko04024,ko04022,ko04261,ko04270,ko04971,ko04970,ko04925,ko04915,ko04922,ko04912,ko04910,ko04916,ko04921,ko04924,ko04713,ko04626,ko04728,ko04720,ko04722,ko04750,ko04740,ko04744,ko04745	KOG0027(T)(Calmodulin and related proteins (EF-Hand superfamily))	Calmodulin-A	Calmodulin-A OS=Halocynthia roretzi PE=1 SV=2
NM_001259348.3	2734.51	2716.24	2291.58	2037.69	1998.29	2175.54	2226.71	1469.76	1650.67	-	Csa-calmodulin 3, partial [Cupiennius salei]	-	-	K02183	CALM	http://www.genome.jp/dbget-bin/www_bget?ko:K02183	Oocyte meiosis;Apelin signaling pathway;Calcium signaling pathway;MAPK signaling pathway - plant;Phosphatidylinositol signaling system;Rap1 signaling pathway;Ras signaling pathway;cAMP signaling pathway;cGMP - PKG signaling pathway;Adrenergic signaling in cardiomyocytes;Vascular smooth muscle contraction;Gastric acid secretion;Salivary secretion;Aldosterone synthesis and secretion;Estrogen signal…	ko04114,ko04371,ko04020,ko04016,ko04070,ko04015,ko04014,ko04024,ko04022,ko04261,ko04270,ko04971,ko04970,ko04925,ko04915,ko04922,ko04912,ko04910,ko04916,ko04921,ko04924,ko04713,ko04626,ko04728,ko04720,ko04722,ko04750,ko04740,ko04744,ko04745	KOG0027(T)(Calmodulin and related proteins (EF-Hand superfamily))	Calmodulin-A	Calmodulin-A OS=Halocynthia roretzi PE=1 SV=2
NM_001299408.1	3411.4	0	882.43	0	0	29.67	0	0	0	-	Csa-calmodulin 3, partial [Cupiennius salei]	-	-	K02183	CALM	http://www.genome.jp/dbget-bin/www_bget?ko:K02183	Oocyte meiosis;Apelin signaling pathway;Calcium signaling pathway;MAPK signaling pathway - plant;Phosphatidylinositol signaling system;Rap1 signaling pathway;Ras signaling pathway;cAMP signaling pathway;cGMP - PKG signaling pathway;Adrenergic signaling in cardiomyocytes;Vascular smooth muscle contraction;Gastric acid secretion;Salivary secretion;Aldosterone synthesis and secretion;Estrogen signal…	ko04114,ko04371,ko04020,ko04016,ko04070,ko04015,ko04014,ko04024,ko04022,ko04261,ko04270,ko04971,ko04970,ko04925,ko04915,ko04922,ko04912,ko04910,ko04916,ko04921,ko04924,ko04713,ko04626,ko04728,ko04720,ko04722,ko04750,ko04740,ko04744,ko04745	KOG0027(T)(Calmodulin and related proteins (EF-Hand superfamily))	Calmodulin-A	Calmodulin-A OS=Halocynthia roretzi PE=1 SV=2
NM_078986.3	4145.02	8146.52	5364.46	10108.4	9020.17	9075.05	7611.65	7613.71	5850.38	-	Csa-calmodulin 3, partial [Cupiennius salei]	-	-	K02183	CALM	http://www.genome.jp/dbget-bin/www_bget?ko:K02183	Oocyte meiosis;Apelin signaling pathway;Calcium signaling pathway;MAPK signaling pathway - plant;Phosphatidylinositol signaling system;Rap1 signaling pathway;Ras signaling pathway;cAMP signaling pathway;cGMP - PKG signaling pathway;Adrenergic signaling in cardiomyocytes;Vascular smooth muscle contraction;Gastric acid secretion;Salivary secretion;Aldosterone synthesis and secretion;Estrogen signal…	ko04114,ko04371,ko04020,ko04016,ko04070,ko04015,ko04014,ko04024,ko04022,ko04261,ko04270,ko04971,ko04970,ko04925,ko04915,ko04922,ko04912,ko04910,ko04916,ko04921,ko04924,ko04713,ko04626,ko04728,ko04720,ko04722,ko04750,ko04740,ko04744,ko04745	KOG0027(T)(Calmodulin and related proteins (EF-Hand superfamily))	Calmodulin-A	Calmodulin-A OS=Halocynthia roretzi PE=1 SV=2
NM_165870.2	5168.1	2235.85	3105.04	0	423.78	0	0	0	0	-	Csa-calmodulin 3, partial [Cupiennius salei]	-	-	K02183	CALM	http://www.genome.jp/dbget-bin/www_bget?ko:K02183	Oocyte meiosis;Apelin signaling pathway;Calcium signaling pathway;MAPK signaling pathway - plant;Phosphatidylinositol signaling system;Rap1 signaling pathway;Ras signaling pathway;cAMP signaling pathway;cGMP - PKG signaling pathway;Adrenergic signaling in cardiomyocytes;Vascular smooth muscle contraction;Gastric acid secretion;Salivary secretion;Aldosterone synthesis and secretion;Estrogen signal…	ko04114,ko04371,ko04020,ko04016,ko04070,ko04015,ko04014,ko04024,ko04022,ko04261,ko04270,ko04971,ko04970,ko04925,ko04915,ko04922,ko04912,ko04910,ko04916,ko04921,ko04924,ko04713,ko04626,ko04728,ko04720,ko04722,ko04750,ko04740,ko04744,ko04745	KOG0027(T)(Calmodulin and related proteins (EF-Hand superfamily))	Calmodulin-A	Calmodulin-A OS=Halocynthia roretzi PE=1 SV=2
NM_001144311.2	1015.22	535.59	684.26	43.39	148.81	37.64	18.53	31.45	6.03	capu	cappuccino, isoform E [Drosophila melanogaster] &gt;ACL82990.1 cappuccino, isoform E [Drosophila melanogaster]	GO:0008017;GO:0045010;GO:0005884;GO:0003779;GO:0005737;GO:0005938;GO:0007015;GO:0007304;GO:0007315;GO:0007316;GO:0030029;GO:0045451;GO:0048477;GO:0016021;GO:0016020	microtubule binding;actin nucleation;actin filament;actin binding;cytoplasm;cell cortex;actin filament organization;chorion-containing eggshell formation;pole plasm assembly;pole plasm RNA localization;actin filament-based process;pole plasm oskar mRNA localization;oogenesis;integral component of membrane;membrane	K02184	FMN2	http://www.genome.jp/dbget-bin/www_bget?ko:K02184	Dorso-ventral axis formation	ko04320	KOG1922(TZ)(Rho GTPase effector BNI1 and related formins)	Protein	Protein cappuccino OS=Drosophila melanogaster GN=capu PE=1 SV=2
NM_001144312.2	27.52	6.35	51.73	17.18	0	0	0	12.12	0	capu	uncharacterized protein Dsimw501_GD22724, isoform E [Drosophila simulans] &gt;KMY88004.1 uncharacterized protein Dsimw501_GD22724, isoform E [Drosophila simulans]	GO:0008017;GO:0045010;GO:0005884;GO:0003779;GO:0005737;GO:0005938;GO:0007015;GO:0007304;GO:0007315;GO:0007316;GO:0030029;GO:0045451;GO:0048477;GO:0016021;GO:0016020	microtubule binding;actin nucleation;actin filament;actin binding;cytoplasm;cell cortex;actin filament organization;chorion-containing eggshell formation;pole plasm assembly;pole plasm RNA localization;actin filament-based process;pole plasm oskar mRNA localization;oogenesis;integral component of membrane;membrane	K02184	FMN2	http://www.genome.jp/dbget-bin/www_bget?ko:K02184	Dorso-ventral axis formation	ko04320	KOG1922(TZ)(Rho GTPase effector BNI1 and related formins)	Protein	Protein cappuccino OS=Drosophila melanogaster GN=capu PE=1 SV=2
NM_001144313.2	22.92	82.99	0	37.81	22.67	161.93	152.64	25.6	0	capu	cappuccino, isoform G [Drosophila melanogaster] &gt;ACL82992.1 cappuccino, isoform G [Drosophila melanogaster] &gt;ACV53877.1 LP14792p [Drosophila melanogaster]	GO:0008017;GO:0045010;GO:0005884;GO:0003779;GO:0005737;GO:0005938;GO:0007015;GO:0007304;GO:0007315;GO:0007316;GO:0030029;GO:0045451;GO:0048477;GO:0006810;GO:0015031;GO:0007275;GO:0005829;GO:0016020;GO:0005856;GO:0031410;GO:0030659	microtubule binding;actin nucleation;actin filament;actin binding;cytoplasm;cell cortex;actin filament organization;chorion-containing eggshell formation;pole plasm assembly;pole plasm RNA localization;actin filament-based process;pole plasm oskar mRNA localization;oogenesis;transport;protein transport;multicellular organism development;cytosol;membrane;cytoskeleton;cytoplasmic vesicle;cytoplasmi…	K02184	FMN2	http://www.genome.jp/dbget-bin/www_bget?ko:K02184	Dorso-ventral axis formation	ko04320	KOG1922(TZ)(Rho GTPase effector BNI1 and related formins)	Protein	Protein cappuccino OS=Drosophila melanogaster GN=capu PE=1 SV=2
NM_001144314.2	6384	4109.21	4743.67	0	618.98	0	0	8.91	0	capu	cappuccino, isoform H [Drosophila melanogaster] &gt;ACL82993.1 cappuccino, isoform H [Drosophila melanogaster]	GO:0008017;GO:0045010;GO:0005884;GO:0003779;GO:0005737;GO:0005938;GO:0007015;GO:0007304;GO:0007315;GO:0007316;GO:0030029;GO:0045451;GO:0048477;GO:0006810;GO:0015031;GO:0007275;GO:0005829;GO:0016020;GO:0005856;GO:0031410;GO:0030659	microtubule binding;actin nucleation;actin filament;actin binding;cytoplasm;cell cortex;actin filament organization;chorion-containing eggshell formation;pole plasm assembly;pole plasm RNA localization;actin filament-based process;pole plasm oskar mRNA localization;oogenesis;transport;protein transport;multicellular organism development;cytosol;membrane;cytoskeleton;cytoplasmic vesicle;cytoplasmi…	K02184	FMN2	http://www.genome.jp/dbget-bin/www_bget?ko:K02184	Dorso-ventral axis formation	ko04320	KOG1922(TZ)(Rho GTPase effector BNI1 and related formins)	Protein	Protein cappuccino OS=Drosophila melanogaster GN=capu PE=1 SV=2
NM_001144315.2	1571.92	985.71	1508.48	16.12	216.24	0.98	0	0	12.18	capu	cappuccino, isoform I [Drosophila melanogaster] &gt;ACL82994.1 cappuccino, isoform I [Drosophila melanogaster]	GO:0008017;GO:0045010;GO:0005884;GO:0003779;GO:0005737;GO:0005938;GO:0007015;GO:0007304;GO:0007315;GO:0007316;GO:0030029;GO:0045451;GO:0048477	microtubule binding;actin nucleation;actin filament;actin binding;cytoplasm;cell cortex;actin filament organization;chorion-containing eggshell formation;pole plasm assembly;pole plasm RNA localization;actin filament-based process;pole plasm oskar mRNA localization;oogenesis	K02184	FMN2	http://www.genome.jp/dbget-bin/www_bget?ko:K02184	Dorso-ventral axis formation	ko04320	KOG1922(TZ)(Rho GTPase effector BNI1 and related formins)	Protein	Protein cappuccino OS=Drosophila melanogaster GN=capu PE=1 SV=2
NM_057618.3	56.71	52.58	64.58	563.96	240.75	413.34	294.68	415.97	567.05	capu	cappuccino, isoform F [Drosophila melanogaster] &gt;ACL82991.1 cappuccino, isoform F [Drosophila melanogaster]	GO:0008017;GO:0045010;GO:0005884;GO:0003779;GO:0005737;GO:0005938;GO:0007015;GO:0007304;GO:0007315;GO:0007316;GO:0030029;GO:0045451;GO:0048477;GO:0016021;GO:0016020	microtubule binding;actin nucleation;actin filament;actin binding;cytoplasm;cell cortex;actin filament organization;chorion-containing eggshell formation;pole plasm assembly;pole plasm RNA localization;actin filament-based process;pole plasm oskar mRNA localization;oogenesis;integral component of membrane;membrane	K02184	FMN2	http://www.genome.jp/dbget-bin/www_bget?ko:K02184	Dorso-ventral axis formation	ko04320	KOG1922(TZ)(Rho GTPase effector BNI1 and related formins)	Protein	Protein cappuccino OS=Drosophila melanogaster GN=capu PE=1 SV=2
NM_164565.2	3925.55	2504.6	2817.36	0	986.75	0	0	0	0	capu	AT18380p [Drosophila melanogaster]	GO:0008017;GO:0045010;GO:0005884;GO:0003779;GO:0005737;GO:0005938;GO:0007015;GO:0007304;GO:0007315;GO:0007316;GO:0030029;GO:0045451;GO:0048477;GO:0016020;GO:0016021	microtubule binding;actin nucleation;actin filament;actin binding;cytoplasm;cell cortex;actin filament organization;chorion-containing eggshell formation;pole plasm assembly;pole plasm RNA localization;actin filament-based process;pole plasm oskar mRNA localization;oogenesis;membrane;integral component of membrane	K02184	FMN2	http://www.genome.jp/dbget-bin/www_bget?ko:K02184	Dorso-ventral axis formation	ko04320	KOG1922(TZ)(Rho GTPase effector BNI1 and related formins)	Protein	Protein cappuccino OS=Drosophila melanogaster GN=capu PE=1 SV=2
NM_164566.3	16.37	28.29	10.74	62.09	17.11	23.71	28.98	23.53	44.16	capu	cappuccino, isoform D [Drosophila melanogaster] &gt;AAF51053.2 cappuccino, isoform D [Drosophila melanogaster]	GO:0008017;GO:0045010;GO:0005884;GO:0003779;GO:0005737;GO:0005938;GO:0007015;GO:0007304;GO:0007315;GO:0007316;GO:0030029;GO:0045451;GO:0048477	microtubule binding;actin nucleation;actin filament;actin binding;cytoplasm;cell cortex;actin filament organization;chorion-containing eggshell formation;pole plasm assembly;pole plasm RNA localization;actin filament-based process;pole plasm oskar mRNA localization;oogenesis	K02184	FMN2	http://www.genome.jp/dbget-bin/www_bget?ko:K02184	Dorso-ventral axis formation	ko04320	KOG1922(TZ)(Rho GTPase effector BNI1 and related formins)	Protein	Protein cappuccino OS=Drosophila melanogaster GN=capu PE=1 SV=2
NM_164567.2	259.67	176.76	174.42	0	65.94	0	0	0	0	capu	cappuccino, isoform H [Drosophila melanogaster] &gt;ACL82993.1 cappuccino, isoform H [Drosophila melanogaster]	GO:0008017;GO:0045010;GO:0005884;GO:0003779;GO:0005737;GO:0005938;GO:0007015;GO:0007304;GO:0007315;GO:0007316;GO:0030029;GO:0045451;GO:0048477;GO:0006810;GO:0015031;GO:0007275;GO:0005829;GO:0016020;GO:0005856;GO:0031410;GO:0030659	microtubule binding;actin nucleation;actin filament;actin binding;cytoplasm;cell cortex;actin filament organization;chorion-containing eggshell formation;pole plasm assembly;pole plasm RNA localization;actin filament-based process;pole plasm oskar mRNA localization;oogenesis;transport;protein transport;multicellular organism development;cytosol;membrane;cytoskeleton;cytoplasmic vesicle;cytoplasmi…	K02184	FMN2	http://www.genome.jp/dbget-bin/www_bget?ko:K02184	Dorso-ventral axis formation	ko04320	KOG1922(TZ)(Rho GTPase effector BNI1 and related formins)	Protein	Protein cappuccino OS=Drosophila melanogaster GN=capu PE=1 SV=2
novel.10476.1	458.18	231.23	329.36	5.47	0	10.03	3.36	0	0	capu	cappuccino, isoform I [Drosophila melanogaster] &gt;ACL82994.1 cappuccino, isoform I [Drosophila melanogaster]	GO:0008017;GO:0045010;GO:0005884;GO:0003779;GO:0005737;GO:0005938;GO:0007015;GO:0007304;GO:0007315;GO:0007316;GO:0030029;GO:0045451;GO:0048477;GO:0016021;GO:0016020	microtubule binding;actin nucleation;actin filament;actin binding;cytoplasm;cell cortex;actin filament organization;chorion-containing eggshell formation;pole plasm assembly;pole plasm RNA localization;actin filament-based process;pole plasm oskar mRNA localization;oogenesis;integral component of membrane;membrane	K02184	FMN2	http://www.genome.jp/dbget-bin/www_bget?ko:K02184	Dorso-ventral axis formation	ko04320	KOG1922(TZ)(Rho GTPase effector BNI1 and related formins)	Protein	Protein cappuccino OS=Drosophila melanogaster GN=capu PE=1 SV=2
novel.10476.6	9.73	44.08	61.36	120.32	120.75	133.49	114.91	83.42	117.26	capu	cappuccino, isoform F [Drosophila melanogaster] &gt;ACL82991.1 cappuccino, isoform F [Drosophila melanogaster]	GO:0008017;GO:0045010;GO:0005884;GO:0003779;GO:0005737;GO:0005938;GO:0007015;GO:0007304;GO:0007315;GO:0007316;GO:0030029;GO:0045451;GO:0048477;GO:0016021;GO:0016020	microtubule binding;actin nucleation;actin filament;actin binding;cytoplasm;cell cortex;actin filament organization;chorion-containing eggshell formation;pole plasm assembly;pole plasm RNA localization;actin filament-based process;pole plasm oskar mRNA localization;oogenesis;integral component of membrane;membrane	K02184	FMN2	http://www.genome.jp/dbget-bin/www_bget?ko:K02184	Dorso-ventral axis formation	ko04320	KOG1922(TZ)(Rho GTPase effector BNI1 and related formins)	Protein	Protein cappuccino OS=Drosophila melanogaster GN=capu PE=1 SV=2
novel.10476.7	0	25.48	0	70.06	0	0	46.14	0	107.33	capu	cappuccino, isoform F [Drosophila melanogaster] &gt;ACL82991.1 cappuccino, isoform F [Drosophila melanogaster]	GO:0008017;GO:0045010;GO:0005884;GO:0003779;GO:0005737;GO:0005938;GO:0007015;GO:0007304;GO:0007315;GO:0007316;GO:0030029;GO:0045451;GO:0048477;GO:0016021;GO:0016020	microtubule binding;actin nucleation;actin filament;actin binding;cytoplasm;cell cortex;actin filament organization;chorion-containing eggshell formation;pole plasm assembly;pole plasm RNA localization;actin filament-based process;pole plasm oskar mRNA localization;oogenesis;integral component of membrane;membrane	K02184	FMN2	http://www.genome.jp/dbget-bin/www_bget?ko:K02184	Dorso-ventral axis formation	ko04320	KOG1922(TZ)(Rho GTPase effector BNI1 and related formins)	Protein	Protein cappuccino OS=Drosophila melanogaster GN=capu PE=1 SV=2
NM_001272778.1	16.05	19.09	0	44.23	24.76	0	0	12.69	0	car	carnation, isoform C [Drosophila melanogaster] &gt;AGB95547.1 carnation, isoform C [Drosophila melanogaster]	GO:0006904;GO:0016192;GO:0000149;GO:0005515;GO:0005764;GO:0005829;GO:0006622;GO:0006727;GO:0006897;GO:0007032;GO:0007220;GO:0008057;GO:0008333;GO:0008340;GO:0008593;GO:0009267;GO:0016020;GO:0016197;GO:0019905;GO:0030897;GO:0031396;GO:0033263;GO:0035542;GO:0045746;GO:0046907;GO:0048072;GO:0097352;GO:0006810;GO:0007040;GO:0015031;GO:0005765;GO:0031902;GO:0005768	vesicle docking involved in exocytosis;vesicle-mediated transport;SNARE binding;protein binding;lysosome;cytosol;protein targeting to lysosome;ommochrome biosynthetic process;endocytosis;endosome organization;Notch receptor processing;eye pigment granule organization;endosome to lysosome transport;determination of adult lifespan;regulation of Notch signaling pathway;cellular response to starvatio…	K20182	VPS33	http://www.genome.jp/dbget-bin/www_bget?ko:K20182	Autophagy - yeast	ko04138	KOG1299(U)(Vacuolar sorting protein VPS45/Stt10 (Sec1 family))	Vacuolar	Vacuolar protein sorting-associated protein 33A OS=Drosophila melanogaster GN=car PE=1 SV=1
NM_078686.5	201.37	254.82	191.48	378.92	370.91	464.97	387	296.77	419.84	car	carnation, isoform C [Drosophila melanogaster] &gt;AGB95547.1 carnation, isoform C [Drosophila melanogaster]	GO:0006904;GO:0016192;GO:0000149;GO:0005515;GO:0005764;GO:0005829;GO:0006622;GO:0006727;GO:0006897;GO:0007032;GO:0007220;GO:0008057;GO:0008333;GO:0008340;GO:0008593;GO:0009267;GO:0016020;GO:0016197;GO:0019905;GO:0030897;GO:0031396;GO:0033263;GO:0035542;GO:0045746;GO:0046907;GO:0048072;GO:0097352;GO:0006810;GO:0007040;GO:0015031;GO:0005765;GO:0031902;GO:0005768	vesicle docking involved in exocytosis;vesicle-mediated transport;SNARE binding;protein binding;lysosome;cytosol;protein targeting to lysosome;ommochrome biosynthetic process;endocytosis;endosome organization;Notch receptor processing;eye pigment granule organization;endosome to lysosome transport;determination of adult lifespan;regulation of Notch signaling pathway;cellular response to starvatio…	K20182	VPS33	http://www.genome.jp/dbget-bin/www_bget?ko:K20182	Autophagy - yeast	ko04138	KOG1299(U)(Vacuolar sorting protein VPS45/Stt10 (Sec1 family))	Vacuolar	Vacuolar protein sorting-associated protein 33A OS=Drosophila melanogaster GN=car PE=1 SV=1
NM_167664.2	16.05	19.09	0	44.23	24.76	0	0	12.69	0	car	carnation, isoform C [Drosophila melanogaster] &gt;AGB95547.1 carnation, isoform C [Drosophila melanogaster]	GO:0006904;GO:0016192;GO:0000149;GO:0005515;GO:0005764;GO:0005829;GO:0006622;GO:0006727;GO:0006897;GO:0007032;GO:0007220;GO:0008057;GO:0008333;GO:0008340;GO:0008593;GO:0009267;GO:0016020;GO:0016197;GO:0019905;GO:0030897;GO:0031396;GO:0033263;GO:0035542;GO:0045746;GO:0046907;GO:0048072;GO:0097352;GO:0006810;GO:0007040;GO:0015031;GO:0005765;GO:0031902;GO:0005768	vesicle docking involved in exocytosis;vesicle-mediated transport;SNARE binding;protein binding;lysosome;cytosol;protein targeting to lysosome;ommochrome biosynthetic process;endocytosis;endosome organization;Notch receptor processing;eye pigment granule organization;endosome to lysosome transport;determination of adult lifespan;regulation of Notch signaling pathway;cellular response to starvatio…	K20182	VPS33	http://www.genome.jp/dbget-bin/www_bget?ko:K20182	Autophagy - yeast	ko04138	KOG1300(U)(Vesicle trafficking protein Sec1)	Vacuolar	Vacuolar protein sorting-associated protein 33A OS=Drosophila melanogaster GN=car PE=1 SV=1
novel.2250.1	0	0	0	0	0	0	0	0	0	car	carnation, isoform C [Drosophila melanogaster] &gt;AGB95547.1 carnation, isoform C [Drosophila melanogaster]	GO:0006904;GO:0016192;GO:0000149;GO:0005515;GO:0005764;GO:0005829;GO:0006622;GO:0006727;GO:0006897;GO:0007032;GO:0007220;GO:0008057;GO:0008333;GO:0008340;GO:0008593;GO:0009267;GO:0016020;GO:0016197;GO:0019905;GO:0030897;GO:0031396;GO:0033263;GO:0035542;GO:0045746;GO:0046907;GO:0048072;GO:0097352;GO:0006810;GO:0007040;GO:0015031;GO:0005765;GO:0031902;GO:0005768	vesicle docking involved in exocytosis;vesicle-mediated transport;SNARE binding;protein binding;lysosome;cytosol;protein targeting to lysosome;ommochrome biosynthetic process;endocytosis;endosome organization;Notch receptor processing;eye pigment granule organization;endosome to lysosome transport;determination of adult lifespan;regulation of Notch signaling pathway;cellular response to starvatio…	K20182	VPS33	http://www.genome.jp/dbget-bin/www_bget?ko:K20182	Autophagy - yeast	ko04138	KOG1302(U)(Vacuolar sorting protein VPS33/slp1 (Sec1 family))	Vacuolar	Vacuolar protein sorting-associated protein 33A OS=Drosophila melanogaster GN=car PE=1 SV=1
novel.2250.2	0	0	5.52	5.43	0	10.33	32.92	0	65.57	car	carnation, isoform C [Drosophila melanogaster] &gt;AGB95547.1 carnation, isoform C [Drosophila melanogaster]	GO:0006904;GO:0016192;GO:0000149;GO:0005515;GO:0005764;GO:0005829;GO:0006622;GO:0006727;GO:0006897;GO:0007032;GO:0007220;GO:0008057;GO:0008333;GO:0008340;GO:0008593;GO:0009267;GO:0016020;GO:0016197;GO:0019905;GO:0030897;GO:0031396;GO:0033263;GO:0035542;GO:0045746;GO:0046907;GO:0048072;GO:0097352;GO:0006810;GO:0007040;GO:0015031;GO:0005765;GO:0031902;GO:0005768	vesicle docking involved in exocytosis;vesicle-mediated transport;SNARE binding;protein binding;lysosome;cytosol;protein targeting to lysosome;ommochrome biosynthetic process;endocytosis;endosome organization;Notch receptor processing;eye pigment granule organization;endosome to lysosome transport;determination of adult lifespan;regulation of Notch signaling pathway;cellular response to starvatio…	K20182	VPS33	http://www.genome.jp/dbget-bin/www_bget?ko:K20182	Autophagy - yeast	ko04138	KOG1300(U)(Vesicle trafficking protein Sec1)	Vacuolar	Vacuolar protein sorting-associated protein 33A OS=Drosophila melanogaster GN=car PE=1 SV=1
novel.2250.3	0	0	0	0	12.23	0	0	0	0	car	carnation, isoform C [Drosophila melanogaster] &gt;AGB95547.1 carnation, isoform C [Drosophila melanogaster]	GO:0006904;GO:0016192;GO:0000149;GO:0005515;GO:0005764;GO:0005829;GO:0006622;GO:0006727;GO:0006897;GO:0007032;GO:0007220;GO:0008057;GO:0008333;GO:0008340;GO:0008593;GO:0009267;GO:0016020;GO:0016197;GO:0019905;GO:0030897;GO:0031396;GO:0033263;GO:0035542;GO:0045746;GO:0046907;GO:0048072;GO:0097352;GO:0006810;GO:0007040;GO:0015031;GO:0005765;GO:0031902;GO:0005768	vesicle docking involved in exocytosis;vesicle-mediated transport;SNARE binding;protein binding;lysosome;cytosol;protein targeting to lysosome;ommochrome biosynthetic process;endocytosis;endosome organization;Notch receptor processing;eye pigment granule organization;endosome to lysosome transport;determination of adult lifespan;regulation of Notch signaling pathway;cellular response to starvatio…	K20182	VPS33	http://www.genome.jp/dbget-bin/www_bget?ko:K20182	Autophagy - yeast	ko04138	KOG1300(U)(Vesicle trafficking protein Sec1)	Vacuolar	Vacuolar protein sorting-associated protein 33A OS=Drosophila melanogaster GN=car PE=1 SV=1
novel.2250.5	0	0	0	43.24	69.79	41.83	14.91	26.17	0	car	carnation, isoform C [Drosophila melanogaster] &gt;AGB95547.1 carnation, isoform C [Drosophila melanogaster]	GO:0006904;GO:0016192;GO:0000149;GO:0005515;GO:0005764;GO:0005829;GO:0006622;GO:0006727;GO:0006897;GO:0007032;GO:0007220;GO:0008057;GO:0008333;GO:0008340;GO:0008593;GO:0009267;GO:0016020;GO:0016197;GO:0019905;GO:0030897;GO:0031396;GO:0033263;GO:0035542;GO:0045746;GO:0046907;GO:0048072;GO:0097352;GO:0006810;GO:0007040;GO:0015031;GO:0005765;GO:0031902;GO:0005768	vesicle docking involved in exocytosis;vesicle-mediated transport;SNARE binding;protein binding;lysosome;cytosol;protein targeting to lysosome;ommochrome biosynthetic process;endocytosis;endosome organization;Notch receptor processing;eye pigment granule organization;endosome to lysosome transport;determination of adult lifespan;regulation of Notch signaling pathway;cellular response to starvatio…	K20182	VPS33	http://www.genome.jp/dbget-bin/www_bget?ko:K20182	Autophagy - yeast	ko04138	KOG1299(U)(Vacuolar sorting protein VPS45/Stt10 (Sec1 family))	Vacuolar	Vacuolar protein sorting-associated protein 33A OS=Drosophila melanogaster GN=car PE=1 SV=1
novel.2250.6	0	0	0	0	14.54	0	0	0	0	car	carnation, isoform C [Drosophila melanogaster] &gt;AGB95547.1 carnation, isoform C [Drosophila melanogaster]	GO:0006904;GO:0016192;GO:0000149;GO:0005515;GO:0005764;GO:0005829;GO:0006622;GO:0006727;GO:0006897;GO:0007032;GO:0007220;GO:0008057;GO:0008333;GO:0008340;GO:0008593;GO:0009267;GO:0016020;GO:0016197;GO:0019905;GO:0030897;GO:0031396;GO:0033263;GO:0035542;GO:0045746;GO:0046907;GO:0048072;GO:0097352;GO:0006810;GO:0007040;GO:0015031;GO:0005765;GO:0031902;GO:0005768	vesicle docking involved in exocytosis;vesicle-mediated transport;SNARE binding;protein binding;lysosome;cytosol;protein targeting to lysosome;ommochrome biosynthetic process;endocytosis;endosome organization;Notch receptor processing;eye pigment granule organization;endosome to lysosome transport;determination of adult lifespan;regulation of Notch signaling pathway;cellular response to starvatio…	K20182	VPS33	http://www.genome.jp/dbget-bin/www_bget?ko:K20182	Autophagy - yeast	ko04138	KOG1300(U)(Vesicle trafficking protein Sec1)	Vacuolar	Vacuolar protein sorting-associated protein 33A OS=Drosophila melanogaster GN=car PE=1 SV=1
novel.2250.7	41.24	0	0	200.19	138.75	144.86	65.34	63.56	158.57	car	carnation, isoform C [Drosophila melanogaster] &gt;AGB95547.1 carnation, isoform C [Drosophila melanogaster]	GO:0006904;GO:0016192;GO:0000149;GO:0005515;GO:0005764;GO:0005829;GO:0006622;GO:0006727;GO:0006897;GO:0007032;GO:0007220;GO:0008057;GO:0008333;GO:0008340;GO:0008593;GO:0009267;GO:0016020;GO:0016197;GO:0019905;GO:0030897;GO:0031396;GO:0033263;GO:0035542;GO:0045746;GO:0046907;GO:0048072;GO:0097352;GO:0006810;GO:0007040;GO:0015031;GO:0005765;GO:0031902;GO:0005768	vesicle docking involved in exocytosis;vesicle-mediated transport;SNARE binding;protein binding;lysosome;cytosol;protein targeting to lysosome;ommochrome biosynthetic process;endocytosis;endosome organization;Notch receptor processing;eye pigment granule organization;endosome to lysosome transport;determination of adult lifespan;regulation of Notch signaling pathway;cellular response to starvatio…	K20182	VPS33	http://www.genome.jp/dbget-bin/www_bget?ko:K20182	Autophagy - yeast	ko04138	KOG1302(U)(Vacuolar sorting protein VPS33/slp1 (Sec1 family))	Vacuolar	Vacuolar protein sorting-associated protein 33A OS=Drosophila melanogaster GN=car PE=1 SV=1
NM_001014731.2	0	0	0	0	0	0	0.93	0	15.63	CkIIbeta	uncharacterized protein Dere_GG18445, isoform B [Drosophila erecta] &gt;XP_017015961.1 PREDICTED: casein kinase II subunit beta isoform X5 [Drosophila takahashii] &gt;KQS29779.1 uncharacterized protein Dere_GG18445, isoform B [Drosophila erecta]	GO:0019887;GO:0005956;GO:0004672;GO:0004674;GO:0007622;GO:0060810;GO:0016055;GO:0009267;GO:0016319;GO:0008062;GO:0022008;GO:0045475;GO:0007623;GO:0006468;GO:0005737;GO:0005829;GO:0005634;GO:0016301;GO:0016740;GO:0016310;GO:0007310	protein kinase regulator activity;protein kinase CK2 complex;protein kinase activity;protein serine/threonine kinase activity;rhythmic behavior;intracellular mRNA localization involved in pattern specification process;Wnt signaling pathway;cellular response to starvation;mushroom body development;eclosion rhythm;neurogenesis;locomotor rhythm;circadian rhythm;protein phosphorylation;cytoplasm;cyto…	K03115	CSNK2B	http://www.genome.jp/dbget-bin/www_bget?ko:K03115	Adherens junction;Mitophagy - animal;Mitophagy - yeast;NF-kappa B signaling pathway;Wnt signaling pathway;Ribosome biogenesis in eukaryotes;Circadian rhythm - plant	ko04520,ko04137,ko04139,ko04064,ko04310,ko03008,ko04712	KOG3092(TDK)(Casein kinase II, beta subunit)	Casein	Casein kinase II subunit beta OS=Drosophila melanogaster GN=CkIIbeta PE=2 SV=2
NM_001258699.1	147.49	169.85	156.17	237.73	175.39	101.71	0	48.28	42.43	CkIIbeta	uncharacterized protein Dere_GG18445, isoform B [Drosophila erecta] &gt;XP_017015961.1 PREDICTED: casein kinase II subunit beta isoform X5 [Drosophila takahashii] &gt;KQS29779.1 uncharacterized protein Dere_GG18445, isoform B [Drosophila erecta]	GO:0019887;GO:0005956;GO:0004672;GO:0004674;GO:0007622;GO:0060810;GO:0016055;GO:0009267;GO:0016319;GO:0008062;GO:0022008;GO:0045475;GO:0007623;GO:0006468;GO:0005737;GO:0005829;GO:0005634;GO:0016301;GO:0016740;GO:0016310;GO:0007310	protein kinase regulator activity;protein kinase CK2 complex;protein kinase activity;protein serine/threonine kinase activity;rhythmic behavior;intracellular mRNA localization involved in pattern specification process;Wnt signaling pathway;cellular response to starvation;mushroom body development;eclosion rhythm;neurogenesis;locomotor rhythm;circadian rhythm;protein phosphorylation;cytoplasm;cyto…	K03115	CSNK2B	http://www.genome.jp/dbget-bin/www_bget?ko:K03115	Adherens junction;Mitophagy - animal;Mitophagy - yeast;NF-kappa B signaling pathway;Wnt signaling pathway;Ribosome biogenesis in eukaryotes;Circadian rhythm - plant	ko04520,ko04137,ko04139,ko04064,ko04310,ko03008,ko04712	KOG3092(TDK)(Casein kinase II, beta subunit)	Casein	Casein kinase II subunit beta OS=Drosophila melanogaster GN=CkIIbeta PE=2 SV=2
NM_001258700.2	0	0	0	0	31.76	7.83	10.63	13.28	0	CkIIbeta	uncharacterized protein Dere_GG18445, isoform C [Drosophila erecta] &gt;KQS29780.1 uncharacterized protein Dere_GG18445, isoform C [Drosophila erecta]	GO:0019887;GO:0005956;GO:0016301;GO:0016740;GO:0016310;GO:0004672;GO:0004674;GO:0005634;GO:0005737;GO:0005829;GO:0006468;GO:0007310;GO:0007622;GO:0007623;GO:0008062;GO:0009267;GO:0016319;GO:0022008;GO:0045475;GO:0060810	protein kinase regulator activity;protein kinase CK2 complex;kinase activity;transferase activity;phosphorylation;protein kinase activity;protein serine/threonine kinase activity;nucleus;cytoplasm;cytosol;protein phosphorylation;oocyte dorsal/ventral axis specification;rhythmic behavior;circadian rhythm;eclosion rhythm;cellular response to starvation;mushroom body development;neurogenesis;locomot…	K03115	CSNK2B	http://www.genome.jp/dbget-bin/www_bget?ko:K03115	Adherens junction;Mitophagy - animal;Mitophagy - yeast;NF-kappa B signaling pathway;Wnt signaling pathway;Ribosome biogenesis in eukaryotes;Circadian rhythm - plant	ko04520,ko04137,ko04139,ko04064,ko04310,ko03008,ko04712	KOG3092(TDK)(Casein kinase II, beta subunit)	Casein	Casein kinase II subunit beta OS=Drosophila melanogaster GN=CkIIbeta PE=2 SV=2
NM_001258701.2	8.93	3.5	7.11	33.88	30.77	37.49	18.54	21.76	33.22	CkIIbeta	PREDICTED: casein kinase II subunit beta isoform X3 [Drosophila takahashii]	GO:0016301;GO:0016740;GO:0019887;GO:0016310;GO:0005956;GO:0004672;GO:0004674;GO:0005634;GO:0005737;GO:0005829;GO:0006468;GO:0007310;GO:0007622;GO:0007623;GO:0008062;GO:0009267;GO:0016319;GO:0022008;GO:0045475;GO:0060810	kinase activity;transferase activity;protein kinase regulator activity;phosphorylation;protein kinase CK2 complex;protein kinase activity;protein serine/threonine kinase activity;nucleus;cytoplasm;cytosol;protein phosphorylation;oocyte dorsal/ventral axis specification;rhythmic behavior;circadian rhythm;eclosion rhythm;cellular response to starvation;mushroom body development;neurogenesis;locomot…	K03115	CSNK2B	http://www.genome.jp/dbget-bin/www_bget?ko:K03115	Adherens junction;Mitophagy - animal;Mitophagy - yeast;NF-kappa B signaling pathway;Wnt signaling pathway;Ribosome biogenesis in eukaryotes;Circadian rhythm - plant	ko04520,ko04137,ko04139,ko04064,ko04310,ko03008,ko04712	KOG3092(TDK)(Casein kinase II, beta subunit)	Casein	Casein kinase II subunit beta OS=Drosophila melanogaster GN=CkIIbeta PE=2 SV=2
NM_001272533.1	1465.73	908.1	948.84	0	52.33	0	0	0	0	CkIIbeta	uncharacterized protein Dsimw501_GD17050, isoform C [Drosophila simulans] &gt;XP_016038985.1 uncharacterized protein Dsimw501_GD17050, isoform E [Drosophila simulans] &gt;XP_016038990.1 uncharacterized protein Dsimw501_GD17050, isoform J [Drosophila simulans] &gt;XP_016038991.1 uncharacterized protein Dsimw501_GD17050, isoform K [Drosophila simulans] &gt;KMZ09339.1 uncharacterized protein Dsimw50…	GO:0016301;GO:0016740;GO:0019887;GO:0016310;GO:0005956;GO:0004672;GO:0004674;GO:0005634;GO:0005737;GO:0005829;GO:0006468;GO:0007310;GO:0007622;GO:0007623;GO:0008062;GO:0009267;GO:0016319;GO:0022008;GO:0045475;GO:0060810	kinase activity;transferase activity;protein kinase regulator activity;phosphorylation;protein kinase CK2 complex;protein kinase activity;protein serine/threonine kinase activity;nucleus;cytoplasm;cytosol;protein phosphorylation;oocyte dorsal/ventral axis specification;rhythmic behavior;circadian rhythm;eclosion rhythm;cellular response to starvation;mushroom body development;neurogenesis;locomot…	K03115	CSNK2B	http://www.genome.jp/dbget-bin/www_bget?ko:K03115	Adherens junction;Mitophagy - animal;Mitophagy - yeast;NF-kappa B signaling pathway;Wnt signaling pathway;Ribosome biogenesis in eukaryotes;Circadian rhythm - plant	ko04520,ko04137,ko04139,ko04064,ko04310,ko03008,ko04712	KOG3092(TDK)(Casein kinase II, beta subunit)	Casein	Casein kinase II subunit beta OS=Drosophila melanogaster GN=CkIIbeta PE=2 SV=2
NM_078576.5	0	26.94	0	46.06	113.66	59.28	91.81	76.48	98.79	CkIIbeta	uncharacterized protein Dyak_GE15667, isoform E [Drosophila yakuba] &gt;KRK06789.1 uncharacterized protein Dyak_GE15667, isoform E [Drosophila yakuba]	GO:0019887;GO:0005956;GO:0004672;GO:0004674;GO:0007622;GO:0060810;GO:0016055;GO:0009267;GO:0016319;GO:0008062;GO:0022008;GO:0045475;GO:0007623;GO:0006468;GO:0005737;GO:0005829;GO:0005634;GO:0016301;GO:0016740;GO:0016310;GO:0007310	protein kinase regulator activity;protein kinase CK2 complex;protein kinase activity;protein serine/threonine kinase activity;rhythmic behavior;intracellular mRNA localization involved in pattern specification process;Wnt signaling pathway;cellular response to starvation;mushroom body development;eclosion rhythm;neurogenesis;locomotor rhythm;circadian rhythm;protein phosphorylation;cytoplasm;cyto…	K03115	CSNK2B	http://www.genome.jp/dbget-bin/www_bget?ko:K03115	Adherens junction;Mitophagy - animal;Mitophagy - yeast;NF-kappa B signaling pathway;Wnt signaling pathway;Ribosome biogenesis in eukaryotes;Circadian rhythm - plant	ko04520,ko04137,ko04139,ko04064,ko04310,ko03008,ko04712	KOG3092(TDK)(Casein kinase II, beta subunit)	Casein	Casein kinase II subunit beta OS=Drosophila melanogaster GN=CkIIbeta PE=2 SV=2
NM_080762.4	0	0	0	9.91	170.18	224.28	197.27	69.11	227.04	CkIIbeta	uncharacterized protein Dere_GG18445, isoform B [Drosophila erecta] &gt;XP_017015961.1 PREDICTED: casein kinase II subunit beta isoform X5 [Drosophila takahashii] &gt;KQS29779.1 uncharacterized protein Dere_GG18445, isoform B [Drosophila erecta]	GO:0019887;GO:0005956;GO:0004672;GO:0004674;GO:0007622;GO:0060810;GO:0016055;GO:0009267;GO:0016319;GO:0008062;GO:0022008;GO:0045475;GO:0007623;GO:0006468;GO:0005737;GO:0005829;GO:0005634;GO:0016301;GO:0016740;GO:0016310;GO:0007310	protein kinase regulator activity;protein kinase CK2 complex;protein kinase activity;protein serine/threonine kinase activity;rhythmic behavior;intracellular mRNA localization involved in pattern specification process;Wnt signaling pathway;cellular response to starvation;mushroom body development;eclosion rhythm;neurogenesis;locomotor rhythm;circadian rhythm;protein phosphorylation;cytoplasm;cyto…	K03115	CSNK2B	http://www.genome.jp/dbget-bin/www_bget?ko:K03115	Adherens junction;Mitophagy - animal;Mitophagy - yeast;NF-kappa B signaling pathway;Wnt signaling pathway;Ribosome biogenesis in eukaryotes;Circadian rhythm - plant	ko04520,ko04137,ko04139,ko04064,ko04310,ko03008,ko04712	KOG3092(TDK)(Casein kinase II, beta subunit)	Casein	Casein kinase II subunit beta OS=Drosophila melanogaster GN=CkIIbeta PE=2 SV=2
NM_167304.3	0	0	0	161.14	138.8	177.56	154.99	111.77	127.98	CkIIbeta	uncharacterized protein Dere_GG18445, isoform G [Drosophila erecta] &gt;KQS29783.1 uncharacterized protein Dere_GG18445, isoform G [Drosophila erecta]	GO:0019887;GO:0005956;GO:0004672;GO:0004674;GO:0007622;GO:0060810;GO:0016055;GO:0009267;GO:0016319;GO:0008062;GO:0022008;GO:0045475;GO:0007623;GO:0006468;GO:0005737;GO:0005829;GO:0005634;GO:0016301;GO:0016740;GO:0016310;GO:0007310	protein kinase regulator activity;protein kinase CK2 complex;protein kinase activity;protein serine/threonine kinase activity;rhythmic behavior;intracellular mRNA localization involved in pattern specification process;Wnt signaling pathway;cellular response to starvation;mushroom body development;eclosion rhythm;neurogenesis;locomotor rhythm;circadian rhythm;protein phosphorylation;cytoplasm;cyto…	K03115	CSNK2B	http://www.genome.jp/dbget-bin/www_bget?ko:K03115	Adherens junction;Mitophagy - animal;Mitophagy - yeast;NF-kappa B signaling pathway;Wnt signaling pathway;Ribosome biogenesis in eukaryotes;Circadian rhythm - plant	ko04520,ko04137,ko04139,ko04064,ko04310,ko03008,ko04712	KOG3092(TDK)(Casein kinase II, beta subunit)	Casein	Casein kinase II subunit beta OS=Drosophila melanogaster GN=CkIIbeta PE=2 SV=2
NM_167305.3	167.41	228.65	199.76	56.16	23.47	66.65	36.55	71.49	42.16	CkIIbeta	uncharacterized protein Dyak_GE15667, isoform D [Drosophila yakuba] &gt;KRK06788.1 uncharacterized protein Dyak_GE15667, isoform D [Drosophila yakuba]	GO:0019887;GO:0005956	protein kinase regulator activity;protein kinase CK2 complex	K03115	CSNK2B	http://www.genome.jp/dbget-bin/www_bget?ko:K03115	Adherens junction;Mitophagy - animal;Mitophagy - yeast;NF-kappa B signaling pathway;Wnt signaling pathway;Ribosome biogenesis in eukaryotes;Circadian rhythm - plant	ko04520,ko04137,ko04139,ko04064,ko04310,ko03008,ko04712	KOG3092(TDK)(Casein kinase II, beta subunit)	Casein	Casein kinase II subunit beta OS=Drosophila melanogaster GN=CkIIbeta PE=2 SV=2
NM_206692.3	346.46	575.93	421.24	675.76	653.4	698.95	702.89	600.89	521.03	CkIIbeta	GM13109 [Drosophila sechellia] &gt;EDW51436.1 GM13109 [Drosophila sechellia] &gt;EDX17681.1 GD17050 [Drosophila simulans]	GO:0019887;GO:0005956;GO:0004672;GO:0004674;GO:0007622;GO:0060810;GO:0016055;GO:0009267;GO:0016319;GO:0008062;GO:0022008;GO:0045475;GO:0007623;GO:0006468;GO:0005737;GO:0005829;GO:0005634;GO:0007310	protein kinase regulator activity;protein kinase CK2 complex;protein kinase activity;protein serine/threonine kinase activity;rhythmic behavior;intracellular mRNA localization involved in pattern specification process;Wnt signaling pathway;cellular response to starvation;mushroom body development;eclosion rhythm;neurogenesis;locomotor rhythm;circadian rhythm;protein phosphorylation;cytoplasm;cyto…	K03115	CSNK2B	http://www.genome.jp/dbget-bin/www_bget?ko:K03115	Adherens junction;Mitophagy - animal;Mitophagy - yeast;NF-kappa B signaling pathway;Wnt signaling pathway;Ribosome biogenesis in eukaryotes;Circadian rhythm - plant	ko04520,ko04137,ko04139,ko04064,ko04310,ko03008,ko04712	KOG3092(TDK)(Casein kinase II, beta subunit)	Casein	Casein kinase II subunit beta OS=Drosophila melanogaster GN=CkIIbeta PE=2 SV=2
novel.1363.1	143.93	186.5	181.9	324.21	272.29	265.08	248.63	182.31	209.72	CkIIbeta	uncharacterized protein Dsimw501_GD17050, isoform C [Drosophila simulans] &gt;XP_016038985.1 uncharacterized protein Dsimw501_GD17050, isoform E [Drosophila simulans] &gt;XP_016038990.1 uncharacterized protein Dsimw501_GD17050, isoform J [Drosophila simulans] &gt;XP_016038991.1 uncharacterized protein Dsimw501_GD17050, isoform K [Drosophila simulans] &gt;KMZ09339.1 uncharacterized protein Dsimw50…	GO:0016301;GO:0016740;GO:0019887;GO:0016310;GO:0005956;GO:0004672;GO:0004674;GO:0005634;GO:0005737;GO:0005829;GO:0006468;GO:0007310;GO:0007622;GO:0007623;GO:0008062;GO:0009267;GO:0016319;GO:0022008;GO:0045475;GO:0060810	kinase activity;transferase activity;protein kinase regulator activity;phosphorylation;protein kinase CK2 complex;protein kinase activity;protein serine/threonine kinase activity;nucleus;cytoplasm;cytosol;protein phosphorylation;oocyte dorsal/ventral axis specification;rhythmic behavior;circadian rhythm;eclosion rhythm;cellular response to starvation;mushroom body development;neurogenesis;locomot…	K03115	CSNK2B	http://www.genome.jp/dbget-bin/www_bget?ko:K03115	Adherens junction;Mitophagy - animal;Mitophagy - yeast;NF-kappa B signaling pathway;Wnt signaling pathway;Ribosome biogenesis in eukaryotes;Circadian rhythm - plant	ko04520,ko04137,ko04139,ko04064,ko04310,ko03008,ko04712	KOG3092(TDK)(Casein kinase II, beta subunit)	Casein	Casein kinase II subunit beta OS=Drosophila melanogaster GN=CkIIbeta PE=2 SV=2
novel.1363.10	272.53	271.18	232	299.22	287.16	316.8	281.74	216.45	190.04	CkIIbeta	PREDICTED: casein kinase II subunit beta isoform X1 [Musca domestica] &gt;XP_005185592.1 PREDICTED: casein kinase II subunit beta isoform X1 [Musca domestica] &gt;XP_005185593.1 PREDICTED: casein kinase II subunit beta isoform X1 [Musca domestica] &gt;XP_011292813.1 PREDICTED: casein kinase II subunit beta isoform X4 [Musca domestica] &gt;XP_011293354.1 PREDICTED: casein kinase II subunit beta is…	GO:0019887;GO:0005956	protein kinase regulator activity;protein kinase CK2 complex	K03115	CSNK2B	http://www.genome.jp/dbget-bin/www_bget?ko:K03115	Adherens junction;Mitophagy - animal;Mitophagy - yeast;NF-kappa B signaling pathway;Wnt signaling pathway;Ribosome biogenesis in eukaryotes;Circadian rhythm - plant	ko04520,ko04137,ko04139,ko04064,ko04310,ko03008,ko04712	KOG3092(TDK)(Casein kinase II, beta subunit)	Casein	Casein kinase II subunit beta OS=Drosophila melanogaster GN=CkIIbeta PE=2 SV=2
novel.1363.2	420.93	363.85	238.98	184.33	137.8	69.36	56.29	79.18	152.91	CkIIbeta	PREDICTED: casein kinase II subunit beta isoform X3 [Drosophila biarmipes]	GO:0019887;GO:0005956	protein kinase regulator activity;protein kinase CK2 complex	K03115	CSNK2B	http://www.genome.jp/dbget-bin/www_bget?ko:K03115	Adherens junction;Mitophagy - animal;Mitophagy - yeast;NF-kappa B signaling pathway;Wnt signaling pathway;Ribosome biogenesis in eukaryotes;Circadian rhythm - plant	ko04520,ko04137,ko04139,ko04064,ko04310,ko03008,ko04712	KOG3092(TDK)(Casein kinase II, beta subunit)	Casein	Casein kinase II subunit beta OS=Drosophila melanogaster GN=CkIIbeta PE=2 SV=2
novel.1363.3	12.6	14.5	0	29.58	42.98	0	22.73	0	96.04	CkIIbeta	uncharacterized protein Dyak_GE15667, isoform E [Drosophila yakuba] &gt;KRK06789.1 uncharacterized protein Dyak_GE15667, isoform E [Drosophila yakuba]	GO:0019887;GO:0005956	protein kinase regulator activity;protein kinase CK2 complex	K03115	CSNK2B	http://www.genome.jp/dbget-bin/www_bget?ko:K03115	Adherens junction;Mitophagy - animal;Mitophagy - yeast;NF-kappa B signaling pathway;Wnt signaling pathway;Ribosome biogenesis in eukaryotes;Circadian rhythm - plant	ko04520,ko04137,ko04139,ko04064,ko04310,ko03008,ko04712	KOG3092(TDK)(Casein kinase II, beta subunit)	Casein	Casein kinase II subunit beta OS=Drosophila melanogaster GN=CkIIbeta PE=2 SV=2
novel.1363.8	0	0	0	0	0	0	0	0	0	CkIIbeta	uncharacterized protein Dyak_GE15667, isoform H [Drosophila yakuba] &gt;KRK06792.1 uncharacterized protein Dyak_GE15667, isoform H [Drosophila yakuba]	GO:0019887;GO:0005956;GO:0016301;GO:0016740;GO:0016310;GO:0004672;GO:0004674;GO:0005634;GO:0005737;GO:0005829;GO:0006468;GO:0007310;GO:0007622;GO:0007623;GO:0008062;GO:0009267;GO:0016319;GO:0022008;GO:0045475;GO:0060810	protein kinase regulator activity;protein kinase CK2 complex;kinase activity;transferase activity;phosphorylation;protein kinase activity;protein serine/threonine kinase activity;nucleus;cytoplasm;cytosol;protein phosphorylation;oocyte dorsal/ventral axis specification;rhythmic behavior;circadian rhythm;eclosion rhythm;cellular response to starvation;mushroom body development;neurogenesis;locomot…	K03115	CSNK2B	http://www.genome.jp/dbget-bin/www_bget?ko:K03115	Adherens junction;Mitophagy - animal;Mitophagy - yeast;NF-kappa B signaling pathway;Wnt signaling pathway;Ribosome biogenesis in eukaryotes;Circadian rhythm - plant	ko04520,ko04137,ko04139,ko04064,ko04310,ko03008,ko04712	KOG3092(TDK)(Casein kinase II, beta subunit)	Casein	Casein kinase II subunit beta OS=Drosophila melanogaster GN=CkIIbeta PE=2 SV=2
NM_080483.3	7307	5279	5601	2077	2163	2227	1271	1064	1473	Cat	catalase [Drosophila melanogaster] &gt;P17336.2 RecName: Full=Catalase &gt;CAA36529.1 catalase [Drosophila melanogaster] &gt;AAC13738.1 catalase [Drosophila melanogaster] &gt;AAF49228.1 catalase [Drosophila melanogaster] &gt;AAL89892.1 RE33242p [Drosophila melanogaster] &gt;ACL91308.1 Cat-PA [synthetic construct] &gt;ACL92618.1 Cat-PA, partial [synthetic construct]	GO:0016209;GO:0004096;GO:0020037;GO:0046872;GO:0016491;GO:0004601;GO:0042744;GO:0042542;GO:0008340;GO:0055114;GO:0003007;GO:0072593;GO:0035206;GO:0006979;GO:0016339;GO:0007568;GO:0005886;GO:0005739;GO:0005777;GO:0038001;GO:0045471	antioxidant activity;catalase activity;heme binding;metal ion binding;oxidoreductase activity;peroxidase activity;hydrogen peroxide catabolic process;response to hydrogen peroxide;determination of adult lifespan;oxidation-reduction process;heart morphogenesis;reactive oxygen species metabolic process;regulation of hemocyte proliferation;response to oxidative stress;calcium-dependent cell-cell adh…	K03781	katE,CAT,catB,srpA	http://www.genome.jp/dbget-bin/www_bget?ko:K03781	Peroxisome;FoxO signaling pathway;MAPK signaling pathway - plant;MAPK signaling pathway - yeast;Tryptophan metabolism;Glyoxylate and dicarboxylate metabolism;Carbon metabolism;Longevity regulating pathway - mammal;Longevity regulating pathway - multiple species;Longevity regulating pathway - worm	ko04146,ko04068,ko04016,ko04011,ko00380,ko00630,ko01200,ko04211,ko04213,ko04212	KOG0047(P)(Catalase)	Catalase	Catalase OS=Drosophila melanogaster GN=Cat PE=1 SV=2
NM_057629.4	105.28	24.19	66.75	29.68	13.81	5.34	25.17	50.27	71.35	Pka-C1	GM12352 [Drosophila sechellia] &gt;EDW52284.1 GM12352 [Drosophila sechellia]	GO:0004672;GO:0005524;GO:0004674;GO:0016301;GO:0016740;GO:0000166;GO:0016310;GO:0006468;GO:0004691;GO:0005515;GO:0045187;GO:0007612;GO:0008355;GO:0050804;GO:0008103;GO:0019933;GO:0045475;GO:0048477;GO:0007317;GO:0030425;GO:0005737;GO:0005886;GO:0044297;GO:0005952;GO:0007228;GO:0007314;GO:0007448;GO:0007476;GO:0007480;GO:0007611;GO:0007613;GO:0007615;GO:0007622;GO:0008359;GO:0040040;GO:0042981;GO:…	protein kinase activity;ATP binding;protein serine/threonine kinase activity;kinase activity;transferase activity;nucleotide binding;phosphorylation;protein phosphorylation;cAMP-dependent protein kinase activity;protein binding;regulation of circadian sleep/wake cycle, sleep;learning;olfactory learning;modulation of synaptic transmission;oocyte microtubule cytoskeleton polarization;cAMP-mediated …	K04345	PKA	http://www.genome.jp/dbget-bin/www_bget?ko:K04345	Meiosis - yeast;Oocyte meiosis;Gap junction;Tight junction;Autophagy - animal;Autophagy - yeast;Apelin signaling pathway;Calcium signaling pathway;Hedgehog signaling pathway;Hedgehog signaling pathway - fly;MAPK signaling pathway;Ras signaling pathway;Wnt signaling pathway;cAMP signaling pathway;Longevity regulating pathway - mammal;Longevity regulating pathway - multiple species;Adrenergic signa…	ko04113,ko04114,ko04540,ko04530,ko04140,ko04138,ko04371,ko04020,ko04340,ko04341,ko04010,ko04014,ko04310,ko04024,ko04211,ko04213,ko04261,ko04270,ko04976,ko04971,ko04970,ko04925,ko04915,ko04922,ko04912,ko04911,ko04910,ko04916,ko04913,ko04921,ko04914,ko04923,ko04924,ko04919,ko04918,ko04713,ko04961,ko04962,ko04062,ko04611,ko04725,ko04728,ko04727,ko04724,ko04720,ko04723,ko04726,ko04750,ko04740,ko04742	KOG0616(T)(cAMP-dependent protein kinase catalytic subunit (PKA))	cAMP-dependent	cAMP-dependent protein kinase catalytic subunit OS=Drosophila melanogaster GN=Pka-C1 PE=1 SV=3
NM_164866.3	1292.77	1780.21	1780.25	2721.92	2728.67	2450.65	2638	2063.47	2774.65	Pka-C1	GM12352 [Drosophila sechellia] &gt;EDW52284.1 GM12352 [Drosophila sechellia]	GO:0004672;GO:0005524;GO:0004674;GO:0016301;GO:0016740;GO:0000166;GO:0016310;GO:0006468;GO:0004691;GO:0005515;GO:0045187;GO:0007612;GO:0008355;GO:0050804;GO:0008103;GO:0019933;GO:0045475;GO:0048477;GO:0007317;GO:0030425;GO:0005737;GO:0005886;GO:0044297;GO:0005952;GO:0007228;GO:0007314;GO:0007448;GO:0007476;GO:0007480;GO:0007611;GO:0007613;GO:0007615;GO:0007622;GO:0008359;GO:0040040;GO:0042981;GO:…	protein kinase activity;ATP binding;protein serine/threonine kinase activity;kinase activity;transferase activity;nucleotide binding;phosphorylation;protein phosphorylation;cAMP-dependent protein kinase activity;protein binding;regulation of circadian sleep/wake cycle, sleep;learning;olfactory learning;modulation of synaptic transmission;oocyte microtubule cytoskeleton polarization;cAMP-mediated …	K04345	PKA	http://www.genome.jp/dbget-bin/www_bget?ko:K04345	Meiosis - yeast;Oocyte meiosis;Gap junction;Tight junction;Autophagy - animal;Autophagy - yeast;Apelin signaling pathway;Calcium signaling pathway;Hedgehog signaling pathway;Hedgehog signaling pathway - fly;MAPK signaling pathway;Ras signaling pathway;Wnt signaling pathway;cAMP signaling pathway;Longevity regulating pathway - mammal;Longevity regulating pathway - multiple species;Adrenergic signa…	ko04113,ko04114,ko04540,ko04530,ko04140,ko04138,ko04371,ko04020,ko04340,ko04341,ko04010,ko04014,ko04310,ko04024,ko04211,ko04213,ko04261,ko04270,ko04976,ko04971,ko04970,ko04925,ko04915,ko04922,ko04912,ko04911,ko04910,ko04916,ko04913,ko04921,ko04914,ko04923,ko04924,ko04919,ko04918,ko04713,ko04961,ko04962,ko04062,ko04611,ko04725,ko04728,ko04727,ko04724,ko04720,ko04723,ko04726,ko04750,ko04740,ko04742	KOG0616(T)(cAMP-dependent protein kinase catalytic subunit (PKA))	cAMP-dependent	cAMP-dependent protein kinase catalytic subunit OS=Drosophila melanogaster GN=Pka-C1 PE=1 SV=3
NM_205950.3	35.95	27.6	0	74.4	10.51	50.01	29.82	25.26	0	Pka-C1	GM12352 [Drosophila sechellia] &gt;EDW52284.1 GM12352 [Drosophila sechellia]	GO:0004672;GO:0005524;GO:0004674;GO:0016301;GO:0016740;GO:0000166;GO:0016310;GO:0006468;GO:0004691;GO:0005515;GO:0045187;GO:0007612;GO:0008355;GO:0050804;GO:0008103;GO:0019933;GO:0045475;GO:0048477;GO:0007317;GO:0030425;GO:0005737;GO:0005886;GO:0044297;GO:0005952;GO:0007228;GO:0007314;GO:0007448;GO:0007476;GO:0007480;GO:0007611;GO:0007613;GO:0007615;GO:0007622;GO:0008359;GO:0040040;GO:0042981;GO:…	protein kinase activity;ATP binding;protein serine/threonine kinase activity;kinase activity;transferase activity;nucleotide binding;phosphorylation;protein phosphorylation;cAMP-dependent protein kinase activity;protein binding;regulation of circadian sleep/wake cycle, sleep;learning;olfactory learning;modulation of synaptic transmission;oocyte microtubule cytoskeleton polarization;cAMP-mediated …	K04345	PKA	http://www.genome.jp/dbget-bin/www_bget?ko:K04345	Meiosis - yeast;Oocyte meiosis;Gap junction;Tight junction;Autophagy - animal;Autophagy - yeast;Apelin signaling pathway;Calcium signaling pathway;Hedgehog signaling pathway;Hedgehog signaling pathway - fly;MAPK signaling pathway;Ras signaling pathway;Wnt signaling pathway;cAMP signaling pathway;Longevity regulating pathway - mammal;Longevity regulating pathway - multiple species;Adrenergic signa…	ko04113,ko04114,ko04540,ko04530,ko04140,ko04138,ko04371,ko04020,ko04340,ko04341,ko04010,ko04014,ko04310,ko04024,ko04211,ko04213,ko04261,ko04270,ko04976,ko04971,ko04970,ko04925,ko04915,ko04922,ko04912,ko04911,ko04910,ko04916,ko04913,ko04921,ko04914,ko04923,ko04924,ko04919,ko04918,ko04713,ko04961,ko04962,ko04062,ko04611,ko04725,ko04728,ko04727,ko04724,ko04720,ko04723,ko04726,ko04750,ko04740,ko04742	KOG0616(T)(cAMP-dependent protein kinase catalytic subunit (PKA))	cAMP-dependent	cAMP-dependent protein kinase catalytic subunit OS=Drosophila melanogaster GN=Pka-C1 PE=1 SV=3
NM_079856.3	236.23	123.78	119.37	15	34.45	0	0	0	0	Pka-C2	protein kinase, cAMP-dependent, catalytic subunit 2, isoform C [Drosophila melanogaster] &gt;AAF57077.2 protein kinase, cAMP-dependent, catalytic subunit 2, isoform C [Drosophila melanogaster]	GO:0004672;GO:0004691;GO:0004674;GO:0016301;GO:0016740;GO:0005524;GO:0000166;GO:0016310;GO:0006468;GO:0005952;GO:0018105;GO:0022008;GO:0031588;GO:0034237	protein kinase activity;cAMP-dependent protein kinase activity;protein serine/threonine kinase activity;kinase activity;transferase activity;ATP binding;nucleotide binding;phosphorylation;protein phosphorylation;cAMP-dependent protein kinase complex;peptidyl-serine phosphorylation;neurogenesis;nucleotide-activated protein kinase complex;protein kinase A regulatory subunit binding	K04345	PKA	http://www.genome.jp/dbget-bin/www_bget?ko:K04345	Meiosis - yeast;Oocyte meiosis;Gap junction;Tight junction;Autophagy - animal;Autophagy - yeast;Apelin signaling pathway;Calcium signaling pathway;Hedgehog signaling pathway;Hedgehog signaling pathway - fly;MAPK signaling pathway;Ras signaling pathway;Wnt signaling pathway;cAMP signaling pathway;Longevity regulating pathway - mammal;Longevity regulating pathway - multiple species;Adrenergic signa…	ko04113,ko04114,ko04540,ko04530,ko04140,ko04138,ko04371,ko04020,ko04340,ko04341,ko04010,ko04014,ko04310,ko04024,ko04211,ko04213,ko04261,ko04270,ko04976,ko04971,ko04970,ko04925,ko04915,ko04922,ko04912,ko04911,ko04910,ko04916,ko04913,ko04921,ko04914,ko04923,ko04924,ko04919,ko04918,ko04713,ko04961,ko04962,ko04062,ko04611,ko04725,ko04728,ko04727,ko04724,ko04720,ko04723,ko04726,ko04750,ko04740,ko04742	KOG0616(T)(cAMP-dependent protein kinase catalytic subunit (PKA))	Protein	Protein kinase DC1 OS=Drosophila melanogaster GN=Pka-C2 PE=2 SV=1
NM_170518.4	1889.74	1283.44	1293.8	0	253.29	0	0	5.97	0	Pka-C2	protein kinase, cAMP-dependent, catalytic subunit 2, isoform B [Drosophila melanogaster] &gt;CAA34833.1 DC1a protein kinase [Drosophila melanogaster] &gt;AAN14254.2 protein kinase, cAMP-dependent, catalytic subunit 2, isoform B [Drosophila melanogaster] &gt;AAS77464.1 AT10952p [Drosophila melanogaster] &gt;AOQ06687.1 Pka-C2-RB, partial [synthetic construct] &gt;AOQ13736.1 Pka-C2-PB [synthetic con…	GO:0004672;GO:0004691;GO:0004674;GO:0016301;GO:0016740;GO:0005524;GO:0000166;GO:0016310;GO:0006468;GO:0022008;GO:0005952;GO:0018105;GO:0031588;GO:0034237	protein kinase activity;cAMP-dependent protein kinase activity;protein serine/threonine kinase activity;kinase activity;transferase activity;ATP binding;nucleotide binding;phosphorylation;protein phosphorylation;neurogenesis;cAMP-dependent protein kinase complex;peptidyl-serine phosphorylation;nucleotide-activated protein kinase complex;protein kinase A regulatory subunit binding	K04345	PKA	http://www.genome.jp/dbget-bin/www_bget?ko:K04345	Meiosis - yeast;Oocyte meiosis;Gap junction;Tight junction;Autophagy - animal;Autophagy - yeast;Apelin signaling pathway;Calcium signaling pathway;Hedgehog signaling pathway;Hedgehog signaling pathway - fly;MAPK signaling pathway;Ras signaling pathway;Wnt signaling pathway;cAMP signaling pathway;Longevity regulating pathway - mammal;Longevity regulating pathway - multiple species;Adrenergic signa…	ko04113,ko04114,ko04540,ko04530,ko04140,ko04138,ko04371,ko04020,ko04340,ko04341,ko04010,ko04014,ko04310,ko04024,ko04211,ko04213,ko04261,ko04270,ko04976,ko04971,ko04970,ko04925,ko04915,ko04922,ko04912,ko04911,ko04910,ko04916,ko04913,ko04921,ko04914,ko04923,ko04924,ko04919,ko04918,ko04713,ko04961,ko04962,ko04062,ko04611,ko04725,ko04728,ko04727,ko04724,ko04720,ko04723,ko04726,ko04750,ko04740,ko04742	KOG0690(T)(Serine/threonine protein kinase)	Protein	Protein kinase DC1 OS=Drosophila melanogaster GN=Pka-C2 PE=2 SV=1
novel.6477.3	0.01	0.08	7.36	0	0	0	0	0	0	Pka-C2	RecName: Full=Protein kinase DC1 &gt;pir||E31751 protein kinase catalytic chain homolog DC1b - fruit fly (Drosophila sp.) &gt;CAA34834.1 DC1b protein kinase [Drosophila melanogaster]	GO:0004672;GO:0004691;GO:0004674;GO:0016301;GO:0016740;GO:0005524;GO:0000166;GO:0016310;GO:0006468;GO:0005952;GO:0018105;GO:0022008;GO:0031588;GO:0034237	protein kinase activity;cAMP-dependent protein kinase activity;protein serine/threonine kinase activity;kinase activity;transferase activity;ATP binding;nucleotide binding;phosphorylation;protein phosphorylation;cAMP-dependent protein kinase complex;peptidyl-serine phosphorylation;neurogenesis;nucleotide-activated protein kinase complex;protein kinase A regulatory subunit binding	K04345	PKA	http://www.genome.jp/dbget-bin/www_bget?ko:K04345	Meiosis - yeast;Oocyte meiosis;Gap junction;Tight junction;Autophagy - animal;Autophagy - yeast;Apelin signaling pathway;Calcium signaling pathway;Hedgehog signaling pathway;Hedgehog signaling pathway - fly;MAPK signaling pathway;Ras signaling pathway;Wnt signaling pathway;cAMP signaling pathway;Longevity regulating pathway - mammal;Longevity regulating pathway - multiple species;Adrenergic signa…	ko04113,ko04114,ko04540,ko04530,ko04140,ko04138,ko04371,ko04020,ko04340,ko04341,ko04010,ko04014,ko04310,ko04024,ko04211,ko04213,ko04261,ko04270,ko04976,ko04971,ko04970,ko04925,ko04915,ko04922,ko04912,ko04911,ko04910,ko04916,ko04913,ko04921,ko04914,ko04923,ko04924,ko04919,ko04918,ko04713,ko04961,ko04962,ko04062,ko04611,ko04725,ko04728,ko04727,ko04724,ko04720,ko04723,ko04726,ko04750,ko04740,ko04742	KOG0690(T)(Serine/threonine protein kinase)	Protein	Protein kinase DC1 OS=Drosophila melanogaster GN=Pka-C2 PE=2 SV=1
novel.6477.4	482.02	366.7	361.47	0	75.25	0	0	13.03	0	Pka-C2	RecName: Full=Protein kinase DC1 &gt;pir||E31751 protein kinase catalytic chain homolog DC1b - fruit fly (Drosophila sp.) &gt;CAA34834.1 DC1b protein kinase [Drosophila melanogaster]	GO:0004672;GO:0004674;GO:0016740;GO:0005524;GO:0000166;GO:0006468	protein kinase activity;protein serine/threonine kinase activity;transferase activity;ATP binding;nucleotide binding;protein phosphorylation	K04345	PKA	http://www.genome.jp/dbget-bin/www_bget?ko:K04345	Meiosis - yeast;Oocyte meiosis;Gap junction;Tight junction;Autophagy - animal;Autophagy - yeast;Apelin signaling pathway;Calcium signaling pathway;Hedgehog signaling pathway;Hedgehog signaling pathway - fly;MAPK signaling pathway;Ras signaling pathway;Wnt signaling pathway;cAMP signaling pathway;Longevity regulating pathway - mammal;Longevity regulating pathway - multiple species;Adrenergic signa…	ko04113,ko04114,ko04540,ko04530,ko04140,ko04138,ko04371,ko04020,ko04340,ko04341,ko04010,ko04014,ko04310,ko04024,ko04211,ko04213,ko04261,ko04270,ko04976,ko04971,ko04970,ko04925,ko04915,ko04922,ko04912,ko04911,ko04910,ko04916,ko04913,ko04921,ko04914,ko04923,ko04924,ko04919,ko04918,ko04713,ko04961,ko04962,ko04062,ko04611,ko04725,ko04728,ko04727,ko04724,ko04720,ko04723,ko04726,ko04750,ko04740,ko04742	KOG0690(T)(Serine/threonine protein kinase)	Protein	Protein kinase DC1 OS=Drosophila melanogaster GN=Pka-C2 PE=2 SV=1
NM_079849.4	190	687	329	1858.96	1696.98	1202.01	2498.87	1508	807.99	CecA1	cecropin A1 [Drosophila melanogaster] &gt;NP_524589.1 cecropin A2 [Drosophila melanogaster] &gt;P14954.1 RecName: Full=Cecropin-A1/A2; Flags: Precursor &gt;CAA34843.1 cecropin A1 [Drosophila melanogaster] &gt;CAA34844.1 cecropin A2 [Drosophila melanogaster] &gt;AAB82461.1 cecropin A1 [Drosophila melanogaster] &gt;AAB82462.1 cecropin A1 [Drosophila melanogaster] &gt;AAB82463.1 cecropin A1 [Drosoph…	GO:0002376;GO:0048102;GO:0019731;GO:0045087;GO:0042742;GO:0050832;GO:0019835;GO:0009617;GO:0035071;GO:0050829;GO:0005576;GO:0005615;GO:0003674;GO:0006959;GO:0050830	immune system process;autophagic cell death;antibacterial humoral response;innate immune response;defense response to bacterium;defense response to fungus;cytolysis;response to bacterium;salivary gland cell autophagic cell death;defense response to Gram-negative bacterium;extracellular region;extracellular space;molecular_function;humoral immune response;defense response to Gram-positive bacterium	-	-	-	-	-	-	Cecropin-A1/A2	Cecropin-A1/A2 OS=Drosophila melanogaster GN=CecA1 PE=2 SV=1
NM_079850.4	14	59	44	393.62	533.18	249.95	694.07	499	226	CecA1	PREDICTED: cecropin-2-like [Drosophila takahashii]	GO:0002376;GO:0048102;GO:0019731;GO:0045087;GO:0042742;GO:0050832;GO:0019835;GO:0009617;GO:0035071;GO:0050829;GO:0005576;GO:0005615;GO:0003674;GO:0006959;GO:0050830	immune system process;autophagic cell death;antibacterial humoral response;innate immune response;defense response to bacterium;defense response to fungus;cytolysis;response to bacterium;salivary gland cell autophagic cell death;defense response to Gram-negative bacterium;extracellular region;extracellular space;molecular_function;humoral immune response;defense response to Gram-positive bacterium	-	-	-	-	-	-	Cecropin-A1/A2	Cecropin-A1/A2 OS=Drosophila melanogaster GN=CecA1 PE=2 SV=1
novel.6407.1	0	0	0	5.42	2.84	5.04	7.06	0	3.01	CecA1	cecropin A1 [Drosophila melanogaster] &gt;NP_524589.1 cecropin A2 [Drosophila melanogaster] &gt;P14954.1 RecName: Full=Cecropin-A1/A2; Flags: Precursor &gt;CAA34843.1 cecropin A1 [Drosophila melanogaster] &gt;CAA34844.1 cecropin A2 [Drosophila melanogaster] &gt;AAB82461.1 cecropin A1 [Drosophila melanogaster] &gt;AAB82462.1 cecropin A1 [Drosophila melanogaster] &gt;AAB82463.1 cecropin A1 [Drosoph…	GO:0002376;GO:0048102;GO:0019731;GO:0045087;GO:0042742;GO:0050832;GO:0019835;GO:0009617;GO:0035071;GO:0050829;GO:0005576;GO:0005615;GO:0003674;GO:0006959;GO:0050830	immune system process;autophagic cell death;antibacterial humoral response;innate immune response;defense response to bacterium;defense response to fungus;cytolysis;response to bacterium;salivary gland cell autophagic cell death;defense response to Gram-negative bacterium;extracellular region;extracellular space;molecular_function;humoral immune response;defense response to Gram-positive bacterium	-	-	-	-	-	-	Cecropin-A1/A2	Cecropin-A1/A2 OS=Drosophila melanogaster GN=CecA1 PE=2 SV=1
NM_079851.3	9	10	8	7	7	7	46	11	14	CecB	cecropin B [Drosophila melanogaster] &gt;P14956.1 RecName: Full=Cecropin-B; Flags: Precursor &gt;CAA34845.1 cecropin B [Drosophila melanogaster] &gt;AAB82491.1 cecropin B [Drosophila melanogaster] &gt;AAB82492.1 cecropin B [Drosophila melanogaster] &gt;AAB82494.1 cecropin B [Drosophila melanogaster] &gt;AAB82497.1 cecropin B [Drosophila melanogaster] &gt;AAB82503.1 cecropin B [Drosophila mauritia…	GO:0002376;GO:0048102;GO:0019731;GO:0045087;GO:0042742;GO:0050832;GO:0035071;GO:0050829;GO:0050830;GO:0006959;GO:0005576;GO:0005615;GO:0003674	immune system process;autophagic cell death;antibacterial humoral response;innate immune response;defense response to bacterium;defense response to fungus;salivary gland cell autophagic cell death;defense response to Gram-negative bacterium;defense response to Gram-positive bacterium;humoral immune response;extracellular region;extracellular space;molecular_function	-	-	-	-	-	-	Cecropin-B	Cecropin-B OS=Drosophila melanogaster GN=CecB PE=2 SV=1
NM_079852.3	11	13	19	22	26	28	49	37	39	CecC	PREDICTED: cecropin-2-like [Drosophila takahashii]	GO:0002376;GO:0019731;GO:0045087;GO:0042742;GO:0050832;GO:0050829;GO:0050830;GO:0006959;GO:0005576;GO:0005615;GO:0003674	immune system process;antibacterial humoral response;innate immune response;defense response to bacterium;defense response to fungus;defense response to Gram-negative bacterium;defense response to Gram-positive bacterium;humoral immune response;extracellular region;extracellular space;molecular_function	-	-	-	-	-	-	Cecropin-C	Cecropin-C OS=Drosophila simulans GN=CecC PE=3 SV=1
NM_079635.3	339.99	630.4	532.71	1307.76	1235.65	1416.04	1019.67	900.58	1331.28	Cp190	centrosomal protein 190kD, isoform A [Drosophila melanogaster] &gt;NP_731998.1 centrosomal protein 190kD, isoform B [Drosophila melanogaster] &gt;Q24478.2 RecName: Full=Centrosome-associated zinc finger protein CP190; AltName: Full=Protein enhancer of mod(mdg4)4-1; AltName: Full=dMAP190 &gt;AAF55159.1 centrosomal protein 190kD, isoform A [Drosophila melanogaster] &gt;AAN13643.1 centrosomal protei…	GO:0031208;GO:0003677;GO:0003682;GO:0008017;GO:0043035;GO:0005515;GO:0046872;GO:0051493;GO:0031937;GO:0035191;GO:0007017;GO:0090202;GO:0010468;GO:0006351;GO:0006355;GO:0005737;GO:0005700;GO:0005856;GO:0005704;GO:0005875;GO:0005874;GO:0005694;GO:0005634;GO:0005813;GO:0000793;GO:0005876;GO:0042803	POZ domain binding;DNA binding;chromatin binding;microtubule binding;chromatin insulator sequence binding;protein binding;metal ion binding;regulation of cytoskeleton organization;positive regulation of chromatin silencing;nuclear axial expansion;microtubule-based process;gene looping;regulation of gene expression;transcription, DNA-templated;regulation of transcription, DNA-templated;cytoplasm;p…	-	-	-	-	-	-	Centrosome-associated	Centrosome-associated zinc finger protein CP190 OS=Drosophila melanogaster GN=Cp190 PE=1 SV=2
NM_169632.2	215.66	167.14	0	77.21	0	23.51	99.58	0	0	Cp190	centrosomal protein 190kD, isoform A [Drosophila melanogaster] &gt;NP_731998.1 centrosomal protein 190kD, isoform B [Drosophila melanogaster] &gt;Q24478.2 RecName: Full=Centrosome-associated zinc finger protein CP190; AltName: Full=Protein enhancer of mod(mdg4)4-1; AltName: Full=dMAP190 &gt;AAF55159.1 centrosomal protein 190kD, isoform A [Drosophila melanogaster] &gt;AAN13643.1 centrosomal protei…	GO:0031208;GO:0003677;GO:0003682;GO:0008017;GO:0043035;GO:0005515;GO:0046872;GO:0051493;GO:0031937;GO:0035191;GO:0007017;GO:0090202;GO:0010468;GO:0006351;GO:0006355;GO:0005737;GO:0005700;GO:0005856;GO:0005704;GO:0005875;GO:0005874;GO:0005694;GO:0005634;GO:0005813;GO:0000793;GO:0005876;GO:0042803	POZ domain binding;DNA binding;chromatin binding;microtubule binding;chromatin insulator sequence binding;protein binding;metal ion binding;regulation of cytoskeleton organization;positive regulation of chromatin silencing;nuclear axial expansion;microtubule-based process;gene looping;regulation of gene expression;transcription, DNA-templated;regulation of transcription, DNA-templated;cytoplasm;p…	-	-	-	-	-	-	Centrosome-associated	Centrosome-associated zinc finger protein CP190 OS=Drosophila melanogaster GN=Cp190 PE=1 SV=2
novel.4357.1	382.36	164.46	279.29	285.04	218.35	87.45	43.76	89.42	95.72	Cp190	centrosomal protein 190kD, isoform A [Drosophila melanogaster] &gt;NP_731998.1 centrosomal protein 190kD, isoform B [Drosophila melanogaster] &gt;Q24478.2 RecName: Full=Centrosome-associated zinc finger protein CP190; AltName: Full=Protein enhancer of mod(mdg4)4-1; AltName: Full=dMAP190 &gt;AAF55159.1 centrosomal protein 190kD, isoform A [Drosophila melanogaster] &gt;AAN13643.1 centrosomal protei…	GO:0031208;GO:0003677;GO:0003682;GO:0008017;GO:0043035;GO:0005515;GO:0046872;GO:0051493;GO:0031937;GO:0035191;GO:0007017;GO:0090202;GO:0010468;GO:0006351;GO:0006355;GO:0005737;GO:0005700;GO:0005856;GO:0005704;GO:0005875;GO:0005874;GO:0005694;GO:0005634;GO:0005813;GO:0000793;GO:0005876;GO:0042803	POZ domain binding;DNA binding;chromatin binding;microtubule binding;chromatin insulator sequence binding;protein binding;metal ion binding;regulation of cytoskeleton organization;positive regulation of chromatin silencing;nuclear axial expansion;microtubule-based process;gene looping;regulation of gene expression;transcription, DNA-templated;regulation of transcription, DNA-templated;cytoplasm;p…	-	-	-	-	-	-	Centrosome-associated	Centrosome-associated zinc finger protein CP190 OS=Drosophila melanogaster GN=Cp190 PE=1 SV=2
NM_001273128.1	0	26.47	0	33.45	21.3	46.7	0	34.48	0	Cf2	GM16860p, partial [Drosophila melanogaster]	GO:0003677;GO:0001077;GO:0043565;GO:0003676;GO:0046872;GO:0032968;GO:0007527;GO:0006351;GO:0006355;GO:0005634	DNA binding;transcriptional activator activity, RNA polymerase II core promoter proximal region sequence-specific binding;sequence-specific DNA binding;nucleic acid binding;metal ion binding;positive regulation of transcription elongation from RNA polymerase II promoter;adult somatic muscle development;transcription, DNA-templated;regulation of transcription, DNA-templated;nucleus	K02215	CF2	http://www.genome.jp/dbget-bin/www_bget?ko:K02215	Dorso-ventral axis formation	ko04320	-	Chorion	Chorion transcription factor Cf2 OS=Drosophila melanogaster GN=Cf2 PE=2 SV=3
NM_001363925.1	70.57	75.75	42.76	71.03	97.27	69.8	66.68	55.92	109.55	Cf2	GM16860p, partial [Drosophila melanogaster]	GO:0003677;GO:0001077;GO:0043565;GO:0003676;GO:0046872;GO:0032968;GO:0007527;GO:0006351;GO:0006355;GO:0005634	DNA binding;transcriptional activator activity, RNA polymerase II core promoter proximal region sequence-specific binding;sequence-specific DNA binding;nucleic acid binding;metal ion binding;positive regulation of transcription elongation from RNA polymerase II promoter;adult somatic muscle development;transcription, DNA-templated;regulation of transcription, DNA-templated;nucleus	K02215	CF2	http://www.genome.jp/dbget-bin/www_bget?ko:K02215	Dorso-ventral axis formation	ko04320	-	Chorion	Chorion transcription factor Cf2 OS=Drosophila melanogaster GN=Cf2 PE=2 SV=3
NM_078750.4	168.15	286.63	196.72	301.75	279.95	256.62	224.09	133.64	190.51	Cf2	GM16860p, partial [Drosophila melanogaster]	GO:0003677;GO:0001077;GO:0043565;GO:0003676;GO:0046872;GO:0032968;GO:0007527;GO:0006351;GO:0006355;GO:0005634	DNA binding;transcriptional activator activity, RNA polymerase II core promoter proximal region sequence-specific binding;sequence-specific DNA binding;nucleic acid binding;metal ion binding;positive regulation of transcription elongation from RNA polymerase II promoter;adult somatic muscle development;transcription, DNA-templated;regulation of transcription, DNA-templated;nucleus	K02215	CF2	http://www.genome.jp/dbget-bin/www_bget?ko:K02215	Dorso-ventral axis formation	ko04320	-	Chorion	Chorion transcription factor Cf2 OS=Drosophila melanogaster GN=Cf2 PE=2 SV=3
NM_175963.3	39.14	37.34	10.31	145.51	115.43	122.69	176.16	70.84	143.24	Cf2	GM16860p, partial [Drosophila melanogaster]	GO:0003677;GO:0001077;GO:0043565;GO:0003676;GO:0046872;GO:0032968;GO:0007527;GO:0006351;GO:0006355;GO:0005634	DNA binding;transcriptional activator activity, RNA polymerase II core promoter proximal region sequence-specific binding;sequence-specific DNA binding;nucleic acid binding;metal ion binding;positive regulation of transcription elongation from RNA polymerase II promoter;adult somatic muscle development;transcription, DNA-templated;regulation of transcription, DNA-templated;nucleus	K02215	CF2	http://www.genome.jp/dbget-bin/www_bget?ko:K02215	Dorso-ventral axis formation	ko04320	-	Chorion	Chorion transcription factor Cf2 OS=Drosophila melanogaster GN=Cf2 PE=2 SV=3
NM_175964.2	36.93	0	98.22	79.26	30.61	77.19	53.42	130.02	41.24	Cf2	GM16860p, partial [Drosophila melanogaster]	GO:0003677;GO:0001077;GO:0043565;GO:0003676;GO:0046872;GO:0032968;GO:0007527;GO:0006351;GO:0006355;GO:0005634	DNA binding;transcriptional activator activity, RNA polymerase II core promoter proximal region sequence-specific binding;sequence-specific DNA binding;nucleic acid binding;metal ion binding;positive regulation of transcription elongation from RNA polymerase II promoter;adult somatic muscle development;transcription, DNA-templated;regulation of transcription, DNA-templated;nucleus	K02215	CF2	http://www.genome.jp/dbget-bin/www_bget?ko:K02215	Dorso-ventral axis formation	ko04320	-	Chorion	Chorion transcription factor Cf2 OS=Drosophila melanogaster GN=Cf2 PE=2 SV=3
[truncated: 42,538 more rows]
