# Supplementary material for: CG6015 controls spermatogonia transit-amplifying divisions by epidermal growth factor receptor signaling in Drosophila testes
Source: Cell Death Dis. 2021 May 14;12(5):491. doi: 10.1038/s41419-021-03783-9 (PMC8121936; doi:10.1038/s41419-021-03783-9)
Supplement: Supplementary file 3 — Table S2 [file 41419_2021_3783_MOESM3_ESM.xls]

## Sheet: Sheet1
Table S2. Identified genes for RNA-seq analysis
Gene_id	MJ22029	MJ22030	MJ22031	MK02091	MK02092	MK02093	MK02095	MK02096	MK02097	genename	NR_def	GO_ID	GO_term	KO_ID	KO_gene	Hyperlink	KEGG Pathway	Pathway ID	Kog_Annotation	Swiss-Prot_Id	Swiss-Prot_Annotation
FBgn0000008	398.29	320.58	318.92	266	333	289	276	250	335	PDZD2	arc, isoform D [Drosophila melanogaster] &gt;AAF37817.1 PDZ domain protein Arc [Drosophila melanogaster] &gt;AAF46809.2 arc, isoform B [Drosophila melanogaster] &gt;AAF37818.1 PDZ domain protein Arc [Drosophila melanogaster] &gt;AHN56501.1 arc, isoform D [Drosophila melanogaster];gomdanji [Drosophila melanogaster] &gt;AAF18568.1 Gom [Drosophila melanogaster] &gt;NP_001014543.1 arc, isoform C [Dro…	GO:0007619;GO:0016324;GO:0016020;GO:0007612;GO:0016021;GO:0005509;GO:0019722;GO:0003674;GO:0048749;GO:0005912;GO:0005811	courtship behavior;apical plasma membrane;membrane;learning;integral component of membrane;calcium ion binding;calcium-mediated signaling;molecular_function;compound eye development;adherens junction;lipid droplet	-	-	-	-	-	-	PDZ;PDZ	PDZ domain-containing protein 2 OS=Homo sapiens GN=PDZD2 PE=1 SV=4;PDZ domain-containing protein 2 OS=Rattus norvegicus GN=Pdzd2 PE=1 SV=1
FBgn0000014	735	720	690	882	986	1019	851	743	1117	abd-A	AAA84405.1 ABD-AII [Drosophila melanogaster] &gt;abdominal A, isoform B [Drosophila melanogaster] &gt;P29555.2 RecName: Full=Homeobox protein abdominal-A &gt;AAF55360.2 abdominal A, isoform B [Drosophila melanogaster]	GO:0007506;GO:0035225;GO:0008406;GO:0048806;GO:0048636;GO:0008354;GO:0003700;GO:0007494;GO:0014019;GO:0007501;GO:0006915;GO:0035053;GO:0006355;GO:0009952;GO:0035224;GO:0005667;GO:0005634;GO:0007507;GO:0003677;GO:0007422;GO:0007438;GO:0045944;GO:0003705;GO:0007280;GO:0042694;GO:0007400;GO:0043565;GO:0010002;GO:0007399;GO:0007275;GO:0048738	gonadal mesoderm development;determination of genital disc primordium;gonad development;genitalia development;positive regulation of muscle organ development;germ cell migration;transcription factor activity, sequence-specific DNA binding;midgut development;neuroblast development;mesodermal cell fate specification;apoptotic process;dorsal vessel heart proper cell fate commitment;regulation of tra…	K09311	ANTP	http://www.genome.jp/dbget-bin/www_bget?ko:K09311	-	-	KOG0489(R)(Transcription factor zerknullt and related HOX domain proteins)	Homeobox	Homeobox protein abdominal-A OS=Drosophila melanogaster GN=abd-A PE=2 SV=2
FBgn0000015	508	1092	759	1397	1207	1069	1372	961	1006	Abd-B	LOW QUALITY PROTEIN: Abd-B [Drosophila simulans] &gt;KMZ03099.1 LOW QUALITY PROTEIN: Abd-B [Drosophila simulans]	GO:0008584;GO:0007379;GO:0060439;GO:0007431;GO:0007486;GO:0007621;GO:0035263;GO:0045705;GO:0000980;GO:0045843;GO:0061101;GO:0048094;GO:0043565;GO:0000976;GO:0046693;GO:0003677;GO:0035215;GO:0007280;GO:0045944;GO:0009997;GO:0030539;GO:0035224;GO:0005634;GO:0007507;GO:1902339;GO:0007424;GO:0007484;GO:0006355;GO:0007385;GO:0048066;GO:0048087;GO:0007494;GO:0035277;GO:0003700;GO:0008354;GO:0030540;GO:…	male gonad development;segment specification;trachea morphogenesis;salivary gland development;imaginal disc-derived female genitalia development;negative regulation of female receptivity;genital disc sexually dimorphic development;negative regulation of salivary gland boundary specification;RNA polymerase II distal enhancer sequence-specific DNA binding;negative regulation of striated muscle tiss…	K09300	ABDB	http://www.genome.jp/dbget-bin/www_bget?ko:K09300	-	-	KOG0487(K)(Transcription factor Abd-B, contains HOX domain)	Homeobox	Homeobox protein abdominal-B OS=Drosophila melanogaster GN=Abd-B PE=1 SV=3
FBgn0000017	1146.32	980.96	890.08	1897.83	1625.69	1617.09	1833.75	1634.2	2267.18	Abl	AGB94654.1 Abl tyrosine kinase, isoform E [Drosophila melanogaster];Abl tyrosine kinase, isoform C [Drosophila melanogaster] &gt;Abl tyrosine kinase, isoform E [Drosophila melanogaster] &gt;Abl tyrosine kinase, isoform D [Drosophila melanogaster] &gt;AGB94653.1 Abl tyrosine kinase, isoform D [Drosophila melanogaster];Abl tyrosine kinase, isoform I [Drosophila melanogaster] &gt;AGB94658.1 Abl tyro…	GO:0007303;GO:0008045;GO:0070938;GO:0005515;GO:0016310;GO:0005927;GO:0048813;GO:0005102;GO:0007409;GO:0005524;GO:0016740;GO:0018108;GO:0002009;GO:0016199;GO:0030424;GO:0010906;GO:0016301;GO:0004713;GO:0045886;GO:0001764;GO:0007411;GO:0019897;GO:0007169;GO:0007391;GO:0046827;GO:0031234;GO:0003382;GO:0000166;GO:0005938;GO:0008064;GO:0031647;GO:0005829;GO:0045179;GO:0032880;GO:0072499;GO:0007370;GO:…	cytoplasmic transport, nurse cell to oocyte;motor neuron axon guidance;contractile ring;protein binding;phosphorylation;muscle tendon junction;dendrite morphogenesis;receptor binding;axonogenesis;ATP binding;transferase activity;peptidyl-tyrosine phosphorylation;morphogenesis of an epithelium;axon midline choice point recognition;axon;regulation of glucose metabolic process;kinase activity;protei…	K06619	ABL1	http://www.genome.jp/dbget-bin/www_bget?ko:K06619	Cell cycle;ErbB signaling pathway;Ras signaling pathway;Axon guidance;Neurotrophin signaling pathway	ko04110,ko04012,ko04014,ko04360,ko04722	KOG0197(T)(Tyrosine kinases)	Tyrosine-protein	Tyrosine-protein kinase Abl OS=Drosophila melanogaster GN=Abl PE=1 SV=3
FBgn0000018	471	358	265	349	341	299	254	240	286	Det1	AAF53040.1 abnormal oocyte [Drosophila melanogaster];abnormal oocyte [Drosophila melanogaster] &gt	GO:0048477;GO:0000122;GO:0003682;GO:0005700;GO:0005634	oogenesis;negative regulation of transcription from RNA polymerase II promoter;chromatin binding;polytene chromosome;nucleus	K10571	DET1	http://www.genome.jp/dbget-bin/www_bget?ko:K10571	Ubiquitin mediated proteolysis	ko04120	-	DET1	DET1 homolog OS=Mus musculus GN=Det1 PE=2 SV=2
FBgn0000022	0	0	0	0	0	0	0	0	0	ac	AAY51549.1 IP01413p [Drosophila melanogaster] &gt;achaete [Drosophila melanogaster] &gt; AltName: Full=Protein achaete &gt;CAA19641.1 EG:125H10.3 [Drosophila melanogaster] &gt;AAF45498.1 achaete [Drosophila melanogaster] &gt;AOQ07265.1 ac-RA [synthetic construct];AOQ03747.1 ac-RA, partial [synthetic construct] &gt;AAA28312.1 achaete protein [Drosophila melanogaster] &gt;P10083.1 RecName: Full=Ach…	GO:0007419;GO:0003677;GO:0008407;GO:0010906;GO:0090575;GO:0000977;GO:0046983;GO:0048477;GO:0046982;GO:0007422;GO:0061331;GO:0002805;GO:0006355;GO:0007423;GO:0007346;GO:0007399;GO:0007400;GO:0030154;GO:0007417;GO:0003700;GO:0050767;GO:0045893;GO:0043565;GO:0061382;GO:0005634;GO:0005667	ventral cord development;DNA binding;chaeta morphogenesis;regulation of glucose metabolic process;RNA polymerase II transcription factor complex;RNA polymerase II regulatory region sequence-specific DNA binding;protein dimerization activity;oogenesis;protein heterodimerization activity;peripheral nervous system development;epithelial cell proliferation involved in Malpighian tubule morphogenesis;…	K09067	ASCL	http://www.genome.jp/dbget-bin/www_bget?ko:K09067	-	-	KOG4029(K)(Transcription factor HAND2/Transcription factor TAL1/TAL2/LYL1)	Achaete-scute	Achaete-scute complex protein T5 OS=Drosophila melanogaster GN=ac PE=2 SV=1
FBgn0000024	101	162	126	450	348	376	302	269	333	Ace	ACZ94897.1 acetylcholine esterase, isoform B [Drosophila melanogaster];AGB95912.1 acetylcholine esterase, isoform C [Drosophila melanogaster];AAF54915.1 acetylcholine esterase, isoform A [Drosophila melanogaster] &gt;NP_001163600.1 acetylcholine esterase, isoform B [Drosophila melanogaster] &gt;acetylcholine esterase, isoform C [Drosophila melanogaster] &gt;acetylcholine esterase, isoform A [Dros…	GO:0016020;GO:0045202;GO:0030054;GO:0042331;GO:0004104;GO:0031225;GO:0003990;GO:0006581;GO:0005886;GO:0007268;GO:0005737;GO:0042426;GO:0042803;GO:0052689;GO:0001507;GO:0042135;GO:0005615;GO:0016787	membrane;synapse;cell junction;phototaxis;cholinesterase activity;anchored component of membrane;acetylcholinesterase activity;acetylcholine catabolic process;plasma membrane;chemical synaptic transmission;cytoplasm;choline catabolic process;protein homodimerization activity;carboxylic ester hydrolase activity;acetylcholine catabolic process in synaptic cleft;neurotransmitter catabolic process;ex…	K01049	ACHE	http://www.genome.jp/dbget-bin/www_bget?ko:K01049	Glycerophospholipid metabolism;Cholinergic synapse	ko00564,ko04725	KOG1516(R)(Carboxylesterase and related proteins);KOG4389(T)(Acetylcholinesterase/Butyrylcholinesterase)	Acetylcholinesterase	Acetylcholinesterase OS=Drosophila melanogaster GN=Ace PE=1 SV=1
FBgn0000028	620	341	365	14	54	15	5	10	10	acj6	XP_016973506.1 PREDICTED: inhibitory POU protein isoform X1 [Drosophila rhopaloa] &gt;XP_015011290.1 uncharacterized protein Dere_GG19406, isoform C [Drosophila erecta] &gt;XP_016952860.1 PREDICTED: inhibitory POU protein isoform X6 [Drosophila biarmipes] &gt;AAF48447.2 abnormal chemosensory jump 6, isoform A [Drosophila melanogaster];abnormal chemosensory jump 6, isoform A [Drosophila melanogast…	GO:0045944;GO:0003677;GO:0043565;GO:0070983;GO:0050896;GO:0008039;GO:0003714;GO:0007636;GO:0007411;GO:0007608;GO:0003700;GO:0050911;GO:0006355;GO:0005634;GO:0048813;GO:0006351	positive regulation of transcription from RNA polymerase II promoter;DNA binding;sequence-specific DNA binding;dendrite guidance;response to stimulus;synaptic target recognition;transcription corepressor activity;chemosensory jump behavior;axon guidance;sensory perception of smell;transcription factor activity, sequence-specific DNA binding;detection of chemical stimulus involved in sensory perce…	K09366	POU4F,BRN3	http://www.genome.jp/dbget-bin/www_bget?ko:K09366	-	-	KOG1168(K)(Transcription factor ACJ6/BRN-3, contains POU and HOX domains);KOG3802(K)(Transcription factor OCT-1, contains POU and HOX domains)	Inhibitory	Inhibitory POU protein OS=Drosophila melanogaster GN=acj6 PE=1 SV=3
FBgn0000032	1054	840	810	1160	1183	1068	966	881	960	acp2	AAN71396.1 RE40943p [Drosophila melanogaster] &gt;ACL92787.1 Acph-1-PA [synthetic construct];AAN14203.1 acid phosphatase 1, isoform B [Drosophila melanogaster] &gt;ACL87771.1 Acph-1-PA, partial [synthetic construct] &gt;acid phosphatase 1, isoform B [Drosophila melanogaster] &gt	GO:0016021;GO:0042803;GO:0003993;GO:0070062;GO:0016020;GO:0016311;GO:0016787;GO:0005634	integral component of membrane;protein homodimerization activity;acid phosphatase activity;extracellular exosome;membrane;dephosphorylation;hydrolase activity;nucleus	K14410	ACP2	http://www.genome.jp/dbget-bin/www_bget?ko:K14410	Lysosome;Riboflavin metabolism	ko04142,ko00740	KOG3720(I)(Lysosomal & prostatic acid phosphatases)	Lysosomal	Lysosomal acid phosphatase OS=Xenopus laevis GN=acp2 PE=2 SV=1
FBgn0000036	232	268	206	552	522	501	380	346	381	nAChRalpha1	nicotinic acetylcholine receptor alpha1, isoform B [Drosophila melanogaster] &gt;AGB96296.1 nicotinic acetylcholine receptor alpha1, isoform B [Drosophila melanogaster]	GO:0006811;GO:0005230;GO:0006810;GO:0006812;GO:0017085;GO:0015464;GO:0045211;GO:0035094;GO:0004889;GO:0005892;GO:0005887;GO:0007274;GO:0005886;GO:0016021;GO:0042166;GO:0045202;GO:0016020;GO:0030054;GO:0007271;GO:0005216	ion transport;extracellular ligand-gated ion channel activity;transport;cation transport;response to insecticide;acetylcholine receptor activity;postsynaptic membrane;response to nicotine;acetylcholine-gated cation-selective channel activity;acetylcholine-gated channel complex;integral component of plasma membrane;neuromuscular synaptic transmission;plasma membrane;integral component of membrane;…	K05312	CHRNN	http://www.genome.jp/dbget-bin/www_bget?ko:K05312	-	-	KOG3645(T)(Acetylcholine receptor)	Acetylcholine	Acetylcholine receptor subunit alpha-like 1 OS=Drosophila melanogaster GN=nAChRalpha1 PE=2 SV=2
FBgn0000037	35	31	29	13	10	5	6	16	9	mAChR-A	muscarinic acetylcholine Receptor, A-type, isoform B [Drosophila melanogaster] &gt;AAM68310.1 muscarinic acetylcholine Receptor, A-type, isoform B [Drosophila melanogaster];muscarinic acetylcholine Receptor, A-type, isoform A [Drosophila melanogaster] &gt;AAF47197.1 muscarinic acetylcholine Receptor, A-type, isoform A [Drosophila melanogaster];P16395.2 RecName: Full=Muscarinic acetylcholine recep…	GO:0007213;GO:0005887;GO:0016907;GO:0007197;GO:0005886;GO:0007186;GO:0007200;GO:0004871;GO:0030054;GO:0007271;GO:0004930;GO:0008227;GO:0016021;GO:0016020;GO:0045202;GO:0045211;GO:0007207;GO:0007165	G-protein coupled acetylcholine receptor signaling pathway;integral component of plasma membrane;G-protein coupled acetylcholine receptor activity;adenylate cyclase-inhibiting G-protein coupled acetylcholine receptor signaling pathway;plasma membrane;G-protein coupled receptor signaling pathway;phospholipase C-activating G-protein coupled receptor signaling pathway;signal transducer activity;cell…	K04131	CHRM3	http://www.genome.jp/dbget-bin/www_bget?ko:K04131	Regulation of actin cytoskeleton;Calcium signaling pathway;Neuroactive ligand-receptor interaction;Gastric acid secretion;Pancreatic secretion;Salivary secretion;Insulin secretion;Cholinergic synapse;Taste transduction	ko04810,ko04020,ko04080,ko04971,ko04972,ko04970,ko04911,ko04725,ko04742	KOG4220(T)(Muscarinic acetylcholine receptor);KOG3656(R)(FOG: 7 transmembrane receptor)	Muscarinic	Muscarinic acetylcholine receptor DM1 OS=Drosophila melanogaster GN=mAChR-A PE=2 SV=2
FBgn0000038	174	112	92	13	43	13	4	11	5	nAChRbeta1	nicotinic acetylcholine receptor beta1, isoform B [Drosophila melanogaster] &gt;uncharacterized protein Dere_GG15229, isoform A [Drosophila erecta] &gt;AAF47900.1 nicotinic acetylcholine receptor beta1, isoform A [Drosophila melanogaster] &gt;AAL68193.1 GH10531p [Drosophila melanogaster] &gt;nicotinic acetylcholine receptor beta1, isoform A [Drosophila melanogaster] &gt;prf||1410208A nicotinic ac…	GO:0005886;GO:0007274;GO:0005887;GO:0042166;GO:0030054;GO:0007271;GO:0005216;GO:0005230;GO:0006811;GO:0098655;GO:0035094;GO:0005892;GO:0016021;GO:0045202;GO:0016020;GO:0006810;GO:0004889;GO:0015464;GO:0045211	plasma membrane;neuromuscular synaptic transmission;integral component of plasma membrane;acetylcholine binding;cell junction;synaptic transmission, cholinergic;ion channel activity;extracellular ligand-gated ion channel activity;ion transport;cation transmembrane transport;response to nicotine;acetylcholine-gated channel complex;integral component of membrane;synapse;membrane;transport;acetylcho…	K05312	CHRNN	http://www.genome.jp/dbget-bin/www_bget?ko:K05312	-	-	KOG3645(T)(Acetylcholine receptor)	Acetylcholine	Acetylcholine receptor subunit beta-like 1 OS=Drosophila melanogaster GN=nAChRbeta1 PE=2 SV=1
FBgn0000039	4	15	8	67	49	47	76	68	74	nAChRalpha2	ACL90211.1 nAcRalpha-96Ab-PA [synthetic construct] &gt;nicotinic acetylcholine receptor alpha2, isoform A [Drosophila melanogaster] &gt;AAF56302.2 nicotinic acetylcholine receptor alpha2, isoform A [Drosophila melanogaster] &gt;ACL85307.1 nAcRalpha-96Ab-PA, partial [synthetic construct] &gt;XP_002032516.1 GM26601 [Drosophila sechellia] &gt;EDX14233.1 GD21103 [Drosophila simulans] &gt;AAF56303.1 n…	GO:0030054;GO:0007271;GO:0016020;GO:0045202;GO:0005216;GO:0007274;GO:0005886;GO:0005887;GO:0005892;GO:0042166;GO:0016021;GO:0006810;GO:0004889;GO:0035094;GO:0006812;GO:0045211;GO:0015464;GO:0005230;GO:0006811	cell junction;synaptic transmission, cholinergic;membrane;synapse;ion channel activity;neuromuscular synaptic transmission;plasma membrane;integral component of plasma membrane;acetylcholine-gated channel complex;acetylcholine binding;integral component of membrane;transport;acetylcholine-gated cation-selective channel activity;response to nicotine;cation transport;postsynaptic membrane;acetylcho…	K05312	CHRNN	http://www.genome.jp/dbget-bin/www_bget?ko:K05312	-	-	KOG3645(T)(Acetylcholine receptor)	Acetylcholine	Acetylcholine receptor subunit alpha-like 2 OS=Drosophila melanogaster GN=nAChRalpha2 PE=2 SV=1
FBgn0000042	20779	23160	20343	42638	34127	37521	31515	24760	29261	actA3b	putative actin-related protein, partial [Haematobia irritans]	GO:0006909;GO:0035060;GO:0005856;GO:0005737;GO:0002121;GO:0006338;GO:0005811;GO:0031011;GO:0032507;GO:0005884;GO:0005524;GO:0007291;GO:0000166;GO:0000281;GO:0035148;GO:0007010;GO:0016319;GO:0005875;GO:0005200	phagocytosis;brahma complex;cytoskeleton;cytoplasm;inter-male aggressive behavior;chromatin remodeling;lipid droplet;Ino80 complex;maintenance of protein location in cell;actin filament;ATP binding;sperm individualization;nucleotide binding;mitotic cytokinesis;tube formation;cytoskeleton organization;mushroom body development;microtubule associated complex;structural constituent of cytoskeleton	K05692	ACTB_G1	http://www.genome.jp/dbget-bin/www_bget?ko:K05692	Apoptosis;Regulation of actin cytoskeleton;Adherens junction;Focal adhesion;Tight junction;Phagosome;Hippo signaling pathway;Hippo signaling pathway -fly;Rap1 signaling pathway;Oxytocin signaling pathway;Thyroid hormone signaling pathway;Leukocyte transendothelial migration;Platelet activation;Phototransduction - fly	ko04210,ko04810,ko04520,ko04510,ko04530,ko04145,ko04390,ko04391,ko04015,ko04921,ko04919,ko04670,ko04611,ko04745	KOG0676(Z)(Actin and related proteins)	Actin-A3b,	Actin-A3b, cytoplasmic OS=Helicoverpa armigera GN=actA3b PE=2 SV=1
FBgn0000043	13811	10325	10867	10927	11020	10329	8267	6786	9631	Act42A	hypothetical protein FF38_04907 [Lucilia cuprina]	GO:0005884;GO:0000166;GO:0000281;GO:0005200;GO:0006909;GO:0005737;GO:0005524;GO:0007010;GO:0005875;GO:0035060;GO:0005856	actin filament;nucleotide binding;mitotic cytokinesis;structural constituent of cytoskeleton;phagocytosis;cytoplasm;ATP binding;cytoskeleton organization;microtubule associated complex;brahma complex;cytoskeleton	K05692	ACTB_G1	http://www.genome.jp/dbget-bin/www_bget?ko:K05692	Apoptosis;Regulation of actin cytoskeleton;Adherens junction;Focal adhesion;Tight junction;Phagosome;Hippo signaling pathway;Hippo signaling pathway -fly;Rap1 signaling pathway;Oxytocin signaling pathway;Thyroid hormone signaling pathway;Leukocyte transendothelial migration;Platelet activation;Phototransduction - fly	ko04210,ko04810,ko04520,ko04510,ko04530,ko04145,ko04390,ko04391,ko04015,ko04921,ko04919,ko04670,ko04611,ko04745	KOG0676(Z)(Actin and related proteins)	Actin-42A	Actin-42A OS=Drosophila melanogaster GN=Act42A PE=1 SV=3
FBgn0000044	6095	12020	10372	17698	15076	15547	16883	13034	15327	Act57B	EDX07981.1 GD11548 [Drosophila simulans] &gt;XP_017961306.1 PREDICTED: actin-57B [Drosophila navojoa] &gt;XP_002082396.1 uncharacterized protein Dsimw501_GD11548 [Drosophila simulans] &gt;EDW58826.1 ActinC2 [Drosophila virilis] &gt;XP_016946968.1 PREDICTED: actin-57B [Drosophila biarmipes] &gt;XP_002017890.1 GL17061 [Drosophila persimilis] &gt;EDY69075.1 uncharacterized protein Dpse_GA24346 [Dros…	GO:0005875;GO:0007010;GO:0098529;GO:0005524;GO:0035267;GO:0005856;GO:0051533;GO:0043486;GO:0051297;GO:0005200;GO:0000281;GO:0000166;GO:0007507;GO:0016573;GO:0050807;GO:0005884;GO:0005886;GO:0005811;GO:0005737	microtubule associated complex;cytoskeleton organization;neuromuscular junction development, skeletal muscle fiber;ATP binding;NuA4 histone acetyltransferase complex;cytoskeleton;positive regulation of NFAT protein import into nucleus;histone exchange;centrosome cycle;structural constituent of cytoskeleton;mitotic cytokinesis;nucleotide binding;heart development;histone acetylation;regulation of …	K05692	ACTB_G1	http://www.genome.jp/dbget-bin/www_bget?ko:K05692	Apoptosis;Regulation of actin cytoskeleton;Adherens junction;Focal adhesion;Tight junction;Phagosome;Hippo signaling pathway;Hippo signaling pathway -fly;Rap1 signaling pathway;Oxytocin signaling pathway;Thyroid hormone signaling pathway;Leukocyte transendothelial migration;Platelet activation;Phototransduction - fly	ko04210,ko04810,ko04520,ko04510,ko04530,ko04145,ko04390,ko04391,ko04015,ko04921,ko04919,ko04670,ko04611,ko04745	KOG0676(Z)(Actin and related proteins)	Actin-57B	Actin-57B OS=Drosophila melanogaster GN=Act57B PE=1 SV=1
FBgn0000045	27	67	23	4	21	13	5	7	6	Act79B	XP_017102542.1 PREDICTED: actin, larval muscle [Drosophila bipectinata] &gt;P02574.2 RecName: Full=Actin, larval muscle;XP_016032930.1 uncharacterized protein Dsimw501_GD15015 [Drosophila simulans] &gt;EDV52737.1 uncharacterized protein Dere_GG16241 [Drosophila erecta] &gt;AGB94893.1 actin 79B, isoform B [Drosophila melanogaster] &gt; Flags: Precursor &gt;KPU79025.1 uncharacterized protein Dana_G…	GO:0005737;GO:0000166;GO:0005884;GO:0005200;GO:0005856;GO:0005524;GO:0007010	cytoplasm;nucleotide binding;actin filament;structural constituent of cytoskeleton;cytoskeleton;ATP binding;cytoskeleton organization	K05692	ACTB_G1	http://www.genome.jp/dbget-bin/www_bget?ko:K05692	Apoptosis;Regulation of actin cytoskeleton;Adherens junction;Focal adhesion;Tight junction;Phagosome;Hippo signaling pathway;Hippo signaling pathway -fly;Rap1 signaling pathway;Oxytocin signaling pathway;Thyroid hormone signaling pathway;Leukocyte transendothelial migration;Platelet activation;Phototransduction - fly	ko04210,ko04810,ko04520,ko04510,ko04530,ko04145,ko04390,ko04391,ko04015,ko04921,ko04919,ko04670,ko04611,ko04745	KOG0676(Z)(Actin and related proteins)	Actin,	Actin, larval muscle OS=Drosophila melanogaster GN=Act79B PE=1 SV=2
FBgn0000046	16598	14173	13883	3443	3561	2939	3425	2592	3416	Act87E	AGL51119.1 actin [Chrysomya megacephala] &gt;AAF54950.2 actin 87E, isoform A [Drosophila melanogaster] &gt;XP_001359004.1 uncharacterized protein Dpse_GA14877 [Drosophila pseudoobscura pseudoobscura] &gt;ACL86534.1 Act87E-PA, partial [synthetic construct] &gt;XP_016970812.1 PREDICTED: actin-87E [Drosophila rhopaloa] &gt;EDW59182.1 ActinE1 [Drosophila virilis] &gt;EDW97246.1 uncharacterized protei…	GO:0000166;GO:0098529;GO:0000281;GO:0016573;GO:0007507;GO:0050807;GO:0005524;GO:0005884;GO:0005875;GO:0005200;GO:0007010;GO:0035267;GO:0005856;GO:0051533;GO:0043486;GO:0051297;GO:0005886;GO:0005811;GO:0005737	nucleotide binding;neuromuscular junction development, skeletal muscle fiber;mitotic cytokinesis;histone acetylation;heart development;regulation of synapse organization;ATP binding;actin filament;microtubule associated complex;structural constituent of cytoskeleton;cytoskeleton organization;NuA4 histone acetyltransferase complex;cytoskeleton;positive regulation of NFAT protein import into nucleu…	K05692	ACTB_G1	http://www.genome.jp/dbget-bin/www_bget?ko:K05692	Apoptosis;Regulation of actin cytoskeleton;Adherens junction;Focal adhesion;Tight junction;Phagosome;Hippo signaling pathway;Hippo signaling pathway -fly;Rap1 signaling pathway;Oxytocin signaling pathway;Thyroid hormone signaling pathway;Leukocyte transendothelial migration;Platelet activation;Phototransduction - fly	ko04210,ko04810,ko04520,ko04510,ko04530,ko04145,ko04390,ko04391,ko04015,ko04921,ko04919,ko04670,ko04611,ko04745	KOG0676(Z)(Actin and related proteins)	Actin-87E	Actin-87E OS=Drosophila melanogaster GN=Act87E PE=1 SV=1
FBgn0000047	3	5	8	13	13	3	6	13	3	Act88F	XP_002097730.1 uncharacterized protein Dyak_GE24312 [Drosophila yakuba] &gt;XP_017143475.1 PREDICTED: actin, indirect flight muscle [Drosophila miranda] &gt;XP_016979269.1 PREDICTED: actin, indirect flight muscle [Drosophila rhopaloa] &gt;XP_011208262.1 PREDICTED: actin, indirect flight muscle [Bactrocera dorsalis] &gt;XP_017008988.1 PREDICTED: actin, indirect flight muscle [Drosophila takahashii…	GO:0005737;GO:0005856;GO:0006909;GO:0014866;GO:0071689;GO:0005200;GO:0007010;GO:0000166;GO:0005884;GO:0005524	cytoplasm;cytoskeleton;phagocytosis;skeletal myofibril assembly;muscle thin filament assembly;structural constituent of cytoskeleton;cytoskeleton organization;nucleotide binding;actin filament;ATP binding	K05692	ACTB_G1	http://www.genome.jp/dbget-bin/www_bget?ko:K05692	Apoptosis;Regulation of actin cytoskeleton;Adherens junction;Focal adhesion;Tight junction;Phagosome;Hippo signaling pathway;Hippo signaling pathway -fly;Rap1 signaling pathway;Oxytocin signaling pathway;Thyroid hormone signaling pathway;Leukocyte transendothelial migration;Platelet activation;Phototransduction - fly	ko04210,ko04810,ko04520,ko04510,ko04530,ko04145,ko04390,ko04391,ko04015,ko04921,ko04919,ko04670,ko04611,ko04745	KOG0676(Z)(Actin and related proteins)	Actin,	Actin, indirect flight muscle OS=Drosophila simulans GN=Act88F PE=3 SV=1
FBgn0000052	503	661	500	769	776	654	567	463	900	ade2	GM01721p, partial [Drosophila melanogaster]	GO:0006541;GO:0016874;GO:0046872;GO:0006189;GO:0009156;GO:0005524;GO:0005737;GO:0004642;GO:0006164;GO:0000166	glutamine metabolic process;ligase activity;metal ion binding;'de novo' IMP biosynthetic process;ribonucleoside monophosphate biosynthetic process;ATP binding;cytoplasm;phosphoribosylformylglycinamidine synthase activity;purine nucleotide biosynthetic process;nucleotide binding	K01952	purL,PFAS	http://www.genome.jp/dbget-bin/www_bget?ko:K01952	Purine metabolism	ko00230	KOG1907(F)(Phosphoribosylformylglycinamidine synthase)	Phosphoribosylformylglycinamidine	Phosphoribosylformylglycinamidine synthase OS=Drosophila melanogaster GN=ade2 PE=2 SV=2
FBgn0000053	343	592	375	1438	1223	1219	1037	797	1151	ade3	AAF52474.2 adenosine 3, isoform A [Drosophila melanogaster] &gt;AOQ11419.1 ade3-RB [synthetic construct];ABY20445.1 IP15613p [Drosophila melanogaster] &gt;AAX52661.1 adenosine 3, isoform B [Drosophila melanogaster] &gt;adenosine 3, isoform A [Drosophila melanogaster] &gt;AAA28562.1 Gart polypeptide 1.7 kb transcript [Drosophila melanogaster] &gt;NP_001285698.1 adenosine 3, isoform C [Drosophila m…	GO:0004644;GO:0009058;GO:0000166;GO:0005829;GO:0009113;GO:0005737;GO:0032259;GO:0004637;GO:0004641;GO:0003824;GO:0006164;GO:0046872;GO:0016874;GO:0008152;GO:0005524;GO:0006189;GO:0016740;GO:0016742;GO:0008168	phosphoribosylglycinamide formyltransferase activity;biosynthetic process;nucleotide binding;cytosol;purine nucleobase biosynthetic process;cytoplasm;methylation;phosphoribosylamine-glycine ligase activity;phosphoribosylformylglycinamidine cyclo-ligase activity;catalytic activity;purine nucleotide biosynthetic process;metal ion binding;ligase activity;metabolic process;ATP binding;'de novo' IMP b…	K11787	GART	http://www.genome.jp/dbget-bin/www_bget?ko:K11787	One carbon pool by folate;Purine metabolism	ko00670,ko00230	KOG2452(F)(Formyltetrahydrofolate dehydrogenase);KOG0237(F)(Glycinamide ribonucleotide synthetase (GARS)/Aminoimidazole ribonucleotide synthetase (AIRS));KOG3076(G)(5'-phosphoribosylglycinamide formyltransferase)	Trifunctional	Trifunctional purine biosynthetic protein adenosine-3 OS=Drosophila melanogaster GN=ade3 PE=1 SV=2
FBgn0000055	872.18	3114.15	4055.55	6084.68	6622.9	4645.49	6561.86	5012.44	5145.77	Adhr	AAA70212.1 alcohol dehydrogenase [Drosophila melanogaster] &gt;AAF53404.1 Adh-related, isoform A [Drosophila melanogaster] &gt;CAA43204.1 alcohol dehydrogenase [Drosophila melanogaster] &gt;P91615.1 RecName: Full=Alcohol dehydrogenase-related 31 kDa protein &gt;AAO41201.1 alcohol dehydrogenase, isoform E [Drosophila melanogaster] &gt;CAA66982.1 alcohol dehydrogenase related protein [Drosophila me…	GO:0046164;GO:0016491;GO:0005875;GO:0004022;GO:0008152;GO:0006067;GO:0051287;GO:0042803;GO:0055114;GO:0048149;GO:0005575;GO:0006066;GO:0043234;GO:0008774;GO:0005829;GO:0006069;GO:0006117;GO:0005811	alcohol catabolic process;oxidoreductase activity;microtubule associated complex;alcohol dehydrogenase (NAD) activity;metabolic process;ethanol metabolic process;NAD binding;protein homodimerization activity;oxidation-reduction process;behavioral response to ethanol;cellular_component;alcohol metabolic process;protein complex;acetaldehyde dehydrogenase (acetylating) activity;cytosol;ethanol oxida…	K00001	E1.1.1.1,adh	http://www.genome.jp/dbget-bin/www_bget?ko:K00001	Tyrosine metabolism;Glycolysis / Gluconeogenesis;Fatty acid degradation;Retinol metabolism;Degradation of aromatic compounds;Chloroalkane and chloroalkene degradation;Drug metabolism - cytochrome P450;Metabolism of xenobiotics by cytochrome P450;Naphthalene degradation	ko00350,ko00010,ko00071,ko00830,ko01220,ko00625,ko00982,ko00980,ko00626	KOG0725(R)(Reductases with broad range of substrate specificities)	Alcohol;Alcohol	Alcohol dehydrogenase-related 31 kDa protein OS=Drosophila melanogaster GN=Adhr PE=2 SV=1;Alcohol dehydrogenase OS=Drosophila melanogaster GN=Adh PE=1 SV=2
FBgn0000056	6.82	24.85	47.45	41.32	42.1	26.51	66.14	31.56	35.23	Adhr	AAO41202.1 Adh-related, isoform B [Drosophila melanogaster] &gt;P91615.1 RecName: Full=Alcohol dehydrogenase-related 31 kDa protein &gt;AAF53404.1 Adh-related, isoform A [Drosophila melanogaster] &gt;CAA66982.1 alcohol dehydrogenase related protein [Drosophila melanogaster] &gt;AHN54452.1 Adh-related, isoform C [Drosophila melanogaster];NP_001285938.1 Adh-related, isoform C [Drosophila melanogast…	GO:0055114;GO:0005575;GO:0008152;GO:0004022;GO:0016491;GO:0051287	oxidation-reduction process;cellular_component;metabolic process;alcohol dehydrogenase (NAD) activity;oxidoreductase activity;NAD binding	-	-	-	-	-	KOG0725(R)(Reductases with broad range of substrate specificities);KOG1201(Q)(Hydroxysteroid 17-beta dehydrogenase 11)	Alcohol	Alcohol dehydrogenase-related 31 kDa protein OS=Drosophila melanogaster GN=Adhr PE=2 SV=1
FBgn0000057	2046	1384	1418	905	929	783	744	615	765	WDTC1	CAD88976.1 adipose protein [Drosophila melanogaster] &gt;AOQ07228.1 adp-RA, partial [synthetic construct];adipose, isoform A [Drosophila melanogaster] &gt;NP_001286563.1 adipose, isoform B [Drosophila melanogaster] &gt;AAF57740.1 adipose, isoform A [Drosophila melanogaster] &gt;AFB40590.1 FI19321p1 [Drosophila melanogaster] &gt;AHN56358.1 adipose, isoform B [Drosophila melanogaster] &gt	GO:0010891;GO:0009269;GO:0003674;GO:0006629;GO:0005575;GO:0010883;GO:0005975	negative regulation of sequestering of triglyceride;response to desiccation;molecular_function;lipid metabolic process;cellular_component;regulation of lipid storage;carbohydrate metabolic process	K11807	WDTC1	http://www.genome.jp/dbget-bin/www_bget?ko:K11807	-	-	KOG1310(R)(WD40 repeat protein)	WD	WD and tetratricopeptide repeats protein 1 OS=Homo sapiens GN=WDTC1 PE=1 SV=2
FBgn0000061	0	2	0	0	0	0	0	0	0	al	AOQ11246.1 al-RA [synthetic construct];AAM52023.1 RE68460p [Drosophila melanogaster] &gt;AOQ07179.1 al-RA, partial [synthetic construct] &gt;aristaless [Drosophila melanogaster] &gt;ACL83784.1 al-PA, partial [synthetic construct] &gt;AOQ06064.1 al-RA, partial [synthetic construct] &gt;AOQ03574.1 al-RA, partial [synthetic construct] &gt;AAF51505.1 aristaless [Drosophila melanogaster] &gt;AOQ06283.…	GO:0007449;GO:0007480;GO:0003700;GO:0005515;GO:0005634;GO:0003677;GO:0043565;GO:0035015;GO:0045892;GO:0043234;GO:0035218;GO:0045747;GO:0006355;GO:0022416;GO:0007275;GO:0048800	proximal/distal pattern formation, imaginal disc;imaginal disc-derived leg morphogenesis;transcription factor activity, sequence-specific DNA binding;protein binding;nucleus;DNA binding;sequence-specific DNA binding;elongation of arista core;negative regulation of transcription, DNA-templated;protein complex;leg disc development;positive regulation of Notch signaling pathway;regulation of transcr…	K09452	ARX	http://www.genome.jp/dbget-bin/www_bget?ko:K09452	-	-	KOG0484(K)(Transcription factor PHOX2/ARIX, contains HOX domain)	Homeobox	Homeobox protein aristaless OS=Drosophila melanogaster GN=al PE=1 SV=2
FBgn0000063	651	330	397	129	190	125	53	63	100	TTK	monopolar spindle 1, isoform A [Drosophila melanogaster] &gt;AGB96057.1 monopolar spindle 1, isoform B [Drosophila melanogaster];AOQ11141.1 ald-RA [synthetic construct];monopolar spindle 1, isoform B [Drosophila melanogaster] &gt;AOQ06428.1 ald-RA, partial [synthetic construct] &gt;AAQ22555.1 LD04521p [Drosophila melanogaster] &gt;AAF55450.1 monopolar spindle 1, isoform A [Drosophila melanogaster…	GO:0016321;GO:0001666;GO:0007100;GO:0004672;GO:0000942;GO:0006468;GO:0000705;GO:0044779;GO:0007143;GO:0033046;GO:0004674;GO:0005524;GO:0033316;GO:0000166;GO:0043060;GO:0005813;GO:0000776;GO:0007094;GO:0007126;GO:0005819;GO:0000278;GO:0032837	female meiosis chromosome segregation;response to hypoxia;mitotic centrosome separation;protein kinase activity;condensed nuclear chromosome outer kinetochore;protein phosphorylation;achiasmate meiosis I;meiotic spindle checkpoint;female meiotic nuclear division;negative regulation of sister chromatid segregation;protein serine/threonine kinase activity;ATP binding;meiotic spindle assembly checkp…	K08866	TTK,MPS1	http://www.genome.jp/dbget-bin/www_bget?ko:K08866	Cell cycle;Cell cycle - yeast	ko04110,ko04111	KOG0594(R)(Protein kinase PCTAIRE and related kinases)	Dual	Dual specificity protein kinase TTK OS=Macaca fascicularis GN=TTK PE=2 SV=1
FBgn0000064	15193	13644	12418	8675	9086	9027	8298	7348	7424	Ald	AAA99426.1 fructose 1,6 bisphosphate-aldolase 4C [Drosophila melanogaster] &gt;AAN14383.3 aldolase, isoform I [Drosophila melanogaster] &gt;AEB39664.1 FI14712p [Drosophila melanogaster] &gt;AGB96365.1 aldolase, isoform L [Drosophila melanogaster] &gt;NP_733140.2 aldolase, isoform J [Drosophila melanogaster] &gt;AOQ08725.1 Ald-RH, partial [synthetic construct] &gt;AOQ14891.1 Ald-PH [synthetic cons…	GO:0030018;GO:0005829;GO:0004332;GO:0007498;GO:0016829;GO:0007095;GO:0031430;GO:0006096;GO:0003824	Z disc;cytosol;fructose-bisphosphate aldolase activity;mesoderm development;lyase activity;mitotic G2 DNA damage checkpoint;M band;glycolytic process;catalytic activity	K01623	ALDO	http://www.genome.jp/dbget-bin/www_bget?ko:K01623	Fructose and mannose metabolism;Glycolysis / Gluconeogenesis;Pentose phosphate pathway;Carbon fixation in photosynthetic organisms;Methane metabolism;Biosynthesis of amino acids;Carbon metabolism	ko00051,ko00010,ko00030,ko00710,ko00680,ko01230,ko01200	KOG1557(G)(Fructose-biphosphate aldolase)	Fructose-bisphosphate	Fructose-bisphosphate aldolase OS=Drosophila melanogaster GN=Ald PE=1 SV=5
FBgn0000071	16	10	5	56	66	72	101	44	156	Ama	amalgam, isoform B [Drosophila melanogaster] &gt;AAN13372.2 amalgam, isoform B [Drosophila melanogaster]	GO:0016020;GO:0031225;GO:0005886;GO:0003823	membrane;anchored component of membrane;plasma membrane;antigen binding	-	-	-	-	-	KOG3510(T)(FOG: Immunoglobulin C-2 Type/fibronectin type III domains)	Protein	Protein amalgam OS=Drosophila melanogaster GN=Ama PE=2 SV=2
FBgn0000075	41	28	34	6	11	3	2	4	2	amd	AAF53759.2 alpha methyl dopa-resistant, isoform B [Drosophila melanogaster] &gt;P18486.2 RecName: Full=Alpha-methyldopa hypersensitive protein &gt;AAF53760.1 alpha methyl dopa-resistant, isoform A [Drosophila melanogaster] &gt;alpha methyl dopa-resistant, isoform B [Drosophila melanogaster] &gt;alpha methyl dopa-resistant, isoform A [Drosophila melanogaster] &gt;AOQ07272.1 amd-RB, partial [synthe…	GO:0019752;GO:0030170;GO:0006520;GO:0016831;GO:0019239;GO:0005575;GO:0006584;GO:0003824;GO:0016829;GO:0040003;GO:0004058;GO:0042302	carboxylic acid metabolic process;pyridoxal phosphate binding;cellular amino acid metabolic process;carboxy-lyase activity;deaminase activity;cellular_component;catecholamine metabolic process;catalytic activity;lyase activity;chitin-based cuticle development;aromatic-L-amino-acid decarboxylase activity;structural constituent of cuticle	-	-	-	-	-	KOG0629(E)(Glutamate decarboxylase and related proteins)	Alpha-methyldopa	Alpha-methyldopa hypersensitive protein OS=Drosophila melanogaster GN=amd PE=2 SV=2
FBgn0000077	100	182	113	228	204	232	247	180	171	amx	KMZ08940.1 uncharacterized protein Dsimw501_GD24561 [Drosophila simulans];uncharacterized protein Dsimw501_GD24561 [Drosophila simulans] &gt	GO:0007275;GO:0016020;GO:0001713;GO:0044214;GO:0007220;GO:0016021;GO:0007398;GO:0045747;GO:0003674;GO:0007219;GO:0007498;GO:0046331	multicellular organism development;membrane;ectodermal cell fate determination;spanning component of plasma membrane;Notch receptor processing;integral component of membrane;ectoderm development;positive regulation of Notch signaling pathway;molecular_function;Notch signaling pathway;mesoderm development;lateral inhibition	-	-	-	-	-	-	TM2	TM2 domain-containing protein almondex OS=Drosophila melanogaster GN=amx PE=2 SV=1
FBgn0000078	2864.71	3983.7	2161.91	951.26	786.81	901.41	987.97	789.72	967.67	Amy-d	AAX33373.1 RH48856p [Drosophila melanogaster] &gt;BAB32539.1 alpha-amylase [Drosophila melanogaster] &gt;BAB32528.1 alpha-amylase [Drosophila melanogaster] &gt;amylase distal [Drosophila melanogaster] &gt;AAF57894.1 amylase distal [Drosophila melanogaster] &gt;AOQ04523.1 Amy-d-RA, partial [synthetic construct];BAB32526.1 alpha-amylase [Drosophila melanogaster] &gt	GO:0005975;GO:0043169;GO:0016787;GO:0008152;GO:0046872;GO:0005576;GO:0004556;GO:0030431;GO:0016798;GO:0005509;GO:0003824	carbohydrate metabolic process;cation binding;hydrolase activity;metabolic process;metal ion binding;extracellular region;alpha-amylase activity;sleep;hydrolase activity, acting on glycosyl bonds;calcium ion binding;catalytic activity	K01176	E3.2.1.1,amyA,malS	http://www.genome.jp/dbget-bin/www_bget?ko:K01176	Starch and sucrose metabolism;Carbohydrate digestion and absorption	ko00500,ko04973	-	Alpha-amylase	Alpha-amylase B OS=Drosophila melanogaster GN=Amy-d PE=3 SV=3
FBgn0000079	3778.29	6502.3	2581.09	1345.74	1006.19	1386.59	1572.03	1296.28	1327.33	Amy-d	AAK92849.1 GH10266p [Drosophila melanogaster] &gt;ACL86115.1 Amy-p-PA, partial [synthetic construct] &gt;ACL90864.1 Amy-p-PA [synthetic construct] &gt;amylase proximal, isoform A [Drosophila melanogaster] &gt;AAF57896.1 amylase proximal, isoform A [Drosophila melanogaster] &gt;NP_001286518.1 amylase proximal, isoform B [Drosophila melanogaster] &gt;AHN56314.1 amylase proximal, isoform B [Drosophi…	GO:0016787;GO:0043169;GO:0046872;GO:0008152;GO:0005975;GO:0004556;GO:0030431;GO:0005576;GO:0016798;GO:0005509;GO:0003824	hydrolase activity;cation binding;metal ion binding;metabolic process;carbohydrate metabolic process;alpha-amylase activity;sleep;extracellular region;hydrolase activity, acting on glycosyl bonds;calcium ion binding;catalytic activity	K01176	E3.2.1.1,amyA,malS	http://www.genome.jp/dbget-bin/www_bget?ko:K01176	Starch and sucrose metabolism;Carbohydrate digestion and absorption	ko00500,ko04973	-	Alpha-amylase	Alpha-amylase B OS=Drosophila melanogaster GN=Amy-d PE=3 SV=3
FBgn0000083	2387.05	3704.7	2809.82	9848.06	7233.61	7748.9	11406.1	8077.12	8085.85	AnxB9	XP_016033748.1 uncharacterized protein Dsimw501_GD19393, isoform F [Drosophila simulans] &gt;AAM49873.1 LD09947p [Drosophila melanogaster] &gt;annexin B9, isoform A [Drosophila melanogaster] &gt;AAS65188.1 annexin B9, isoform D [Drosophila melanogaster] &gt;annexin B9, isoform B [Drosophila melanogaster] &gt; AltName: Full=Annexin-9 &gt;KMZ02269.1 uncharacterized protein Dsimw501_GD19393, isoform…	GO:0005543;GO:0005509;GO:0005515;GO:0005938;GO:0030011;GO:0003779;GO:0010797;GO:0032509;GO:0005544;GO:0061467;GO:0048190;GO:0012505;GO:0030507	phospholipid binding;calcium ion binding;protein binding;cell cortex;maintenance of cell polarity;actin binding;regulation of multivesicular body size involved in endosome transport;endosome transport via multivesicular body sorting pathway;calcium-dependent phospholipid binding;basolateral protein localization;wing disc dorsal/ventral pattern formation;endomembrane system;spectrin binding	K17095	ANXA7_11	http://www.genome.jp/dbget-bin/www_bget?ko:K17095	-	-	KOG0819(U)(Annexin)	Annexin	Annexin B9 OS=Drosophila melanogaster GN=AnxB9 PE=2 SV=2
FBgn0000084	787.52	1130.72	692.53	1915.89	1589.81	1745	1818	1525	1703	AnxB10	P22465.3 RecName: Full=Annexin B10;ACL84703.1 AnnX-PA, partial [synthetic construct] &gt;CAA55126.1 annexin X [Drosophila melanogaster] &gt;AAF45380.1 annexin B10, isoform A [Drosophila melanogaster] &gt;AAL28876.1 LD25605p [Drosophila melanogaster] &gt;annexin B10, isoform B [Drosophila melanogaster] &gt;ACZ95337.1 annexin B10, isoform B [Drosophila melanogaster];AAA28371.1 annexin X [Drosophila…	GO:0016020;GO:0005544;GO:0008150;GO:0005509;GO:0005543;GO:0003779	membrane;calcium-dependent phospholipid binding;biological_process;calcium ion binding;phospholipid binding;actin binding	K17095	ANXA7_11	http://www.genome.jp/dbget-bin/www_bget?ko:K17095	-	-	KOG0819(U)(Annexin)	Annexin	Annexin B10 OS=Drosophila melanogaster GN=AnxB10 PE=2 SV=3
FBgn0000092	0	1	4	4	12	12	12	7	11	anon-3B1.2	CG2650 [Drosophila melanogaster] &gt;ACL87239.1 CG2650-PA, partial [synthetic construct] &gt;ACL91797.1 CG2650-PA [synthetic construct];AAL49348.1 RH43234p [Drosophila melanogaster] &gt; Flags: Precursor &gt;AAF45805.2 CG2650 [Drosophila melanogaster] &gt;O76879.2 RecName: Full=Circadian clock-controlled protein	GO:0003674;GO:0007623;GO:0048511;GO:0032504;GO:0005615	molecular_function;circadian rhythm;rhythmic process;multicellular organism reproduction;extracellular space	-	-	-	-	-	-	Circadian	Circadian clock-controlled protein OS=Drosophila melanogaster GN=anon-3B1.2 PE=2 SV=2
FBgn0000094	475	2145	987	6305	7114	3237	7011	8921	2964	Anp	AAB82486.1 Andropin [Drosophila melanogaster] &gt;NP_001287605.1 andropin, isoform B [Drosophila melanogaster] &gt;AHN57604.1 andropin, isoform B [Drosophila melanogaster] &gt;CAA34842.1 andropin [Drosophila melanogaster] &gt;P21663.1 RecName: Full=Andropin;AOQ05833.1 Anp-RA, partial [synthetic construct];AAB82483.1 Andropin [Drosophila melanogaster] &gt;andropin, isoform A [Drosophila melanogast…	GO:0050830;GO:0009617;GO:0006965;GO:0005615;GO:0006962;GO:0032504;GO:0005576;GO:0042742;GO:0002376;GO:0045087	defense response to Gram-positive bacterium;response to bacterium;positive regulation of biosynthetic process of antibacterial peptides active against Gram-positive bacteria;extracellular space;male-specific antibacterial humoral response;multicellular organism reproduction;extracellular region;defense response to bacterium;immune system process;innate immune response	-	-	-	-	-	-	Andropin	Andropin OS=Drosophila melanogaster GN=Anp PE=2 SV=1
FBgn0000097	683.02	646.35	617.32	1867.99	1555.66	1753.68	1888.2	1416.06	1775.68	aop	NP_001259908.1 anterior open, isoform C [Drosophila melanogaster] &gt;Q01842.2 RecName: Full=Ets DNA-binding protein pokkuri;AAN10445.1 anterior open, isoform B [Drosophila melanogaster] &gt; AltName: Full=Protein yan &gt;AAF51297.1 anterior open, isoform A [Drosophila melanogaster] &gt;NP_001259910.1 anterior open, isoform E [Drosophila melanogaster] &gt;anterior open, isoform A [Drosophila mela…	GO:0007464;GO:0035155;GO:0048813;GO:0005634;GO:0005515;GO:0048747;GO:0006897;GO:0003700;GO:0008340;GO:0045892;GO:0003705;GO:0003677;GO:0043565;GO:0007298;GO:0060233;GO:0090175;GO:0006355;GO:0001751;GO:0005654;GO:0045596;GO:0046580;GO:0005829;GO:0045678;GO:0030178;GO:0048666;GO:0008406;GO:0001709;GO:0007391;GO:0045467;GO:0000122;GO:0048749;GO:0046533;GO:0007254;GO:0045610;GO:0019904;GO:0035157;GO:…	R3/R4 cell fate commitment;negative regulation of terminal cell fate specification, open tracheal system;dendrite morphogenesis;nucleus;protein binding;muscle fiber development;endocytosis;transcription factor activity, sequence-specific DNA binding;determination of adult lifespan;negative regulation of transcription, DNA-templated;transcription factor activity, RNA polymerase II distal enhancer …	K03211	ETV6_7,yan	http://www.genome.jp/dbget-bin/www_bget?ko:K03211	MAPK signaling pathway - fly;Dorso-ventral axis formation	ko04013,ko04320	KOG3806(K)(Predicted transcription factor);KOG3804(K)(Transcription factor NERF and related proteins, contain ETS domain)	Ets	Ets DNA-binding protein pokkuri OS=Drosophila melanogaster GN=aop PE=1 SV=2
FBgn0000100	10237	24478	14528	36005	31704	32905	34721	28611	29735	RpLP0	EDX11475.1 GD15019 [Drosophila simulans];EDW44450.1 GM22429 [Drosophila sechellia] &gt;GM22429 [Drosophila sechellia] &gt	GO:0030529;GO:0002181;GO:0016829;GO:0003735;GO:0005840;GO:0070180;GO:0005737;GO:0003906;GO:0005634;GO:0022625;GO:0005622;GO:0006974;GO:0006281;GO:0030687;GO:0022626;GO:0042254	intracellular ribonucleoprotein complex;cytoplasmic translation;lyase activity;structural constituent of ribosome;ribosome;large ribosomal subunit rRNA binding;cytoplasm;DNA-(apurinic or apyrimidinic site) lyase activity;nucleus;cytosolic large ribosomal subunit;intracellular;cellular response to DNA damage stimulus;DNA repair;preribosome, large subunit precursor;cytosolic ribosome;ribosome bioge…	K02941	RP-LP0,RPLP0	http://www.genome.jp/dbget-bin/www_bget?ko:K02941	Ribosome	ko03010	KOG0815(J)(60S acidic ribosomal protein P0)	60S	60S acidic ribosomal protein P0 OS=Drosophila melanogaster GN=RpLP0 PE=1 SV=1
FBgn0000108	57	55	41	27	45	21	32	23	14	Appl	beta amyloid protein precursor-like, isoform F [Drosophila melanogaster] &gt;AFH07165.1 beta amyloid protein precursor-like, isoform C [Drosophila melanogaster]; Flags: Precursor &gt;beta amyloid protein precursor-like, isoform D [Drosophila melanogaster] &gt;AFH07168.1 beta amyloid protein precursor-like, isoform F [Drosophila melanogaster];AFH07166.1 beta amyloid protein precursor-like, isoform…	GO:0007422;GO:0048812;GO:0046914;GO:0005576;GO:0048678;GO:0016021;GO:0008201;GO:0007616;GO:0007614;GO:0050808;GO:0005886;GO:1901215;GO:0030154;GO:0007399;GO:0005515;GO:0016020;GO:0007275;GO:0051602;GO:0016319;GO:0007611	peripheral nervous system development;neuron projection morphogenesis;transition metal ion binding;extracellular region;response to axon injury;integral component of membrane;heparin binding;long-term memory;short-term memory;synapse organization;plasma membrane;negative regulation of neuron death;cell differentiation;nervous system development;protein binding;membrane;multicellular organism deve…	K04520	APP	http://www.genome.jp/dbget-bin/www_bget?ko:K04520	Serotonergic synapse	ko04726	KOG3540(R)(Beta amyloid precursor protein)	Beta-amyloid-like	Beta-amyloid-like protein OS=Drosophila melanogaster GN=Appl PE=1 SV=2
FBgn0000109	100	115	90	200	148	197	386	300	359	Aprt	ACL92147.1 Aprt-PA [synthetic construct] &gt;AHN57933.1 adenine phosphoribosyltransferase, isoform C [Drosophila melanogaster] &gt; Short=APRT &gt;NP_001286908.1 adenine phosphoribosyltransferase, isoform C [Drosophila melanogaster] &gt;NP_001286909.1 adenine phosphoribosyltransferase, isoform D [Drosophila melanogaster] &gt;P12426.3 RecName: Full=Adenine phosphoribosyltransferase;adenine phospho…	GO:0006168;GO:0016740;GO:0003999;GO:0044209;GO:0006166;GO:0016757;GO:0009116;GO:0005737	adenine salvage;transferase activity;adenine phosphoribosyltransferase activity;AMP salvage;purine ribonucleoside salvage;transferase activity, transferring glycosyl groups;nucleoside metabolic process;cytoplasm	K00759	APRT,apt	http://www.genome.jp/dbget-bin/www_bget?ko:K00759	Purine metabolism	ko00230	KOG1712(F)(Adenine phosphoribosyl transferases)	Adenine	Adenine phosphoribosyltransferase OS=Drosophila melanogaster GN=Aprt PE=2 SV=3
FBgn0000114	27945	15416	19268	455	2580	339	148	245	293	cugbp1-a	KQS70528.1 uncharacterized protein Dere_GG23776, isoform F [Drosophila erecta];AGB92938.1 bruno 1, isoform G [Drosophila melanogaster] &gt;AGB92943.1 atilla, isoform C [Drosophila melanogaster];AAN10811.2 bruno 1, isoform F [Drosophila melanogaster];AAN10812.1 bruno 1, isoform A [Drosophila melanogaster] &gt;AOQ03148.1 aret-RB, partial [synthetic construct];ACL85498.1 aret-PA, partial [synthetic …	GO:2000738;GO:0000381;GO:0000166;GO:0042078;GO:0003674;GO:0048477;GO:0016604;GO:0005737;GO:0003723;GO:0030727;GO:0003729;GO:0031965;GO:0031536;GO:0046011;GO:0005515;GO:0005634;GO:0007476;GO:0007281;GO:0007286;GO:0043186;GO:0036099;GO:0045214;GO:0003676;GO:0006378;GO:0005575;GO:0017148;GO:0003730;GO:0002121;GO:0007319;GO:0008150;GO:0014881	positive regulation of stem cell differentiation;regulation of alternative mRNA splicing, via spliceosome;nucleotide binding;germ-line stem cell division;molecular_function;oogenesis;nuclear body;cytoplasm;RNA binding;germarium-derived female germ-line cyst formation;mRNA binding;nuclear membrane;positive regulation of exit from mitosis;regulation of oskar mRNA translation;protein binding;nucleus…	K02177	BRU	http://www.genome.jp/dbget-bin/www_bget?ko:K02177	Dorso-ventral axis formation	ko04320	KOG0144(A)(RNA-binding protein CUGBP1/BRUNO (RRM superfamily));KOG0146(A)(RNA-binding protein ETR-3 (RRM superfamily));KOG0123(AJ)(Polyadenylate-binding protein (RRM superfamily))	CUGBP;CUGBP	CUGBP Elav-like family member 1-A OS=Xenopus laevis GN=cugbp1-a PE=1 SV=1;CUGBP Elav-like family member 1 OS=Xenopus tropicalis GN=celf1 PE=2 SV=1
FBgn0000115	765	1126	995	2209	2178	2058	2462	1928	1805	Arl1	XP_017122132.1 PREDICTED: ADP-ribosylation factor-like protein 1 [Drosophila elegans] &gt;XP_002085036.1 uncharacterized protein Dsimw501_GD14586 [Drosophila simulans] &gt;EDV97271.1 GH14778 [Drosophila grimshawi] &gt;EDX10621.1 GD14586 [Drosophila simulans] &gt;EDV40132.1 uncharacterized protein Dana_GF24106 [Drosophila ananassae] &gt;XP_016935232.1 PREDICTED: ADP-ribosylation factor-like protei…	GO:0048488;GO:0035220;GO:0070861;GO:0005802;GO:0005525;GO:0005622;GO:0005794;GO:0000042;GO:0003924;GO:0005515;GO:0090158;GO:0016197;GO:0007264;GO:0060628;GO:0019904;GO:0033227;GO:0007030;GO:0030334;GO:0007431;GO:0034067;GO:0033363;GO:0007269;GO:0000166	synaptic vesicle endocytosis;wing disc development;regulation of protein exit from endoplasmic reticulum;trans-Golgi network;GTP binding;intracellular;Golgi apparatus;protein targeting to Golgi;GTPase activity;protein binding;endoplasmic reticulum membrane organization;endosomal transport;small GTPase mediated signal transduction;regulation of ER to Golgi vesicle-mediated transport;protein domain…	K07942	ARL1	http://www.genome.jp/dbget-bin/www_bget?ko:K07942	-	-	KOG0072(U)(GTP-binding ADP-ribosylation factor-like protein ARL1)	ADP-ribosylation	ADP-ribosylation factor-like protein 1 OS=Drosophila melanogaster GN=Arl1 PE=2 SV=5
FBgn0000116	7526	8153	6885	29499	25891	26432	18785	15997	19532	Argk	arginine kinase, isoform B [Drosophila melanogaster] &gt;AAF50325.2 arginine kinase, isoform A [Drosophila melanogaster] &gt;arginine kinase, isoform C [Drosophila melanogaster] &gt;AAL39244.1 GH11670p [Drosophila melanogaster] &gt;arginine kinase, isoform A [Drosophila melanogaster] &gt;AAF50326.2 arginine kinase, isoform C [Drosophila melanogaster];ACL85849.1 Argk-PA, partial [synthetic constru…	GO:0016301;GO:0005576;GO:0016740;GO:0005524;GO:0016310;GO:0005737;GO:0003824;GO:0005886;GO:0016772;GO:0004054;GO:0005829;GO:0000166	kinase activity;extracellular region;transferase activity;ATP binding;phosphorylation;cytoplasm;catalytic activity;plasma membrane;transferase activity, transferring phosphorus-containing groups;arginine kinase activity;cytosol;nucleotide binding	K00933	E2.7.3.2	http://www.genome.jp/dbget-bin/www_bget?ko:K00933	Arginine and proline metabolism	ko00330	KOG3581(C)(Creatine kinases)	Arginine	Arginine kinase OS=Drosophila melanogaster GN=Argk PE=2 SV=2
FBgn0000117	2169	3107	2381	5536	4741	4409	4058	3451	4666	arm	XP_016982445.1 PREDICTED: armadillo segment polarity protein isoform X2 [Drosophila rhopaloa] &gt;AAB58731.1 neural Armadillo [Drosophila melanogaster] &gt;NP_476665.2 armadillo, isoform D [Drosophila melanogaster] &gt;AGB94995.1 armadillo, isoform F [Drosophila melanogaster] &gt;XP_017054906.1 PREDICTED: armadillo segment polarity protein isoform X2 [Drosophila ficusphila] &gt;AAN09064.2 armadil…	GO:0001745;GO:0030424;GO:0072659;GO:0000902;GO:0005737;GO:0001709;GO:0014017;GO:0016324;GO:0045944;GO:0046530;GO:0008092;GO:0008360;GO:0035147;GO:0045186;GO:0007293;GO:0005912;GO:0016342;GO:0035017;GO:0005886;GO:0016327;GO:0003136;GO:0001105;GO:0060232;GO:0048754;GO:0007391;GO:0034333;GO:0048526;GO:0016337;GO:0005915;GO:0048477;GO:0007016;GO:0014019;GO:0071896;GO:0008134;GO:0030720;GO:0004871;GO:…	compound eye morphogenesis;axon;protein localization to plasma membrane;cell morphogenesis;cytoplasm;cell fate determination;neuroblast fate commitment;apical plasma membrane;positive regulation of transcription from RNA polymerase II promoter;photoreceptor cell differentiation;cytoskeletal protein binding;regulation of cell shape;branch fusion, open tracheal system;zonula adherens assembly;germa…	K02105	CTNNB1	http://www.genome.jp/dbget-bin/www_bget?ko:K02105	Adherens junction;Focal adhesion;Signaling pathways regulating pluripotency of stem cells;Hippo signaling pathway;Rap1 signaling pathway;Wnt signaling pathway;Melanogenesis;Thyroid hormone signaling pathway;Leukocyte transendothelial migration	ko04520,ko04510,ko04550,ko04390,ko04015,ko04310,ko04916,ko04919,ko04670	KOG4203(TZ)(Armadillo/beta-Catenin/plakoglobin)	Armadillo	Armadillo segment polarity protein OS=Drosophila melanogaster GN=arm PE=1 SV=1
FBgn0000119	477	293	251	553	513	460	372	281	489	Lrp6	AAF58373.2 arrow [Drosophila melanogaster] &gt;arrow [Drosophila melanogaster] &gt;AEX98022.1 FI17867p1 [Drosophila melanogaster]	GO:0016021;GO:0005770;GO:0007616;GO:0016020;GO:0005769;GO:0048076;GO:0005041;GO:0042813;GO:0060070;GO:0005886;GO:0017147;GO:0007399;GO:0006622;GO:0001745;GO:0016055	integral component of membrane;late endosome;long-term memory;membrane;early endosome;regulation of compound eye pigmentation;low-density lipoprotein receptor activity;Wnt-activated receptor activity;canonical Wnt signaling pathway;plasma membrane;Wnt-protein binding;nervous system development;protein targeting to lysosome;compound eye morphogenesis;Wnt signaling pathway	K03068	LRP5_6	http://www.genome.jp/dbget-bin/www_bget?ko:K03068	Wnt signaling pathway;mTOR signaling pathway	ko04310,ko04150	KOG1215(T)(Low-density lipoprotein receptors containing Ca2+-binding EGF-like domains)	Low-density	Low-density lipoprotein receptor-related protein 6 OS=Mus musculus GN=Lrp6 PE=1 SV=1
FBgn0000120	884	526	509	3	67	4	0	0	0	Arr1	AAL27635.1 GH19095p [Drosophila melanogaster] &gt;arrestin 1, isoform C [Drosophila melanogaster] &gt;AFH03747.1 arrestin 1, isoform B [Drosophila melanogaster]; AltName: Full=Arrestin-A;arrestin 1, isoform A [Drosophila melanogaster] &gt;AAF53644.1 arrestin 1, isoform A [Drosophila melanogaster] &gt; AltName: Full=Phosrestin II &gt;P15372.1 RecName: Full=Phosrestin-2;ACL90228.1 Arr1-PA [syntheti…	GO:0002046;GO:0007602;GO:0007601;GO:0005737;GO:0006897;GO:0007165;GO:0016059;GO:0016028;GO:0019233;GO:0045494;GO:0050896;GO:0016060	opsin binding;phototransduction;visual perception;cytoplasm;endocytosis;signal transduction;deactivation of rhodopsin mediated signaling;rhabdomere;sensory perception of pain;photoreceptor cell maintenance;response to stimulus;metarhodopsin inactivation	K13808	ARR1	http://www.genome.jp/dbget-bin/www_bget?ko:K13808	-	-	KOG3865(T)(Arrestin)	Phosrestin-2	Phosrestin-2 OS=Drosophila melanogaster GN=Arr1 PE=1 SV=1
FBgn0000121	0	1	1	0	1	1	0	3	0	Arr2	AltName: Full=Phosrestin I &gt; AltName: Full=Arrestin-2;AOQ15229.1 Arr2-PA [synthetic construct];P19107.2 RecName: Full=Phosrestin-1;ABV82399.1 RH02588p [Drosophila melanogaster] &gt;arrestin 2 [Drosophila melanogaster] &gt; AltName: Full=Arrestin-B; AltName: Full=49 kDa arrestin-like protein;AOQ03754.1 Arr2-RA, partial [synthetic construct] &gt;AAF50380.1 arrestin 2 [Drosophila melanogaster] &gt	GO:0002046;GO:0007602;GO:0005737;GO:0007601;GO:0007605;GO:0007165;GO:0005515;GO:0016062;GO:0016029;GO:0050896;GO:0016060;GO:0016028;GO:0016059;GO:0045494	opsin binding;phototransduction;cytoplasm;visual perception;sensory perception of sound;signal transduction;protein binding;adaptation of rhodopsin mediated signaling;subrhabdomeral cisterna;response to stimulus;metarhodopsin inactivation;rhabdomere;deactivation of rhodopsin mediated signaling;photoreceptor cell maintenance	K13805	ARR2	http://www.genome.jp/dbget-bin/www_bget?ko:K13805	Phototransduction - fly	ko04745	KOG3865(T)(Arrestin)	Phosrestin-1	Phosrestin-1 OS=Drosophila melanogaster GN=Arr2 PE=1 SV=2
FBgn0000137	0	1	0	0	0	0	0	0	0	ase	ACL86573.1 ase-PA, partial [synthetic construct] &gt; AltName: Full=Protein asense &gt;P09775.2 RecName: Full=Achaete-scute complex protein T8;AOQ11290.1 ase-RA [synthetic construct];CAA37074.1 unnamed protein product [Drosophila melanogaster] &gt;AAM11397.1 RE15472p [Drosophila melanogaster] &gt;ACL88901.1 ase-PA [synthetic construct] &gt;CAA15673.1 EG:165H7.2 [Drosophila melanogaster] &gt;AAF45…	GO:0090575;GO:0000977;GO:0046983;GO:0042803;GO:0008407;GO:0003677;GO:0007422;GO:0046982;GO:0045944;GO:0061331;GO:0006355;GO:0022416;GO:0007399;GO:0007417;GO:0007400;GO:0030154;GO:0061382;GO:0003700;GO:0050767;GO:0005634;GO:0045839	RNA polymerase II transcription factor complex;RNA polymerase II regulatory region sequence-specific DNA binding;protein dimerization activity;protein homodimerization activity;chaeta morphogenesis;DNA binding;peripheral nervous system development;protein heterodimerization activity;positive regulation of transcription from RNA polymerase II promoter;epithelial cell proliferation involved in Malp…	K09067	ASCL	http://www.genome.jp/dbget-bin/www_bget?ko:K09067	-	-	KOG4029(K)(Transcription factor HAND2/Transcription factor TAL1/TAL2/LYL1)	Achaete-scute	Achaete-scute complex protein T8 OS=Drosophila melanogaster GN=ase PE=2 SV=2
FBgn0000139	430	391	282	555	484	446	319	283	343	ash2	AAR96120.1 SD28012p [Drosophila melanogaster] &gt;MIP16976p, partial [Drosophila melanogaster];ACL83706.1 ash2-PC, partial [synthetic construct] &gt;AAN14010.1 absent, small, or homeotic discs 2, isoform B [Drosophila melanogaster] &gt;ACL88285.1 ash2-PB, partial [synthetic construct] &gt; AltName: Full=Absent, small, or homeotic discs protein 2 &gt;AAO41602.1 absent, small, or homeotic discs 2, …	GO:0019899;GO:0044666;GO:0006355;GO:0048188;GO:0006351;GO:0005515;GO:0048813;GO:0007476;GO:0005634;GO:0044665;GO:0035075;GO:0051568;GO:0010629;GO:0008270;GO:0046872;GO:0007474;GO:0048096;GO:0002168;GO:0005694;GO:0033128;GO:0003677;GO:0005700	enzyme binding;MLL3/4 complex;regulation of transcription, DNA-templated;Set1C/COMPASS complex;transcription, DNA-templated;protein binding;dendrite morphogenesis;imaginal disc-derived wing morphogenesis;nucleus;MLL1/2 complex;response to ecdysone;histone H3-K4 methylation;negative regulation of gene expression;zinc ion binding;metal ion binding;imaginal disc-derived wing vein specification;chrom…	K14964	ASH2	http://www.genome.jp/dbget-bin/www_bget?ko:K14964	-	-	KOG2626(BK)(Histone H3 (Lys4) methyltransferase complex, subunit CPS60/ASH2/BRE2)	Set1/Ash2	Set1/Ash2 histone methyltransferase complex subunit ASH2 OS=Drosophila melanogaster GN=ash2 PE=1 SV=2
FBgn0000140	1535	623	896	324	458	290	118	147	221	asp	AEW31264.1 FI18026p1 [Drosophila melanogaster];AAF56330.3 abnormal spindle [Drosophila melanogaster] &gt;Q9VC45.3 RecName: Full=Protein abnormal spindle &gt;abnormal spindle [Drosophila melanogaster] &gt	GO:0048854;GO:0032027;GO:0000226;GO:0030723;GO:0005819;GO:0005875;GO:0000132;GO:0007017;GO:0005815;GO:0007052;GO:0007051;GO:0051383;GO:0005634;GO:0030037;GO:0005813;GO:0030954;GO:0007282;GO:0005737;GO:0051301;GO:0048132;GO:0051642;GO:0005516;GO:0030706;GO:0051295;GO:0051297;GO:0000922;GO:0048477;GO:0005874;GO:0007275;GO:0007097;GO:0005856;GO:0008017	brain morphogenesis;myosin light chain binding;microtubule cytoskeleton organization;ovarian fusome organization;spindle;microtubule associated complex;establishment of mitotic spindle orientation;microtubule-based process;microtubule organizing center;mitotic spindle organization;spindle organization;kinetochore organization;nucleus;actin filament reorganization involved in cell cycle;centrosome…	K16743	ASPM,ASP	http://www.genome.jp/dbget-bin/www_bget?ko:K16743	-	-	-	Protein	Protein abnormal spindle OS=Drosophila melanogaster GN=asp PE=1 SV=3
FBgn0000146	449	287	262	783	687	741	334	405	504	aub	AOQ08839.1 aub-RA, partial [synthetic construct];AAD38655.1 sting [Drosophila melanogaster] &gt;AOQ07239.1 aub-RA [synthetic construct] &gt;aubergine, isoform A [Drosophila melanogaster] &gt;AGA18944.1 aubergine [Drosophila melanogaster] &gt;AAF53046.1 aubergine, isoform A [Drosophila melanogaster] &gt; AltName: Full=Protein sting &gt;CAA64320.1 AUBERGINE [Drosophila melanogaster] &gt;O76922.1 Re…	GO:0010529;GO:0045089;GO:0046594;GO:0016246;GO:0007076;GO:0046843;GO:0030717;GO:0048477;GO:0007279;GO:0035282;GO:0071011;GO:0030423;GO:0046012;GO:0050829;GO:0071013;GO:0005737;GO:0007318;GO:0003723;GO:0046011;GO:0001556;GO:0034584;GO:0007317;GO:0005515;GO:0006342;GO:0005875;GO:0043186;GO:0031047;GO:0003676;GO:0060213;GO:0006446;GO:0000398	negative regulation of transposition;positive regulation of innate immune response;maintenance of pole plasm mRNA location;RNA interference;mitotic chromosome condensation;dorsal appendage formation;karyosome formation;oogenesis;pole cell formation;segmentation;precatalytic spliceosome;targeting of mRNA for destruction involved in RNA interference;positive regulation of oskar mRNA translation;def…	K02156	AUB,PIWI	http://www.genome.jp/dbget-bin/www_bget?ko:K02156	Dorso-ventral axis formation	ko04320	KOG1042(D)(Germ-line stem cell division protein Hiwi/Piwi; negative developmental regulator);KOG1041(J)(Translation initiation factor 2C (eIF-2C) and related proteins)	Protein	Protein aubergine OS=Drosophila melanogaster GN=aub PE=1 SV=1
FBgn0000147	1282	642	708	144	328	133	84	87	137	aur	AAF54723.1 aurora A [Drosophila melanogaster] &gt;aurora A [Drosophila melanogaster] &gt;ACL84071.1 aur-PA, partial [synthetic construct];AAL28777.1 LD16949p [Drosophila melanogaster] &gt	GO:0032133;GO:0051233;GO:0004674;GO:0007017;GO:0016740;GO:0051298;GO:0005524;GO:0098725;GO:0008105;GO:0005813;GO:0000166;GO:0005515;GO:0006468;GO:0051299;GO:0005737;GO:0018105;GO:0051294;GO:0035174;GO:0031616;GO:0007098;GO:0050767;GO:0045167;GO:0051297;GO:0000780;GO:0005876;GO:0007279;GO:0007049;GO:0004712;GO:1903827;GO:0004672;GO:0007100	chromosome passenger complex;spindle midzone;protein serine/threonine kinase activity;microtubule-based process;transferase activity;centrosome duplication;ATP binding;symmetric cell division;asymmetric protein localization;centrosome;nucleotide binding;protein binding;protein phosphorylation;centrosome separation;cytoplasm;peptidyl-serine phosphorylation;establishment of spindle orientation;hist…	K11481	AURKA	http://www.genome.jp/dbget-bin/www_bget?ko:K11481	Oocyte meiosis	ko04114	KOG0580(D)(Serine/threonine protein kinase)	Aurora	Aurora kinase OS=Patiria pectinifera GN=aur PE=1 SV=1
FBgn0000150	4192	8266	5788	11255	10749	11617	12686	9175	11470	awd	AOQ03622.1 awd-RA, partial [synthetic construct] &gt;uncharacterized protein Dere_GG11858 [Drosophila erecta] &gt;ABV82168.1 FI01455p [Drosophila melanogaster] &gt;NP_001287625.1 abnormal wing discs, isoform D [Drosophila melanogaster] &gt;abnormal wing discs, isoform C [Drosophila melanogaster] &gt;EDV52925.1 uncharacterized protein Dere_GG11858 [Drosophila erecta] &gt;XP_002099542.1 awd [Drosop…	GO:0046777;GO:0046872;GO:0006228;GO:0005875;GO:0007427;GO:0005524;GO:0005525;GO:0007424;GO:0016740;GO:0016310;GO:0016301;GO:0007067;GO:0006183;GO:0006163;GO:0006241;GO:0008017;GO:0005856;GO:0034332;GO:0035152;GO:0005880;GO:0007017;GO:0006165;GO:0000166;GO:0000287;GO:0016334;GO:0005737;GO:0018105;GO:0006468;GO:0005886;GO:0004550;GO:0009117;GO:0006220;GO:0005874	protein autophosphorylation;metal ion binding;UTP biosynthetic process;microtubule associated complex;epithelial cell migration, open tracheal system;ATP binding;GTP binding;open tracheal system development;transferase activity;phosphorylation;kinase activity;mitotic cell cycle;GTP biosynthetic process;purine nucleotide metabolic process;CTP biosynthetic process;microtubule binding;cytoskeleton;a…	K00940	ndk,NME	http://www.genome.jp/dbget-bin/www_bget?ko:K00940	MAPK signaling pathway - plant;Purine metabolism;Pyrimidine metabolism	ko04016,ko00230,ko00240	KOG0888(F)(Nucleoside diphosphate kinase)	Nucleoside	Nucleoside diphosphate kinase OS=Drosophila melanogaster GN=awd PE=1 SV=3
FBgn0000152	143.19	218.76	146.89	794.75	679.45	666.47	663.36	647.55	544.77	Ano10	EDX18114.1 GD15734 [Drosophila simulans] &gt;AAD17897.1 Abnormal X segregation [Drosophila melanogaster] &gt;EDW46168.1 GM13377 [Drosophila sechellia] &gt;XP_002042282.1 GM13377 [Drosophila sechellia] &gt;abnormal X segregation [Drosophila melanogaster] &gt;AAF48644.1 abnormal X segregation [Drosophila melanogaster] &gt;KMZ10204.1 uncharacterized protein Dsimw501_GD15734 [Drosophila simulans];XP_…	GO:0000212;GO:0016021;GO:0016020;GO:0016321;GO:0032837;GO:0005819;GO:0005783;GO:0005640;GO:0005938	meiotic spindle organization;integral component of membrane;membrane;female meiosis chromosome segregation;distributive segregation;spindle;endoplasmic reticulum;nuclear outer membrane;cell cortex	K19327	ANO10,TMEM16K	http://www.genome.jp/dbget-bin/www_bget?ko:K19327	-	-	KOG2514(S)(Uncharacterized conserved protein)	Anoctamin-10	Anoctamin-10 OS=Mus musculus GN=Ano10 PE=1 SV=1
FBgn0000153	21	23	27	126	88	94	142	117	145	CSAD	ACL86039.1 b-PA, partial [synthetic construct] &gt;AAF53337.1 black, isoform A [Drosophila melanogaster] &gt;AAC46466.1 glutamate decarboxylase [Drosophila melanogaster] &gt;NP_001246025.1 black, isoform B [Drosophila melanogaster] &gt;AAL39897.1 LP11089p [Drosophila melanogaster] &gt;ACL90842.1 b-PA [synthetic construct] &gt;black, isoform A [Drosophila melanogaster] &gt;AFH03699.1 black, isofor…	GO:0019483;GO:0016829;GO:0006212;GO:0004351;GO:0004068;GO:0003824;GO:0048066;GO:0007632;GO:0019752;GO:0016831;GO:0030170;GO:0019233	beta-alanine biosynthetic process;lyase activity;uracil catabolic process;glutamate decarboxylase activity;aspartate 1-decarboxylase activity;catalytic activity;developmental pigmentation;visual behavior;carboxylic acid metabolic process;carboxy-lyase activity;pyridoxal phosphate binding;sensory perception of pain	K01580	E4.1.1.15,gadB,gadA,GAD	http://www.genome.jp/dbget-bin/www_bget?ko:K01580	Quorum sensing;Alanine, aspartate and glutamate metabolism;Butanoate metabolism;Taurine and hypotaurine metabolism;beta-Alanine metabolism;GABAergic synapse	ko02024,ko00250,ko00650,ko00430,ko00410,ko04727	KOG0629(E)(Glutamate decarboxylase and related proteins)	Cysteine	Cysteine sulfinic acid decarboxylase OS=Homo sapiens GN=CSAD PE=1 SV=2
FBgn0000157	37	28	21	3	2	1	0	5	0	Dll	XP_002043137.1 GM11904 [Drosophila sechellia] &gt;AOQ05940.1 Dll-RC, partial [synthetic construct] &gt;Distal-less, isoform A [Drosophila melanogaster] &gt;AOQ09975.1 Dll-RC [synthetic construct];Distal-less, isoform C [Drosophila melanogaster] &gt;ABN49265.1 IP14437p [Drosophila melanogaster] &gt; AltName: Full=Protein brista &gt;ACL83212.1 Distal-less, isoform C [Drosophila melanogaster] &gt;P2…	GO:0006355;GO:0007479;GO:0010629;GO:0035215;GO:0010092;GO:0035114;GO:0021553;GO:0006351;GO:0005634;GO:0007449;GO:0007485;GO:0007487;GO:0007480;GO:0016319;GO:0042048;GO:0008587;GO:0048728;GO:0045893;GO:0003677;GO:0048264;GO:0007469;GO:0043565	regulation of transcription, DNA-templated;leg disc proximal/distal pattern formation;negative regulation of gene expression;genital disc development;specification of animal organ identity;imaginal disc-derived appendage morphogenesis;olfactory nerve development;transcription, DNA-templated;nucleus;proximal/distal pattern formation, imaginal disc;imaginal disc-derived male genitalia development;a…	K18488	DLX2	http://www.genome.jp/dbget-bin/www_bget?ko:K18488	-	-	KOG0491(R)(Transcription factor BSH, contains HOX domain);KOG0492(R)(Transcription factor MSH, contains HOX domain)	Homeotic	Homeotic protein distal-less OS=Drosophila melanogaster GN=Dll PE=2 SV=3
FBgn0000158	90	41	44	328	316	365	100	85	109	bam	AAF56427.1 bag of marbles [Drosophila melanogaster] &gt;P22745.3 RecName: Full=Protein bag-of-marbles &gt;ABC48746.1 bag of marbles [Drosophila melanogaster] &gt;AOQ08015.1 bam-RA, partial [synthetic construct] &gt;ABC48745.1 bag of marbles [Drosophila melanogaster] &gt;AOQ10607.1 bam-RA [synthetic construct];ACH92297.1 FI05606p [Drosophila melanogaster] &gt;ABC48744.1 bag of marbles [Drosophila …	GO:0007284;GO:0007283;GO:0048135;GO:0007140;GO:0001709;GO:0007281;GO:0045170;GO:0042078;GO:0098730;GO:0030718;GO:0017148;GO:0030154;GO:0045169;GO:0007276;GO:0045478;GO:0048477;GO:0001708;GO:0048132;GO:0005737;GO:0003730;GO:0000900;GO:0007282;GO:0030727;GO:0035212	spermatogonial cell division;spermatogenesis;female germ-line cyst formation;male meiotic nuclear division;cell fate determination;germ cell development;spectrosome;germ-line stem cell division;male germline stem cell symmetric division;germ-line stem cell population maintenance;negative regulation of translation;cell differentiation;fusome;gamete generation;fusome organization;oogenesis;cell fat…	-	-	-	-	-	-	Protein	Protein bag-of-marbles OS=Drosophila melanogaster GN=bam PE=2 SV=3
FBgn0000163	633	569	501	1665	1450	1418	1135	1030	1107	Pard3	AOQ07327.1 baz-RA, partial [synthetic construct] &gt;bazooka, isoform D [Drosophila melanogaster] &gt;AHN59835.1 bazooka, isoform D [Drosophila melanogaster];bazooka, isoform C [Drosophila melanogaster] &gt;AOQ13918.1 baz-PA [synthetic construct];bazooka, isoform B [Drosophila melanogaster] &gt;ACD81848.1 LD13977p [Drosophila melanogaster] &gt;AAF48703.1 bazooka, isoform A [Drosophila melanogaste…	GO:0035091;GO:0045175;GO:0005914;GO:0060446;GO:0008356;GO:0045176;GO:0005515;GO:0005938;GO:0007309;GO:0016332;GO:0000281;GO:0008105;GO:0035089;GO:0007377;GO:0045179;GO:0043296;GO:0045197;GO:0016324;GO:0008594;GO:0007299;GO:0051490;GO:0045186;GO:0016325;GO:0055059;GO:0005913;GO:0016327;GO:0001738;GO:0005915;GO:0072002;GO:0007314;GO:2000040;GO:0007163;GO:0030709;GO:0035003;GO:0007294;GO:0040001;GO:…	phosphatidylinositol binding;basal protein localization;spot adherens junction;branching involved in open tracheal system development;asymmetric cell division;apical protein localization;protein binding;cell cortex;oocyte axis specification;establishment or maintenance of polarity of embryonic epithelium;mitotic cytokinesis;asymmetric protein localization;establishment of apical/basal cell polari…	K04237	PARD3	http://www.genome.jp/dbget-bin/www_bget?ko:K04237	Adherens junction;Tight junction;Endocytosis;Hippo signaling pathway;Hippo signaling pathway -fly;Rap1 signaling pathway;Neuroactive ligand-receptor interaction;Axon guidance;Chemokine signaling pathway	ko04520,ko04530,ko04144,ko04390,ko04391,ko04015,ko04080,ko04360,ko04062	KOG3528(S)(FOG: PDZ domain)	Partitioning	Partitioning defective 3 homolog OS=Rattus norvegicus GN=Pard3 PE=1 SV=1
FBgn0000166	17	4	7	12	15	26	19	8	26	bcd	AAD19798.1 DNA-binding-protein,transcription-factor [Drosophila melanogaster] &gt;bicoid, isoform A [Drosophila melanogaster] &gt;AAL77031.1 bicoid [Drosophila melanogaster] &gt;AAL13887.1 LD36304p [Drosophila melanogaster] &gt;AOQ12834.1 bcd-PG [synthetic construct]; AltName: Full=PRD-4 &gt;AOQ04890.1 bcd-RG, partial [synthetic construct] &gt;ACL88810.1 bcd-PD [synthetic construct] &gt;AAL77026.…	GO:0048477;GO:0007275;GO:0008358;GO:0016015;GO:0017148;GO:0007367;GO:0045944;GO:0003705;GO:0003723;GO:0006357;GO:0003677;GO:0045182;GO:0003730;GO:0043565;GO:0006355;GO:0009948;GO:0006417;GO:0005634;GO:0005515;GO:0006351;GO:0007355;GO:0008595;GO:0030371;GO:0003700	oogenesis;multicellular organism development;maternal determination of anterior/posterior axis, embryo;morphogen activity;negative regulation of translation;segment polarity determination;positive regulation of transcription from RNA polymerase II promoter;transcription factor activity, RNA polymerase II distal enhancer sequence-specific binding;RNA binding;regulation of transcription from RNA po…	K18659	BCD	http://www.genome.jp/dbget-bin/www_bget?ko:K18659	-	-	KOG0843(K)(Transcription factor EMX1 and related HOX domain proteins);KOG0489(R)(Transcription factor zerknullt and related HOX domain proteins)	Homeotic	Homeotic protein bicoid OS=Drosophila melanogaster GN=bcd PE=1 SV=3
FBgn0000173	915	1044	723	1835	1833	1673	1553	1354	1351	ben	XP_016949285.1 PREDICTED: ubiquitin-conjugating enzyme E2 N [Drosophila biarmipes] &gt;KMZ09686.1 uncharacterized protein Dsimw501_GD17149, isoform B [Drosophila simulans] &gt;ABW92184.1 bendless, partial [Drosophila melanogaster] &gt;EDW29804.1 GL14825 [Drosophila persimilis] &gt;XP_015041758.1 uncharacterized protein Dpse_GA14886, isoform C [Drosophila pseudoobscura pseudoobscura] &gt;ADF66859.…	GO:0051124;GO:0008594;GO:0004842;GO:0007412;GO:0006979;GO:0007629;GO:0007630;GO:0007409;GO:0005524;GO:0016740;GO:0046330;GO:0000166;GO:0061630;GO:0007625;GO:0060074;GO:0000209;GO:0005634;GO:0031625;GO:0006301;GO:1902916;GO:0031624;GO:0045977;GO:0035370;GO:0072347;GO:0010942;GO:0061057;GO:0048471	synaptic growth at neuromuscular junction;photoreceptor cell morphogenesis;ubiquitin-protein transferase activity;axon target recognition;response to oxidative stress;flight behavior;jump response;axonogenesis;ATP binding;transferase activity;positive regulation of JNK cascade;nucleotide binding;ubiquitin protein ligase activity;grooming behavior;synapse maturation;protein polyubiquitination;nucl…	K10580	UBE2N,BLU,UBC13	http://www.genome.jp/dbget-bin/www_bget?ko:K10580	Ubiquitin mediated proteolysis;Toll and Imd signaling pathway	ko04120,ko04624	KOG0417(O)(Ubiquitin-protein ligase)	Ubiquitin-conjugating	Ubiquitin-conjugating enzyme E2 N OS=Drosophila melanogaster GN=ben PE=2 SV=1
FBgn0000179	26	19	15	3	8	1	0	0	0	bi	AGB95084.1 bifid, isoform F [Drosophila melanogaster];bifid, isoform F [Drosophila melanogaster] &gt	GO:0001745;GO:0048066;GO:0003700;GO:0007472;GO:0006355;GO:0000978;GO:0048100;GO:0006351;GO:0005515;GO:0007476;GO:0005634;GO:0003677;GO:0035265;GO:0000122	compound eye morphogenesis;developmental pigmentation;transcription factor activity, sequence-specific DNA binding;wing disc morphogenesis;regulation of transcription, DNA-templated;RNA polymerase II core promoter proximal region sequence-specific DNA binding;wing disc anterior/posterior pattern formation;transcription, DNA-templated;protein binding;imaginal disc-derived wing morphogenesis;nucleu…	K10176	TBX2	http://www.genome.jp/dbget-bin/www_bget?ko:K10176	MAPK signaling pathway - fly	ko04013	KOG3585(K)(TBX2 and related T-box transcription factors)	Optomotor-blind	Optomotor-blind protein OS=Drosophila melanogaster GN=bi PE=1 SV=3
FBgn0000180	52	40	44	49	76	43	43	14	56	bib	AGB92848.1 big brain, isoform B [Drosophila melanogaster];big brain, isoform B [Drosophila melanogaster] &gt	GO:0016337;GO:0044719;GO:0005372;GO:0006810;GO:0030707;GO:0016021;GO:0009992;GO:0015254;GO:0005215;GO:0016020;GO:0031410;GO:0006811;GO:0007219;GO:0015267;GO:0046331;GO:0007498;GO:0055085;GO:0005261;GO:0007398;GO:0005887;GO:0005886;GO:0005912;GO:0015250;GO:0007275;GO:0007399;GO:0005216	single organismal cell-cell adhesion;regulation of imaginal disc-derived wing size;water transmembrane transporter activity;transport;ovarian follicle cell development;integral component of membrane;cellular water homeostasis;glycerol channel activity;transporter activity;membrane;cytoplasmic vesicle;ion transport;Notch signaling pathway;channel activity;lateral inhibition;mesoderm development;tr…	-	-	-	-	-	KOG0223(G)(Aquaporin (major intrinsic protein family))	Neurogenic	Neurogenic protein big brain OS=Drosophila melanogaster GN=bib PE=1 SV=2
FBgn0000181	8937	12745	8430	14703	14377	14250	12066	9884	10335	BTF3L4	AOQ07185.1 bic-RA, partial [synthetic construct] &gt;bicaudal, isoform A [Drosophila melanogaster] &gt;AOQ12878.1 bic-PA [synthetic construct];AOQ02701.1 bic-RA, partial [synthetic construct] &gt;AAL48482.1 GM13744p [Drosophila melanogaster] &gt;ACS68171.1 TA01732p [Drosophila melanogaster] &gt;AAF58449.1 bicaudal, isoform A [Drosophila melanogaster] &gt;AAF06076.1 beta NAC homolog [Drosophila me…	GO:0005875;GO:0005854;GO:0007317;GO:0060811;GO:0070201	microtubule associated complex;nascent polypeptide-associated complex;regulation of pole plasm oskar mRNA localization;intracellular mRNA localization involved in anterior/posterior axis specification;regulation of establishment of protein localization	K01527	EGD1,BTF3	http://www.genome.jp/dbget-bin/www_bget?ko:K01527	Apoptosis - fly	ko04214	KOG2240(K)(RNA polymerase II general transcription factor BTF3 and related proteins)	Transcription	Transcription factor BTF3 homolog 4 OS=Pongo abelii GN=BTF3L4 PE=2 SV=1
FBgn0000182	6611.99	3772.99	4394.53	54	773.69	7	5.11	41.25	12.81	BicC	AOQ06492.1 BicC-RA, partial [synthetic construct] &gt;NP_723948.1 bicaudal C, isoform B [Drosophila melanogaster] &gt;AAB51692.1 KH-domain putative RNA binding protein [Drosophila melanogaster] &gt;AAZ86758.1 LD17549p [Drosophila melanogaster] &gt;bicaudal C, isoform A [Drosophila melanogaster] &gt;Q24009.2 RecName: Full=Protein bicaudal C &gt;AOQ14300.1 BicC-PA [synthetic construct];AAN10927.1 b…	GO:0048477;GO:0030154;GO:0007275;GO:0003723;GO:0003729;GO:0005887;GO:0007297;GO:0003676;GO:0007067;GO:0007319;GO:0030036;GO:0005515;GO:0000226	oogenesis;cell differentiation;multicellular organism development;RNA binding;mRNA binding;integral component of plasma membrane;ovarian follicle cell migration;nucleic acid binding;mitotic cell cycle;negative regulation of oskar mRNA translation;actin cytoskeleton organization;protein binding;microtubule cytoskeleton organization	K18756	BICC1,BICC	http://www.genome.jp/dbget-bin/www_bget?ko:K18756	-	-	KOG4374(A)(RNA-binding protein Bicaudal-C);KOG2208(I)(Vigilin)	Protein	Protein bicaudal C OS=Drosophila melanogaster GN=BicC PE=1 SV=2
FBgn0000183	1399	1376	1486	2146	2197	2083	2172	1789	2306	BicD	bicaudal D, isoform D [Drosophila melanogaster] &gt;AFH03731.1 bicaudal D, isoform B [Drosophila melanogaster];bicaudal D, isoform B [Drosophila melanogaster] &gt;AGB93066.1 bicaudal D, isoform D [Drosophila melanogaster]	GO:0005737;GO:0030727;GO:0070727;GO:0003729;GO:0048477;GO:0017137;GO:0007294;GO:0016325;GO:0007293;GO:0005829;GO:0045502;GO:0051028;GO:2000302;GO:0048488;GO:0019233;GO:0032050;GO:0030100;GO:0008298;GO:0005856;GO:0008103;GO:2000370;GO:0050658;GO:0030669;GO:0005794;GO:0007312;GO:0005515;GO:0007309;GO:0006810	cytoplasm;germarium-derived female germ-line cyst formation;cellular macromolecule localization;mRNA binding;oogenesis;Rab GTPase binding;germarium-derived oocyte fate determination;oocyte microtubule cytoskeleton organization;germarium-derived egg chamber formation;cytosol;dynein complex binding;mRNA transport;positive regulation of synaptic vesicle exocytosis;synaptic vesicle endocytosis;sensor…	K18739	BICD	http://www.genome.jp/dbget-bin/www_bget?ko:K18739	-	-	KOG0999(U)(Microtubule-associated protein Bicaudal-D)	Protein	Protein bicaudal D OS=Drosophila melanogaster GN=BicD PE=1 SV=2
FBgn0000206	47	48	49	25	23	5	5	3	11	boss	AAF56539.1 bride of sevenless [Drosophila melanogaster] &gt;CAA39373.1 bride of sevenless protein [Drosophila melanogaster] &gt; Flags: Precursor &gt;ACS16658.1 FI05616p [Drosophila melanogaster] &gt;P22815.3 RecName: Full=Protein bride of sevenless;bride of sevenless [Drosophila melanogaster] &gt;AOQ11915.1 boss-RA [synthetic construct];AOQ03873.1 boss-RA, partial [synthetic construct] &gt	GO:0007165;GO:0005118;GO:0042593;GO:0005102;GO:0051966;GO:0045470;GO:0031528;GO:0004930;GO:0009749;GO:0045467;GO:0007465;GO:0055088;GO:0045466;GO:0008066;GO:0016020;GO:0004871;GO:0007186;GO:0042734;GO:0005886;GO:0050730;GO:0005887;GO:0005771;GO:0030297;GO:0007601;GO:0004888;GO:0016021	signal transduction;sevenless binding;glucose homeostasis;receptor binding;regulation of synaptic transmission, glutamatergic;R8 cell-mediated photoreceptor organization;microvillus membrane;G-protein coupled receptor activity;response to glucose;R7 cell development;R7 cell fate commitment;lipid homeostasis;R7 cell differentiation;glutamate receptor activity;membrane;signal transducer activity;G-…	K04623	BOSS	http://www.genome.jp/dbget-bin/www_bget?ko:K04623	MAPK signaling pathway - fly	ko04013	-	Protein	Protein bride of sevenless OS=Drosophila melanogaster GN=boss PE=2 SV=3
FBgn0000212	499	701	670	1306	1227	1175	1028	846	1253	brm	NP_536745.4 brahma, isoform C [Drosophila melanogaster] &gt;AOQ11405.1 brm-RC [synthetic construct];AAN11773.1 brahma, isoform C [Drosophila melanogaster] &gt;AGB94600.1 brahma, isoform F [Drosophila melanogaster];brahma, isoform F [Drosophila melanogaster] &gt;AAN11774.1 brahma, isoform D [Drosophila melanogaster] &gt;brahma, isoform D [Drosophila melanogaster] &gt;AAQ22441.1 RE61274p [Drosophil…	GO:0008587;GO:0022008;GO:0045893;GO:0035060;GO:0045742;GO:0070604;GO:0016817;GO:0008586;GO:0043044;GO:0005515;GO:0005634;GO:0048813;GO:0005524;GO:0042393;GO:0007409;GO:0007480;GO:0007406;GO:0045088;GO:0016787;GO:0035329;GO:0048477;GO:0007419;GO:0006909;GO:0070983;GO:0007517;GO:0006357;GO:0000166;GO:0004386;GO:0035172;GO:0003713;GO:0008094;GO:0036335;GO:0016887;GO:0006355;GO:0007474;GO:2000134;GO:…	imaginal disc-derived wing margin morphogenesis;neurogenesis;positive regulation of transcription, DNA-templated;brahma complex;positive regulation of epidermal growth factor receptor signaling pathway;PBAF complex;hydrolase activity, acting on acid anhydrides;imaginal disc-derived wing vein morphogenesis;ATP-dependent chromatin remodeling;protein binding;nucleus;dendrite morphogenesis;ATP bindin…	K11647	SMARCA2_4	http://www.genome.jp/dbget-bin/www_bget?ko:K11647	-	-	KOG0385(K)(Chromatin remodeling complex WSTF-ISWI, small subunit);KOG0386(BK)(Chromatin remodeling complex SWI/SNF, component SWI2 and related ATPases (DNA/RNA helicase superfamily))	ATP-dependent	ATP-dependent helicase brm OS=Drosophila melanogaster GN=brm PE=1 SV=2
FBgn0000216	0	0	0	0	0	0	0	0	0	-	AAW64300.1 Bearded [Drosophila melanogaster] &gt;AAW64297.1 Bearded [Drosophila melanogaster] &gt;AAW64303.1 Bearded [Drosophila melanogaster] &gt;AOQ11256.1 Brd-RA [synthetic construct];AAW64293.1 Bearded [Drosophila melanogaster] &gt;AAW64301.1 Bearded [Drosophila melanogaster] &gt;AAF49693.1 bearded [Drosophila melanogaster] &gt;AAW64311.1 Bearded [Drosophila melanogaster] &gt;AAW64312.1 Beard…	GO:0007219;GO:0016360;GO:0007423;GO:0005515;GO:0001708	Notch signaling pathway;sensory organ precursor cell fate determination;sensory organ development;protein binding;cell fate specification	-	-	-	-	-	-	-	-
FBgn0000221	152	100	93	122	105	101	70	71	108	brn	uncharacterized protein Dsimw501_GD16669 [Drosophila simulans] &gt;KMZ08112.1 uncharacterized protein Dsimw501_GD16669 [Drosophila simulans]	GO:0007219;GO:0047915;GO:0006486;GO:0007293;GO:0042248;GO:0016333;GO:0007299;GO:0046981;GO:0008375;GO:0001744;GO:0030707;GO:0016740;GO:0005794;GO:0006688;GO:0007298;GO:0005795;GO:0016021;GO:0016757;GO:0008378;GO:0016020;GO:0000139;GO:0005576;GO:0048477	Notch signaling pathway;ganglioside galactosyltransferase activity;protein glycosylation;germarium-derived egg chamber formation;maintenance of polarity of follicular epithelium;morphogenesis of follicular epithelium;ovarian follicle cell-cell adhesion;beta-1,4-mannosylglycolipid beta-1,3-N-acetylglucosaminyltransferase activity;acetylglucosaminyltransferase activity;optic lobe placode formation;…	K02175	BRN	http://www.genome.jp/dbget-bin/www_bget?ko:K02175	Dorso-ventral axis formation	ko04320	KOG2287(G)(Galactosyltransferases)	Beta-1,3-galactosyltransferase	Beta-1,3-galactosyltransferase brn OS=Drosophila melanogaster GN=brn PE=2 SV=2
FBgn0000227	1	0	0	3	3	6	0	0	2	Bsg25A	AAL90349.1 RE24665p [Drosophila melanogaster] &gt;ACL86639.1 Bsg25A-PA, partial [synthetic construct] &gt;ACL91252.1 Bsg25A-PA [synthetic construct]; AltName: Full=Blastoderm-specific gene 25A &gt;Q9VR17.2 RecName: Full=Early boundary activity protein 1;AAF50991.2 Blastoderm-specific gene 25A [Drosophila melanogaster] &gt;Blastoderm-specific gene 25A [Drosophila melanogaster] &gt	GO:0031937;GO:0003677;GO:0043035;GO:0043565;GO:0005634;GO:0006351;GO:0006355;GO:0005677;GO:0001700	positive regulation of chromatin silencing;DNA binding;chromatin insulator sequence binding;sequence-specific DNA binding;nucleus;transcription, DNA-templated;regulation of transcription, DNA-templated;chromatin silencing complex;embryonic development via the syncytial blastoderm	-	-	-	-	-	-	Early	Early boundary activity protein 1 OS=Drosophila melanogaster GN=Bsg25A PE=1 SV=2
FBgn0000228	400	824	417	1176	1119	1163	862	853	1097	Bsg25D	AAN10536.1 Blastoderm-specific gene 25D, isoform C [Drosophila melanogaster];Blastoderm-specific gene 25D, isoform C [Drosophila melanogaster] &gt;AOQ10287.1 Bsg25D-RB [synthetic construct];Blastoderm-specific gene 25D, isoform B [Drosophila melanogaster] &gt;AAF52235.1 Blastoderm-specific gene 25D, isoform B [Drosophila melanogaster] &gt;AGB92628.1 Blastoderm-specific gene 25D, isoform F [Drosop…	GO:0034994;GO:0008017;GO:0000242;GO:0005813;GO:0007275	microtubule organizing center attachment site organization;microtubule binding;pericentriolar material;centrosome;multicellular organism development	-	-	-	-	-	-	Blastoderm-specific	Blastoderm-specific protein 25D OS=Drosophila melanogaster GN=Bsg25D PE=1 SV=3
FBgn0000229	853	646	583	940	907	863	699	619	549	bsk	Chain A, The Crystal Structure Of Jnk From Drosophila Melanogaster Reveals An Evolutionarily Conserved Topology With That Of Mammalian Jnk Proteins.	GO:0001736;GO:0035006;GO:0000166;GO:0016055;GO:0043508;GO:0030425;GO:0048674;GO:0046529;GO:0046843;GO:0006979;GO:0007391;GO:0048812;GO:1904801;GO:0048666;GO:0034614;GO:0004672;GO:0048803;GO:0007254;GO:0035313;GO:0048615;GO:0048675;GO:0000165;GO:0009267;GO:0005737;GO:0006468;GO:0019731;GO:0030707;GO:0005515;GO:0016310;GO:0046844;GO:0005524;GO:0043652;GO:0016740;GO:0004707;GO:0004674;GO:0071243;GO:…	establishment of planar polarity;melanization defense response;nucleotide binding;Wnt signaling pathway;negative regulation of JUN kinase activity;dendrite;collateral sprouting of injured axon;imaginal disc fusion, thorax closure;dorsal appendage formation;response to oxidative stress;dorsal closure;neuron projection morphogenesis;positive regulation of neuron remodeling;neuron development;cellul…	K04440	JNK	http://www.genome.jp/dbget-bin/www_bget?ko:K04440	Apoptosis;Apoptosis - fly;Apoptosis - multiple species;Necroptosis;Focal adhesion;Tight junction;Autophagy - animal;Mitophagy - animal;ErbB signaling pathway;FoxO signaling pathway;Hippo signaling pathway -fly;MAPK signaling pathway;MAPK signaling pathway - fly;Ras signaling pathway;Sphingolipid signaling pathway;TNF signaling pathway;Wnt signaling pathway;cAMP signaling pathway;Protein processin…	ko04210,ko04214,ko04215,ko04217,ko04510,ko04530,ko04140,ko04137,ko04012,ko04068,ko04391,ko04010,ko04013,ko04014,ko04071,ko04668,ko04310,ko04024,ko04141,ko04212,ko04380,ko04920,ko04912,ko04910,ko04914,ko04917,ko04664,ko04657,ko04621,ko04622,ko04658,ko04659,ko04624,ko04620,ko04728,ko04722,ko04723,ko04750	KOG0665(T)(Jun-N-terminal kinase (JNK));KOG0660(T)(Mitogen-activated protein kinase)	Stress-activated	Stress-activated protein kinase JNK OS=Drosophila melanogaster GN=bsk PE=1 SV=1
FBgn0000233	15	14	14	7	18	6	0	0	4	btd	AOQ15099.1 btd-PA [synthetic construct];Q24266.1 RecName: Full=Transcription factor btd;buttonhead [Drosophila melanogaster] &gt;AOQ02686.1 btd-RA, partial [synthetic construct] &gt;CAA82545.1 BTD [Drosophila melanogaster] &gt;pir||S39356 transcription factor btd - fruit fly (Drosophila sp.) &gt;AAF46518.1 buttonhead [Drosophila melanogaster] &gt; AltName: Full=Protein buttonhead &gt	GO:0005634;GO:0006351;GO:0006355;GO:0003700;GO:0007376;GO:0046872;GO:0007480;GO:0035289;GO:0000122;GO:0003676;GO:0008134;GO:0035288;GO:0007380;GO:0043565;GO:0006357;GO:0003705;GO:0045944;GO:0003677	nucleus;transcription, DNA-templated;regulation of transcription, DNA-templated;transcription factor activity, sequence-specific DNA binding;cephalic furrow formation;metal ion binding;imaginal disc-derived leg morphogenesis;posterior head segmentation;negative regulation of transcription from RNA polymerase II promoter;nucleic acid binding;transcription factor binding;anterior head segmentation;…	K09200	SP-N	http://www.genome.jp/dbget-bin/www_bget?ko:K09200	-	-	KOG1721(R)(FOG: Zn-finger)	Transcription	Transcription factor btd OS=Drosophila melanogaster GN=btd PE=2 SV=1
FBgn0000239	3974	2451	2637	1343	1530	1202	972	831	1123	Gmps	KMY91299.1 uncharacterized protein Dsimw501_GD21646, isoform C [Drosophila simulans];uncharacterized protein Dsimw501_GD21646, isoform C [Drosophila simulans] &gt	GO:0006164;GO:0003922;GO:0003921;GO:0005700;GO:0035800;GO:0005829;GO:0043234;GO:0007411;GO:0006177;GO:0016462;GO:2000152;GO:0016578;GO:0005524;GO:0016874;GO:0016787	purine nucleotide biosynthetic process;GMP synthase (glutamine-hydrolyzing) activity;GMP synthase activity;polytene chromosome;deubiquitinase activator activity;cytosol;protein complex;axon guidance;GMP biosynthetic process;pyrophosphatase activity;regulation of ubiquitin-specific protease activity;histone deubiquitination;ATP binding;ligase activity;hydrolase activity	K01951	guaA,GMPS	http://www.genome.jp/dbget-bin/www_bget?ko:K01951	Purine metabolism;Drug metabolism - other enzymes	ko00230,ko00983	KOG1622(F)(GMP synthase)	GMP	GMP synthase [glutamine-hydrolyzing] OS=Rattus norvegicus GN=Gmps PE=1 SV=1
FBgn0000241	61.64	82.43	120.04	355.02	380.98	320.24	293.92	353.95	371.58	bw	GD25039 [Drosophila simulans]	GO:0016887;GO:0000166;GO:0005887;GO:0005886;GO:0006856;GO:0016787;GO:0031409;GO:0005524;GO:0006810;GO:0007605;GO:0016021;GO:0005395;GO:0042626;GO:0016020;GO:0006727	ATPase activity;nucleotide binding;integral component of plasma membrane;plasma membrane;eye pigment precursor transport;hydrolase activity;pigment binding;ATP binding;transport;sensory perception of sound;integral component of membrane;eye pigment precursor transporter activity;ATPase activity, coupled to transmembrane movement of substances;membrane;ommochrome biosynthetic process	-	-	-	-	-	KOG0061(Q)(Transporter, ABC superfamily (Breast cancer resistance protein))	Protein	Protein brown OS=Drosophila melanogaster GN=bw PE=2 SV=1
FBgn0000244	571	987	653	1645	1417	1365	1342	1084	1288	TNS	SD01953p, partial [Drosophila melanogaster]	GO:0005925;GO:0007016;GO:0003779;GO:0007475;GO:0007476	focal adhesion;cytoskeletal anchoring at plasma membrane;actin binding;apposition of dorsal and ventral imaginal disc-derived wing surfaces;imaginal disc-derived wing morphogenesis	K18080	TNS	http://www.genome.jp/dbget-bin/www_bget?ko:K18080	-	-	KOG1930(TZ)(Focal adhesion protein Tensin, contains PTB domain)	Tensin	Tensin OS=Gallus gallus GN=TNS PE=1 SV=2
FBgn0000246	374	174	150	192	172	172	222	198	267	-	AAN13675.1 crossover suppressor on 3 of gowen, isoform B [Drosophila melanogaster] &gt;NP_732066.1 crossover suppressor on 3 of gowen, isoform C [Drosophila melanogaster] &gt;AOQ13064.1 c(3)G-PA [synthetic construct];AAF55223.1 crossover suppressor on 3 of gowen, isoform A [Drosophila melanogaster] &gt;ACH92143.1 FI01435p [Drosophila melanogaster] &gt;ACI96726.1 crossover suppressor on 3 of Gowen…	GO:0000795;GO:0007131	synaptonemal complex;reciprocal meiotic recombination	-	-	-	-	-	-	-	-
FBgn0000247	935.45	628.07	693.53	1088.58	1067.69	890	661	577.74	965	glo-4	claret, isoform A [Drosophila melanogaster] &gt;ACM16688.1 FI02178p [Drosophila melanogaster] &gt;AOQ10417.1 ca-RA [synthetic construct];AOQ07345.1 ca-RA, partial [synthetic construct] &gt;NP_001287593.1 claret, isoform C [Drosophila melanogaster] &gt;AAF56945.4 claret, isoform A [Drosophila melanogaster] &gt;AHN57592.1 claret, isoform C [Drosophila melanogaster] &gt	GO:0010883;GO:0008057;GO:0006856;GO:0006727;GO:0005575;GO:0032483;GO:0060967;GO:0017112;GO:0010506;GO:0017137	regulation of lipid storage;eye pigment granule organization;eye pigment precursor transport;ommochrome biosynthetic process;cellular_component;regulation of Rab protein signal transduction;negative regulation of gene silencing by RNA;Rab guanyl-nucleotide exchange factor activity;regulation of autophagy;Rab GTPase binding	-	-	-	-	-	KOG1426(S)(FOG: RCC1 domain)	X-linked	X-linked retinitis pigmentosa GTPase regulator homolog OS=Caenorhabditis elegans GN=glo-4 PE=1 SV=2
FBgn0000250	1416	1650	1210	2095	1727	1680	1881	1517	1838	cact	RE25277p [Drosophila melanogaster];cactus, isoform C [Drosophila melanogaster] &gt;AAN10937.1 cactus, isoform C [Drosophila melanogaster]	GO:0045087;GO:0006974;GO:0005515;GO:0009620;GO:0030097;GO:0019730;GO:0006955;GO:0046843;GO:0006952;GO:0008063;GO:0031594;GO:0042994;GO:0005737;GO:0007399;GO:0006967;GO:0019732;GO:0009950;GO:0048477;GO:0006909;GO:0008134	innate immune response;cellular response to DNA damage stimulus;protein binding;response to fungus;hemopoiesis;antimicrobial humoral response;immune response;dorsal appendage formation;defense response;Toll signaling pathway;neuromuscular junction;cytoplasmic sequestering of transcription factor;cytoplasm;nervous system development;positive regulation of antifungal peptide biosynthetic process;an…	K09259	K09259	http://www.genome.jp/dbget-bin/www_bget?ko:K09259	-	-	KOG0504(R)(FOG: Ankyrin repeat)	NF-kappa-B	NF-kappa-B inhibitor cactus OS=Drosophila melanogaster GN=cact PE=1 SV=2
FBgn0000251	1046	556	665	78	191	78	1	9	0	cad	AAL39710.1 LD29596p [Drosophila melanogaster] &gt;caudal, isoform C [Drosophila melanogaster] &gt;AAN11088.1 caudal, isoform B [Drosophila melanogaster] &gt;AOQ12200.1 cad-PA [synthetic construct];AAF53923.1 caudal, isoform A [Drosophila melanogaster] &gt;P09085.4 RecName: Full=Homeotic protein caudal &gt;AGB93176.1 caudal, isoform C [Drosophila melanogaster];ACL83690.1 cad-PA, partial [synthetic…	GO:0006351;GO:0035224;GO:0007377;GO:0005634;GO:0009948;GO:0003700;GO:0000977;GO:0007487;GO:0007350;GO:0043565;GO:0003677;GO:0045944;GO:0006355;GO:0010004;GO:0007379;GO:0007442;GO:0007443;GO:0007369;GO:0002807;GO:0005737;GO:0008284;GO:0035215	transcription, DNA-templated;genital disc anterior/posterior pattern formation;germ-band extension;nucleus;anterior/posterior axis specification;transcription factor activity, sequence-specific DNA binding;RNA polymerase II regulatory region sequence-specific DNA binding;analia development;blastoderm segmentation;sequence-specific DNA binding;DNA binding;positive regulation of transcription from …	K09312	CDX	http://www.genome.jp/dbget-bin/www_bget?ko:K09312	-	-	KOG0848(K)(Transcription factor Caudal, contains HOX domain);KOG0489(R)(Transcription factor zerknullt and related HOX domain proteins)	Homeotic	Homeotic protein caudal OS=Drosophila melanogaster GN=cad PE=1 SV=4
FBgn0000253	15548	13200	11694	12262.8	11548.9	11447.9	10021	9207.92	7646	-	Csa-calmodulin 3, partial [Cupiennius salei]	-	-	K02183	CALM	http://www.genome.jp/dbget-bin/www_bget?ko:K02183	Oocyte meiosis;Apelin signaling pathway;Calcium signaling pathway;MAPK signaling pathway - plant;Phosphatidylinositol signaling system;Rap1 signaling pathway;Ras signaling pathway;cAMP signaling pathway;cGMP - PKG signaling pathway;Adrenergic signaling in cardiomyocytes;Vascular smooth muscle contraction;Gastric acid secretion;Salivary secretion;Aldosterone synthesis and secretion;Estrogen signal…	ko04114,ko04371,ko04020,ko04016,ko04070,ko04015,ko04014,ko04024,ko04022,ko04261,ko04270,ko04971,ko04970,ko04925,ko04915,ko04922,ko04912,ko04910,ko04916,ko04921,ko04924,ko04713,ko04626,ko04728,ko04720,ko04722,ko04750,ko04740,ko04744,ko04745	KOG0027(T)(Calmodulin and related proteins (EF-Hand superfamily))	Calmodulin-A	Calmodulin-A OS=Halocynthia roretzi PE=1 SV=2
FBgn0000256	13747.8	8782.85	10445.9	936.41	2438	781.12	659.24	601	854	capu	cappuccino, isoform H [Drosophila melanogaster] &gt;ACL82990.1 cappuccino, isoform E [Drosophila melanogaster];cappuccino, isoform I [Drosophila melanogaster] &gt;ACL82991.1 cappuccino, isoform F [Drosophila melanogaster];AAF51053.2 cappuccino, isoform D [Drosophila melanogaster];cappuccino, isoform E [Drosophila melanogaster] &gt;uncharacterized protein Dsimw501_GD22724, isoform E [Drosophila si…	GO:0005829;GO:0005938;GO:0005884;GO:0045451;GO:0005737;GO:0007275;GO:0045010;GO:0007316;GO:0048477;GO:0007015;GO:0003779;GO:0006810;GO:0015031;GO:0016021;GO:0007315;GO:0030659;GO:0016020;GO:0008017;GO:0005856;GO:0031410;GO:0030029;GO:0007304	cytosol;cell cortex;actin filament;pole plasm oskar mRNA localization;cytoplasm;multicellular organism development;actin nucleation;pole plasm RNA localization;oogenesis;actin filament organization;actin binding;transport;protein transport;integral component of membrane;pole plasm assembly;cytoplasmic vesicle membrane;membrane;microtubule binding;cytoskeleton;cytoplasmic vesicle;actin filament-ba…	K02184	FMN2	http://www.genome.jp/dbget-bin/www_bget?ko:K02184	Dorso-ventral axis formation	ko04320	KOG1922(TZ)(Rho GTPase effector BNI1 and related formins)	Protein	Protein cappuccino OS=Drosophila melanogaster GN=capu PE=1 SV=2
FBgn0000257	274.71	293	197	716.24	655.73	661.99	500.18	411.89	643.98	car	carnation, isoform C [Drosophila melanogaster] &gt;AGB95547.1 carnation, isoform C [Drosophila melanogaster]	GO:0016020;GO:0000149;GO:0008333;GO:0045746;GO:0006727;GO:0035542;GO:0008340;GO:0007040;GO:0007220;GO:0015031;GO:0009267;GO:0008593;GO:0005764;GO:0048072;GO:0006810;GO:0005829;GO:0019905;GO:0005768;GO:0097352;GO:0033263;GO:0005765;GO:0031396;GO:0005515;GO:0016197;GO:0031902;GO:0030897;GO:0006904;GO:0046907;GO:0008057;GO:0006622;GO:0006897;GO:0016192;GO:0007032	membrane;SNARE binding;endosome to lysosome transport;negative regulation of Notch signaling pathway;ommochrome biosynthetic process;regulation of SNARE complex assembly;determination of adult lifespan;lysosome organization;Notch receptor processing;protein transport;cellular response to starvation;regulation of Notch signaling pathway;lysosome;compound eye pigmentation;transport;cytosol;syntaxin…	K20182	VPS33	http://www.genome.jp/dbget-bin/www_bget?ko:K20182	Autophagy - yeast	ko04138	KOG1302(U)(Vacuolar sorting protein VPS33/slp1 (Sec1 family));KOG1299(U)(Vacuolar sorting protein VPS45/Stt10 (Sec1 family));KOG1300(U)(Vesicle trafficking protein Sec1)	Vacuolar	Vacuolar protein sorting-associated protein 33A OS=Drosophila melanogaster GN=car PE=1 SV=1
FBgn0000259	2986	2749	2386	2058	2130	2025	1823	1491	1757	CkIIbeta	uncharacterized protein Dyak_GE15667, isoform D [Drosophila yakuba] &gt;XP_016038985.1 uncharacterized protein Dsimw501_GD17050, isoform E [Drosophila simulans] &gt;XP_005185592.1 PREDICTED: casein kinase II subunit beta isoform X1 [Musca domestica] &gt;uncharacterized protein Dere_GG18445, isoform B [Drosophila erecta] &gt;uncharacterized protein Dere_GG18445, isoform G [Drosophila erecta] &gt;E…	GO:0016740;GO:0019887;GO:0004674;GO:0007622;GO:0045475;GO:0005956;GO:0005829;GO:0005634;GO:0060810;GO:0016310;GO:0016055;GO:0008062;GO:0007310;GO:0016319;GO:0022008;GO:0004672;GO:0006468;GO:0007623;GO:0009267;GO:0005737;GO:0016301	transferase activity;protein kinase regulator activity;protein serine/threonine kinase activity;rhythmic behavior;locomotor rhythm;protein kinase CK2 complex;cytosol;nucleus;intracellular mRNA localization involved in pattern specification process;phosphorylation;Wnt signaling pathway;eclosion rhythm;oocyte dorsal/ventral axis specification;mushroom body development;neurogenesis;protein kinase ac…	K03115	CSNK2B	http://www.genome.jp/dbget-bin/www_bget?ko:K03115	Adherens junction;Mitophagy - animal;Mitophagy - yeast;NF-kappa B signaling pathway;Wnt signaling pathway;Ribosome biogenesis in eukaryotes;Circadian rhythm - plant	ko04520,ko04137,ko04139,ko04064,ko04310,ko03008,ko04712	KOG3092(TDK)(Casein kinase II, beta subunit)	Casein	Casein kinase II subunit beta OS=Drosophila melanogaster GN=CkIIbeta PE=2 SV=2
FBgn0000261	7307	5279	5601	2077	2163	2227	1271	1064	1473	Cat	CAA36529.1 catalase [Drosophila melanogaster] &gt;ACL92618.1 Cat-PA, partial [synthetic construct];P17336.2 RecName: Full=Catalase &gt;AAC13738.1 catalase [Drosophila melanogaster] &gt;AAF49228.1 catalase [Drosophila melanogaster] &gt;AAL89892.1 RE33242p [Drosophila melanogaster] &gt;catalase [Drosophila melanogaster] &gt;ACL91308.1 Cat-PA [synthetic construct] &gt	GO:0008340;GO:0005739;GO:0004096;GO:0055114;GO:0016209;GO:0042744;GO:0016339;GO:0045471;GO:0016491;GO:0042542;GO:0046872;GO:0038001;GO:0020037;GO:0035206;GO:0005886;GO:0003007;GO:0005777;GO:0007568;GO:0072593;GO:0006979;GO:0004601	determination of adult lifespan;mitochondrion;catalase activity;oxidation-reduction process;antioxidant activity;hydrogen peroxide catabolic process;calcium-dependent cell-cell adhesion via plasma membrane cell adhesion molecules;response to ethanol;oxidoreductase activity;response to hydrogen peroxide;metal ion binding;paracrine signaling;heme binding;regulation of hemocyte proliferation;plasma …	K03781	katE,CAT,catB,srpA	http://www.genome.jp/dbget-bin/www_bget?ko:K03781	Peroxisome;FoxO signaling pathway;MAPK signaling pathway - plant;MAPK signaling pathway - yeast;Tryptophan metabolism;Glyoxylate and dicarboxylate metabolism;Carbon metabolism;Longevity regulating pathway - mammal;Longevity regulating pathway - multiple species;Longevity regulating pathway - worm	ko04146,ko04068,ko04016,ko04011,ko00380,ko00630,ko01200,ko04211,ko04213,ko04212	KOG0047(P)(Catalase)	Catalase	Catalase OS=Drosophila melanogaster GN=Cat PE=1 SV=2
FBgn0000273	1434	1832	1847	2826	2753	2506	2693	2139	2846	Pka-C1	GM12352 [Drosophila sechellia] &gt;EDW52284.1 GM12352 [Drosophila sechellia]	GO:0004672;GO:0048477;GO:0007228;GO:0048749;GO:0005886;GO:0040040;GO:0005737;GO:0006468;GO:0000166;GO:0045187;GO:0042981;GO:0045475;GO:0030425;GO:0007314;GO:0007612;GO:0007448;GO:0045879;GO:0048149;GO:0007615;GO:0008355;GO:0048682;GO:0016301;GO:0005952;GO:0007613;GO:0044297;GO:0016310;GO:0005515;GO:0007476;GO:0005524;GO:0004691;GO:0019933;GO:0004674;GO:0007622;GO:0007317;GO:0008359;GO:0016740;GO:…	protein kinase activity;oogenesis;positive regulation of hh target transcription factor activity;compound eye development;plasma membrane;thermosensory behavior;cytoplasm;protein phosphorylation;nucleotide binding;regulation of circadian sleep/wake cycle, sleep;regulation of apoptotic process;locomotor rhythm;dendrite;oocyte anterior/posterior axis specification;learning;anterior/posterior patter…	K04345	PKA	http://www.genome.jp/dbget-bin/www_bget?ko:K04345	Meiosis - yeast;Oocyte meiosis;Gap junction;Tight junction;Autophagy - animal;Autophagy - yeast;Apelin signaling pathway;Calcium signaling pathway;Hedgehog signaling pathway;Hedgehog signaling pathway - fly;MAPK signaling pathway;Ras signaling pathway;Wnt signaling pathway;cAMP signaling pathway;Longevity regulating pathway - mammal;Longevity regulating pathway - multiple species;Adrenergic signa…	ko04113,ko04114,ko04540,ko04530,ko04140,ko04138,ko04371,ko04020,ko04340,ko04341,ko04010,ko04014,ko04310,ko04024,ko04211,ko04213,ko04261,ko04270,ko04976,ko04971,ko04970,ko04925,ko04915,ko04922,ko04912,ko04911,ko04910,ko04916,ko04913,ko04921,ko04914,ko04923,ko04924,ko04919,ko04918,ko04713,ko04961,ko04962,ko04062,ko04611,ko04725,ko04728,ko04727,ko04724,ko04720,ko04723,ko04726,ko04750,ko04740,ko04742	KOG0616(T)(cAMP-dependent protein kinase catalytic subunit (PKA))	cAMP-dependent	cAMP-dependent protein kinase catalytic subunit OS=Drosophila melanogaster GN=Pka-C1 PE=1 SV=3
FBgn0000274	2608	1774	1782	15	363	0	0	19	0	Pka-C2	CAA34833.1 DC1a protein kinase [Drosophila melanogaster] &gt;AAN14254.2 protein kinase, cAMP-dependent, catalytic subunit 2, isoform B [Drosophila melanogaster] &gt;protein kinase, cAMP-dependent, catalytic subunit 2, isoform B [Drosophila melanogaster] &gt;pir||E31751 protein kinase catalytic chain homolog DC1b - fruit fly (Drosophila sp.) &gt;AAF57077.2 protein kinase, cAMP-dependent, catalytic…	GO:0005524;GO:0004691;GO:0004674;GO:0016740;GO:0016310;GO:0016301;GO:0005952;GO:0022008;GO:0034237;GO:0031588;GO:0000166;GO:0018105;GO:0006468;GO:0004672	ATP binding;cAMP-dependent protein kinase activity;protein serine/threonine kinase activity;transferase activity;phosphorylation;kinase activity;cAMP-dependent protein kinase complex;neurogenesis;protein kinase A regulatory subunit binding;nucleotide-activated protein kinase complex;nucleotide binding;peptidyl-serine phosphorylation;protein phosphorylation;protein kinase activity	K04345	PKA	http://www.genome.jp/dbget-bin/www_bget?ko:K04345	Meiosis - yeast;Oocyte meiosis;Gap junction;Tight junction;Autophagy - animal;Autophagy - yeast;Apelin signaling pathway;Calcium signaling pathway;Hedgehog signaling pathway;Hedgehog signaling pathway - fly;MAPK signaling pathway;Ras signaling pathway;Wnt signaling pathway;cAMP signaling pathway;Longevity regulating pathway - mammal;Longevity regulating pathway - multiple species;Adrenergic signa…	ko04113,ko04114,ko04540,ko04530,ko04140,ko04138,ko04371,ko04020,ko04340,ko04341,ko04010,ko04014,ko04310,ko04024,ko04211,ko04213,ko04261,ko04270,ko04976,ko04971,ko04970,ko04925,ko04915,ko04922,ko04912,ko04911,ko04910,ko04916,ko04913,ko04921,ko04914,ko04923,ko04924,ko04919,ko04918,ko04713,ko04961,ko04962,ko04062,ko04611,ko04725,ko04728,ko04727,ko04724,ko04720,ko04723,ko04726,ko04750,ko04740,ko04742	KOG0616(T)(cAMP-dependent protein kinase catalytic subunit (PKA));KOG0690(T)(Serine/threonine protein kinase)	Protein	Protein kinase DC1 OS=Drosophila melanogaster GN=Pka-C2 PE=2 SV=1
FBgn0000276	190	687	329	1858.96	1696.98	1202.01	2498.87	1508	807.99	CecA1	AAF57025.1 cecropin A1 [Drosophila melanogaster] &gt;AOQ06831.1 CecA1-RA, partial [synthetic construct] &gt;CAA76457.1 cecropin A2 [Drosophila melanogaster] &gt;CAA76433.1 cecropin A2 [Drosophila melanogaster] &gt;AOQ15117.1 CecA1-PA [synthetic construct];BAA28723.1 cecropin A1 [Drosophila melanogaster] &gt;AAB82469.1 cecropin A1 [Drosophila melanogaster] &gt;CAA76431.1 cecropin A1 [Drosophila me…	GO:0003674;GO:0050832;GO:0006959;GO:0005615;GO:0019731;GO:0050829;GO:0009617;GO:0050830;GO:0035071;GO:0045087;GO:0019835;GO:0042742;GO:0002376;GO:0048102;GO:0005576	molecular_function;defense response to fungus;humoral immune response;extracellular space;antibacterial humoral response;defense response to Gram-negative bacterium;response to bacterium;defense response to Gram-positive bacterium;salivary gland cell autophagic cell death;innate immune response;cytolysis;defense response to bacterium;immune system process;autophagic cell death;extracellular region	-	-	-	-	-	-	Cecropin-A1/A2	Cecropin-A1/A2 OS=Drosophila melanogaster GN=CecA1 PE=2 SV=1
FBgn0000277	14	59	44	399.04	536.02	254.99	701.13	499	229.01	CecA1	AAB82468.1 cecropin A1 [Drosophila melanogaster] &gt;P14954.1 RecName: Full=Cecropin-A1/A2;AAB82480.1 cecropin A2 [Drosophila melanogaster] &gt;CAA76449.1 cecropin A1 [Drosophila melanogaster] &gt;PREDICTED: cecropin-2-like [Drosophila takahashii];AAB82464.1 cecropin A1 [Drosophila melanogaster] &gt;NP_524589.1 cecropin A2 [Drosophila melanogaster] &gt;BAA28727.1 cecropin A1 [Drosophila melanogas…	GO:0050830;GO:0009617;GO:0050829;GO:0019731;GO:0005615;GO:0006959;GO:0050832;GO:0003674;GO:0005576;GO:0048102;GO:0042742;GO:0002376;GO:0019835;GO:0045087;GO:0035071	defense response to Gram-positive bacterium;response to bacterium;defense response to Gram-negative bacterium;antibacterial humoral response;extracellular space;humoral immune response;defense response to fungus;molecular_function;extracellular region;autophagic cell death;defense response to bacterium;immune system process;cytolysis;innate immune response;salivary gland cell autophagic cell death	-	-	-	-	-	-	Cecropin-A1/A2	Cecropin-A1/A2 OS=Drosophila melanogaster GN=CecA1 PE=2 SV=1
FBgn0000278	9	10	8	7	7	7	46	11	14	CecB	AAF57027.1 cecropin B [Drosophila melanogaster] &gt;CAA76435.1 cecropin B [Drosophila melanogaster] &gt;CAA34845.1 cecropin B [Drosophila melanogaster] &gt;CAA76429.1 cecropin B [Drosophila melanogaster] &gt;CAA76465.1 cecropin B [Drosophila melanogaster] &gt;P14956.1 RecName: Full=Cecropin-B;CAA76441.1 cecropin B [Drosophila melanogaster] &gt;CAA76471.1 cecropin B [Drosophila melanogaster] &gt;A…	GO:0019731;GO:0050829;GO:0050830;GO:0003674;GO:0050832;GO:0006959;GO:0005615;GO:0048102;GO:0005576;GO:0035071;GO:0045087;GO:0042742;GO:0002376	antibacterial humoral response;defense response to Gram-negative bacterium;defense response to Gram-positive bacterium;molecular_function;defense response to fungus;humoral immune response;extracellular space;autophagic cell death;extracellular region;salivary gland cell autophagic cell death;innate immune response;defense response to bacterium;immune system process	-	-	-	-	-	-	Cecropin-B	Cecropin-B OS=Drosophila melanogaster GN=CecB PE=2 SV=1
FBgn0000279	11	13	19	22	26	28	49	37	39	CecC	PREDICTED: cecropin-2-like [Drosophila takahashii]	GO:0002376;GO:0042742;GO:0045087;GO:0005576;GO:0005615;GO:0006959;GO:0050832;GO:0003674;GO:0050830;GO:0050829;GO:0019731	immune system process;defense response to bacterium;innate immune response;extracellular region;extracellular space;humoral immune response;defense response to fungus;molecular_function;defense response to Gram-positive bacterium;defense response to Gram-negative bacterium;antibacterial humoral response	-	-	-	-	-	-	Cecropin-C	Cecropin-C OS=Drosophila simulans GN=CecC PE=3 SV=1
FBgn0000283	938	962	812	1670	1454	1527	1163	990	1427	Cp190	AltName: Full=dMAP190 &gt;AAF55159.1 centrosomal protein 190kD, isoform A [Drosophila melanogaster] &gt;AAN13643.1 centrosomal protein 190kD, isoform B [Drosophila melanogaster] &gt;AAQ22559.1 LD02352p [Drosophila melanogaster]; AltName: Full=Protein enhancer of mod(mdg4)4-1;NP_731998.1 centrosomal protein 190kD, isoform B [Drosophila melanogaster] &gt;centrosomal protein 190kD, isoform A [Drosop…	GO:0006355;GO:0007017;GO:0005634;GO:0005813;GO:0005515;GO:0006351;GO:0000793;GO:0046872;GO:0031208;GO:0005875;GO:0005876;GO:0031937;GO:0005874;GO:0005856;GO:0008017;GO:0005694;GO:0090202;GO:0010468;GO:0005700;GO:0005704;GO:0043035;GO:0003682;GO:0005737;GO:0003677;GO:0042803;GO:0035191;GO:0051493	regulation of transcription, DNA-templated;microtubule-based process;nucleus;centrosome;protein binding;transcription, DNA-templated;condensed chromosome;metal ion binding;POZ domain binding;microtubule associated complex;spindle microtubule;positive regulation of chromatin silencing;microtubule;cytoskeleton;microtubule binding;chromosome;gene looping;regulation of gene expression;polytene chromo…	-	-	-	-	-	-	Centrosome-associated	Centrosome-associated zinc finger protein CP190 OS=Drosophila melanogaster GN=Cp190 PE=1 SV=2
FBgn0000286	929	779	679	740	695	682	610	513	689	Cf2	KRJ97316.1 uncharacterized protein Dyak_GE14655, isoform I [Drosophila yakuba];uncharacterized protein Dyak_GE14655, isoform I [Drosophila yakuba] &gt;GM16860p, partial [Drosophila melanogaster]	GO:0032968;GO:0007527;GO:0006355;GO:0001077;GO:0043565;GO:0003677;GO:0003676;GO:0046872;GO:0005634;GO:0006351	positive regulation of transcription elongation from RNA polymerase II promoter;adult somatic muscle development;regulation of transcription, DNA-templated;transcriptional activator activity, RNA polymerase II core promoter proximal region sequence-specific binding;sequence-specific DNA binding;DNA binding;nucleic acid binding;metal ion binding;nucleus;transcription, DNA-templated	K02215	CF2	http://www.genome.jp/dbget-bin/www_bget?ko:K02215	Dorso-ventral axis formation	ko04320	-	Chorion	Chorion transcription factor Cf2 OS=Drosophila melanogaster GN=Cf2 PE=2 SV=3
FBgn0000287	2761	1795	1916	16	160	4	12	17	1	salm	AHL21632.1 FI23031p1 [Drosophila melanogaster];NP_001245983.1 spalt-related, isoform C [Drosophila melanogaster] &gt;NP_723669.1 spalt-related, isoform B [Drosophila melanogaster] &gt;AAN10780.1 spalt-related, isoform B [Drosophila melanogaster] &gt;spalt-related, isoform A [Drosophila melanogaster] &gt;AAF53096.1 spalt-related, isoform A [Drosophila melanogaster] &gt;AFH03657.1 spalt-related, is…	GO:0043565;GO:0022008;GO:0044212;GO:0003676;GO:0003700;GO:0046872;GO:0000977;GO:0007605;GO:0005634;GO:0008586;GO:0007165;GO:0007423;GO:0008584;GO:0000122;GO:0048098;GO:0030539;GO:0006355;GO:0006366	sequence-specific DNA binding;neurogenesis;transcription regulatory region DNA binding;nucleic acid binding;transcription factor activity, sequence-specific DNA binding;metal ion binding;RNA polymerase II regulatory region sequence-specific DNA binding;sensory perception of sound;nucleus;imaginal disc-derived wing vein morphogenesis;signal transduction;sensory organ development;male gonad develop…	K19871	SALL	http://www.genome.jp/dbget-bin/www_bget?ko:K19871	-	-	KOG1721(R)(FOG: Zn-finger);KOG1074(K)(Transcriptional repressor SALM)	Homeotic	Homeotic protein spalt-major OS=Drosophila virilis GN=salm PE=2 SV=1
FBgn0000289	1721	1366	1338	1914	1730	1537	1380	1222	1524	-	KMY93711.1 uncharacterized protein Dsimw501_GD11028, isoform N [Drosophila simulans];XP_016027563.1 uncharacterized protein Dsimw501_GD11028, isoform P [Drosophila simulans] &gt;combgap, isoform M [Drosophila melanogaster] &gt;combgap, isoform J [Drosophila melanogaster] &gt;ALI30178.1 combgap, isoform N [Drosophila melanogaster];XP_016027561.1 uncharacterized protein Dsimw501_GD11028, isoform N …	GO:0003700;GO:0046872;GO:0005634;GO:0007476;GO:0003676	transcription factor activity, sequence-specific DNA binding;metal ion binding;nucleus;imaginal disc-derived wing morphogenesis;nucleic acid binding	-	-	-	-	-	-	-	-
FBgn0000299	777	1626	2835	4436	4994	3949	4616	4294	6798	Cg25C	Flags: Precursor &gt;collagen type IV alpha 1, isoform A [Drosophila melanogaster] &gt;NP_723045.1 collagen type IV alpha 1, isoform B [Drosophila melanogaster] &gt;AAF52204.1 collagen type IV alpha 1, isoform A [Drosophila melanogaster] &gt;NP_723046.1 collagen type IV alpha 1, isoform C [Drosophila melanogaster] &gt;AAN10519.1 collagen type IV alpha 1, isoform B [Drosophila melanogaster] &gt;P0…	GO:0005604;GO:0035848;GO:0048621;GO:0005576;GO:0005581;GO:0060729;GO:0005201;GO:0007391;GO:0005587;GO:0005578;GO:0055013	basement membrane;oviduct morphogenesis;post-embryonic digestive tract morphogenesis;extracellular region;collagen trimer;intestinal epithelial structure maintenance;extracellular matrix structural constituent;dorsal closure;collagen type IV trimer;proteinaceous extracellular matrix;cardiac muscle cell development	K06237	COL4A	http://www.genome.jp/dbget-bin/www_bget?ko:K06237	Focal adhesion;PI3K-Akt signaling pathway;ECM-receptor interaction;Protein digestion and absorption	ko04510,ko04151,ko04512,ko04974	KOG3544(W)(Collagens (type IV and type XIII), and related proteins)	Collagen	Collagen alpha-1(IV) chain OS=Drosophila melanogaster GN=Cg25C PE=2 SV=3
FBgn0000303	125.97	98	86	2	18	0	2	5.74	8	Cha	KMZ02757.1 uncharacterized protein Dsimw501_GD19246, partial [Drosophila simulans];uncharacterized protein Dsimw501_GD19246, partial [Drosophila simulans] &gt	GO:0042136;GO:0007399;GO:0008292;GO:0007268;GO:0007274;GO:0016746;GO:0016740;GO:0004102;GO:0005829;GO:0005634	neurotransmitter biosynthetic process;nervous system development;acetylcholine biosynthetic process;chemical synaptic transmission;neuromuscular synaptic transmission;transferase activity, transferring acyl groups;transferase activity;choline O-acetyltransferase activity;cytosol;nucleus	K00623	CHAT	http://www.genome.jp/dbget-bin/www_bget?ko:K00623	Glycerophospholipid metabolism;Cholinergic synapse	ko00564,ko04725	KOG3717(I)(Carnitine O-acyltransferase CRAT);KOG3719(I)(Carnitine O-acyltransferase CPT2/YAT1)	Choline	Choline O-acetyltransferase OS=Drosophila melanogaster GN=Cha PE=1 SV=3
FBgn0000307	553.93	504	540.47	1621.42	1304.15	1277.23	936.28	820.27	1214.87	chif	AAF53530.1 chiffon, isoform A [Drosophila melanogaster];NP_001260499.1 chiffon, isoform D [Drosophila melanogaster] &gt;chiffon, isoform A [Drosophila melanogaster] &gt;AGB93034.1 chiffon, isoform D [Drosophila melanogaster];Q9NK54.2 RecName: Full=Protein chiffon &gt;chiffon, isoform B [Drosophila melanogaster] &gt;AAG22437.1 chiffon, isoform B [Drosophila melanogaster] &gt	GO:0006260;GO:0007307;GO:0008270;GO:0046872;GO:0046716;GO:0007304;GO:0003676;GO:0007306;GO:0031431;GO:0006275;GO:0003677;GO:0045860;GO:0045740;GO:0030295;GO:0072499;GO:0007275	DNA replication;eggshell chorion gene amplification;zinc ion binding;metal ion binding;muscle cell cellular homeostasis;chorion-containing eggshell formation;nucleic acid binding;eggshell chorion assembly;Dbf4-dependent protein kinase complex;regulation of DNA replication;DNA binding;positive regulation of protein kinase activity;positive regulation of DNA replication;protein kinase activator act…	-	-	-	-	-	KOG4139(LD)(Protein kinase essential for the initiation of DNA replication)	Protein	Protein chiffon OS=Drosophila melanogaster GN=chif PE=1 SV=2
FBgn0000308	8039	8589	6709	13017	11472	11935	11327	9059	9793	chic	NP_723136.1 chickadee, isoform C [Drosophila melanogaster] &gt;AAN10565.1 chickadee, isoform C [Drosophila melanogaster] &gt;AAF52316.1 chickadee, isoform B [Drosophila melanogaster] &gt;chickadee, isoform A [Drosophila melanogaster] &gt;NP_001245906.1 chickadee, isoform F [Drosophila melanogaster] &gt;ANY27588.1 GEO03702p1, partial [Drosophila melanogaster];AAF52315.1 chickadee, isoform A [Droso…	GO:0048842;GO:0007283;GO:0000915;GO:0005515;GO:0032507;GO:0043005;GO:0003779;GO:0007015;GO:0051491;GO:0042989;GO:0048680;GO:0042060;GO:0035019;GO:0048471;GO:0005856;GO:0003785;GO:0007300;GO:0007411;GO:0015629;GO:0005938;GO:0000281;GO:0035193;GO:0030717;GO:0007391;GO:0007420;GO:0005546;GO:0007436;GO:0036098;GO:0000902;GO:0007488;GO:0030041;GO:0045451;GO:0016322;GO:0005737	positive regulation of axon extension involved in axon guidance;spermatogenesis;actomyosin contractile ring assembly;protein binding;maintenance of protein location in cell;neuron projection;actin binding;actin filament organization;positive regulation of filopodium assembly;sequestering of actin monomers;positive regulation of axon regeneration;wound healing;somatic stem cell population maintena…	K05759	PFN	http://www.genome.jp/dbget-bin/www_bget?ko:K05759	Regulation of actin cytoskeleton;MAPK signaling pathway - fly;Rap1 signaling pathway	ko04810,ko04013,ko04015	KOG1755(Z)(Profilin)	Profilin	Profilin OS=Drosophila melanogaster GN=chic PE=1 SV=1
FBgn0000316	341	402	312	679	594	612	617	478	564	cin	Includes: RecName: Full=Molybdopterin adenylyltransferase; Includes: RecName: Full=Molybdopterin molybdenumtransferase;AAF45488.1 cinnamon, isoform B [Drosophila melanogaster] &gt;AAL39223.1 GH09380p2 [Drosophila melanogaster] &gt;NP_726659.1 cinnamon, isoform B [Drosophila melanogaster] &gt; Short=MPT adenylyltransferase;ACL86055.1 cin-PA, partial [synthetic construct] &gt;P39205.3 RecName: Full…	GO:0006777;GO:0008152;GO:0061598;GO:0003824;GO:0018315;GO:0046872;GO:0001700;GO:0000166;GO:0016740;GO:0061599;GO:0005524;GO:0005737;GO:0032324	Mo-molybdopterin cofactor biosynthetic process;metabolic process;molybdopterin adenylyltransferase activity;catalytic activity;molybdenum incorporation into molybdenum-molybdopterin complex;metal ion binding;embryonic development via the syncytial blastoderm;nucleotide binding;transferase activity;molybdopterin molybdotransferase activity;ATP binding;cytoplasm;molybdopterin cofactor biosynthetic …	K15376	GPHN	http://www.genome.jp/dbget-bin/www_bget?ko:K15376	Folate biosynthesis;GABAergic synapse	ko00790,ko04727	-	Molybdenum	Molybdenum cofactor synthesis protein cinnamon OS=Drosophila melanogaster GN=cin PE=1 SV=3
FBgn0000317	451	553	655	1353	1501	1308	1342	1092	1748	ck	AHN54464.1 crinkled, isoform D [Drosophila melanogaster];NP_001285949.1 crinkled, isoform C [Drosophila melanogaster] &gt;NP_001285950.1 crinkled, isoform D [Drosophila melanogaster] &gt; AltName: Full=Protein crinkled &gt;AAF53435.1 crinkled, isoform A [Drosophila melanogaster] &gt; Short=DmVIIa;AAN10886.1 crinkled, isoform B [Drosophila melanogaster] &gt;AET07635.1 LD10736p1 [Drosophila melanog…	GO:0070825;GO:0003774;GO:0007469;GO:0045296;GO:0035182;GO:0016461;GO:0005856;GO:0030048;GO:0016787;GO:0005902;GO:0003779;GO:0035317;GO:0007015;GO:0035293;GO:0005524;GO:0007605;GO:0008586;GO:0007423;GO:0005737;GO:0032529;GO:0048800;GO:0042623;GO:0032027;GO:0030898;GO:0045180;GO:0016459;GO:0031477;GO:0016887;GO:0008407;GO:0031941;GO:0045179;GO:0005938;GO:0000166	micropyle;motor activity;antennal development;cadherin binding;female germline ring canal outer rim;unconventional myosin complex;cytoskeleton;actin filament-based movement;hydrolase activity;microvillus;actin binding;imaginal disc-derived wing hair organization;actin filament organization;chitin-based larval cuticle pattern formation;ATP binding;sensory perception of sound;imaginal disc-derived …	K10359	MYO7	http://www.genome.jp/dbget-bin/www_bget?ko:K10359	-	-	KOG4229(N)(Myosin VII, myosin IXB and related myosins);KOG0160(Z)(Myosin class V heavy chain)	Myosin-VIIa	Myosin-VIIa OS=Drosophila melanogaster GN=ck PE=1 SV=1
FBgn0000318	2589	2019	2064	1450	1518	1549	1167	956	1009	-	GM18551 [Drosophila sechellia] &gt;KMY88304.1 uncharacterized protein Dsimw501_GD23345, isoform B [Drosophila simulans];uncharacterized protein Dsimw501_GD23345, isoform B [Drosophila simulans] &gt;EDW54372.1 GM18551 [Drosophila sechellia]	GO:0015036;GO:0047134;GO:0006726;GO:0005829	disulfide oxidoreductase activity;protein-disulfide reductase activity;eye pigment biosynthetic process;cytosol	-	-	-	-	-	KOG3425(S)(Uncharacterized conserved protein)	Thioredoxin	Thioredoxin domain-containing protein 17 OS=Epinephelus coioides PE=2 SV=1
FBgn0000319	3164	3243	2929	9500	8082	7493	7459	6528	7843	Chc	ACL86346.1 Chc-PA, partial [synthetic construct] &gt;NP_727901.1 clathrin heavy chain, isoform B [Drosophila melanogaster] &gt;AOQ11096.1 Chc-RC [synthetic construct];clathrin heavy chain, isoform A [Drosophila melanogaster] &gt;CAA78507.1 clathrin heavy chain [Drosophila melanogaster] &gt;AAF48522.1 clathrin heavy chain, isoform A [Drosophila melanogaster] &gt;AHN59770.1 clathrin heavy chain, is…	GO:0016079;GO:0046667;GO:0008021;GO:0030659;GO:0016020;GO:0048471;GO:0005905;GO:0006886;GO:0033227;GO:0071439;GO:0040008;GO:0035002;GO:0035159;GO:0031410;GO:0048749;GO:0005886;GO:0032051;GO:0030141;GO:0016183;GO:0005811;GO:0045807;GO:0007594;GO:0030129;GO:0007268;GO:0045451;GO:0005938;GO:0005515;GO:0007291;GO:0045747;GO:0030135;GO:0030198;GO:0007269;GO:0005198;GO:0033363;GO:0030125;GO:0030136;GO:…	synaptic vesicle exocytosis;compound eye retinal cell programmed cell death;synaptic vesicle;cytoplasmic vesicle membrane;membrane;perinuclear region of cytoplasm;clathrin-coated pit;intracellular protein transport;dsRNA transport;clathrin complex;regulation of growth;liquid clearance, open tracheal system;regulation of tube length, open tracheal system;cytoplasmic vesicle;compound eye developmen…	K04646	CLTC	http://www.genome.jp/dbget-bin/www_bget?ko:K04646	Endocytosis;Lysosome;Endocrine and other factor-regulated calcium reabsorption;Synaptic vesicle cycle	ko04144,ko04142,ko04961,ko04721	KOG0985(U)(Vesicle coat protein clathrin, heavy chain)	Clathrin	Clathrin heavy chain OS=Drosophila melanogaster GN=Chc PE=1 SV=1
FBgn0000320	924	677	749	977	875	782	653	490	794	eya	ACL86120.1 eya-PB, partial [synthetic construct] &gt;AFH03587.1 eyes absent, isoform C [Drosophila melanogaster];AAA28310.1 developmental protein eya II [Drosophila melanogaster] &gt;eyes absent, isoform B [Drosophila melanogaster] &gt;AAF52400.1 eyes absent, isoform A [Drosophila melanogaster];eyes absent, isoform C [Drosophila melanogaster] &gt;AAK77271.1 GH05272p [Drosophila melanogaster] &gt;…	GO:0070285;GO:0007526;GO:0072499;GO:0006355;GO:0042051;GO:0001744;GO:0004725;GO:0007498;GO:0008406;GO:0030946;GO:0042675;GO:0009416;GO:0008134;GO:0001746;GO:0007419;GO:0048749;GO:0008584;GO:0009996;GO:0007275;GO:0005737;GO:0030707;GO:0006351;GO:0005634;GO:0010628;GO:0007283;GO:0016787;GO:0004721;GO:0046872;GO:0045087;GO:0007411;GO:0006470;GO:0007455;GO:0007435;GO:0007280;GO:0045944	pigment cell development;larval somatic muscle development;photoreceptor cell axon guidance;regulation of transcription, DNA-templated;compound eye photoreceptor development;optic lobe placode formation;protein tyrosine phosphatase activity;mesoderm development;gonad development;protein tyrosine phosphatase activity, metal-dependent;compound eye cone cell differentiation;response to light stimulu…	K15616	EYA1	http://www.genome.jp/dbget-bin/www_bget?ko:K15616	-	-	KOG3107(R)(Predicted haloacid dehalogenase-like hydrolase (eyes absent))	Developmental	Developmental protein eyes absent OS=Drosophila melanogaster GN=eya PE=1 SV=1
FBgn0000326	212	171	164	197	207	179	137	122	129	B1	AAF46738.1 cricklet [Drosophila melanogaster] &gt;ACL85733.1 clt-PA, partial [synthetic construct] &gt;AOQ09697.1 clt-RA [synthetic construct];ACL92733.1 clt-PA [synthetic construct] &gt;AAF72161.1 related juvenile hormone esterase [Drosophila melanogaster] &gt;cricklet [Drosophila melanogaster] &gt;AAK93383.1 LD42723p [Drosophila melanogaster] &gt	GO:0052689;GO:0009986;GO:0005615;GO:0005887;GO:0042043;GO:0060179;GO:0050804;GO:0016787;GO:0007476;GO:0007158;GO:0007416;GO:0045202;GO:0004872	carboxylic ester hydrolase activity;cell surface;extracellular space;integral component of plasma membrane;neurexin family protein binding;male mating behavior;modulation of synaptic transmission;hydrolase activity;imaginal disc-derived wing morphogenesis;neuron cell-cell adhesion;synapse assembly;synapse;receptor activity	-	-	-	-	-	KOG1516(R)(Carboxylesterase and related proteins)	Esterase	Esterase B1 OS=Culex pipiens GN=B1 PE=3 SV=1
FBgn0000330	209	288	256	607	565	577	625	529	601	AP3M2	AGB95147.1 carmine, isoform B [Drosophila melanogaster] &gt;AOQ04348.1 cm-RA [synthetic construct] &gt;ACL89297.1 cm-PA [synthetic construct] &gt;NP_001259302.1 carmine, isoform B [Drosophila melanogaster] &gt;AAL39533.1 LD09732p [Drosophila melanogaster] &gt;AAF46231.1 carmine, isoform A [Drosophila melanogaster] &gt;carmine, isoform A [Drosophila melanogaster] &gt;CAA08768.1 Mu3 subunit of clat…	GO:0006727;GO:0008021;GO:0022008;GO:0006886;GO:0007040;GO:0006901;GO:0030131;GO:0008340;GO:0006887;GO:0007220;GO:0016183;GO:0015031;GO:0006810;GO:0030123;GO:0030135;GO:0008565;GO:0007269;GO:0046907;GO:0016192;GO:0006897	ommochrome biosynthetic process;synaptic vesicle;neurogenesis;intracellular protein transport;lysosome organization;vesicle coating;clathrin adaptor complex;determination of adult lifespan;exocytosis;Notch receptor processing;synaptic vesicle coating;protein transport;transport;AP-3 adaptor complex;coated vesicle;protein transporter activity;neurotransmitter secretion;intracellular transport;vesi…	K12398	AP3M	http://www.genome.jp/dbget-bin/www_bget?ko:K12398	Lysosome	ko04142	KOG0938(U)(Adaptor complexes medium subunit family);KOG0937(U)(Adaptor complexes medium subunit family)	AP-3	AP-3 complex subunit mu-2 OS=Homo sapiens GN=AP3M2 PE=2 SV=1
FBgn0000337	14	9	12	21	20	26	21	13	11	cn	RE32663p [Drosophila melanogaster]	GO:0071949;GO:1901216;GO:0019805;GO:0016174;GO:0019674;GO:0031966;GO:0009435;GO:0019363;GO:0043420;GO:0016020;GO:0005739;GO:0006727;GO:0004502;GO:0004497;GO:0005741;GO:0055114;GO:0050660;GO:0016021;GO:0048072;GO:0006569;GO:0070189;GO:0034354;GO:0016491	FAD binding;positive regulation of neuron death;quinolinate biosynthetic process;NAD(P)H oxidase activity;NAD metabolic process;mitochondrial membrane;NAD biosynthetic process;pyridine nucleotide biosynthetic process;anthranilate metabolic process;membrane;mitochondrion;ommochrome biosynthetic process;kynurenine 3-monooxygenase activity;monooxygenase activity;mitochondrial outer membrane;oxidatio…	K00486	KMO	http://www.genome.jp/dbget-bin/www_bget?ko:K00486	Tryptophan metabolism	ko00380	KOG2614(CR)(Kynurenine 3-monooxygenase and related flavoprotein monooxygenases)	Kynurenine	Kynurenine 3-monooxygenase OS=Drosophila melanogaster GN=cn PE=2 SV=2
FBgn0000339	729	505	511	436	440	474	321	299	300	cni	PREDICTED: protein cornichon [Drosophila eugracilis]	GO:0046843;GO:0005887;GO:0045451;GO:0006888;GO:0007275;GO:0005789;GO:0005783;GO:0007310;GO:0016192;GO:0006810;GO:0005515;GO:0009952;GO:0015031;GO:0045450;GO:0007350;GO:0016021;GO:0016020;GO:0030722;GO:0009953;GO:0008314;GO:0008298;GO:0007314	dorsal appendage formation;integral component of plasma membrane;pole plasm oskar mRNA localization;ER to Golgi vesicle-mediated transport;multicellular organism development;endoplasmic reticulum membrane;endoplasmic reticulum;oocyte dorsal/ventral axis specification;vesicle-mediated transport;transport;protein binding;anterior/posterior pattern specification;protein transport;bicoid mRNA localiz…	K20368	CNIH,ERV14	http://www.genome.jp/dbget-bin/www_bget?ko:K20368	-	-	KOG2729(OUT)(ER vesicle integral membrane protein involved in establishing cell polarity, signaling and protein degradation)	Protein	Protein cornichon OS=Drosophila melanogaster GN=cni PE=1 SV=1
FBgn0000346	1081.45	583	646	325	462	262	123	101	124	comt	AltName: Full=Protein comatose;AOQ11372.1 comt-RA [synthetic construct];AAF48244.2 comatose, isoform A [Drosophila melanogaster] &gt; AltName: Full=dNsf-1; Short=NEM-sensitive fusion protein 1;AAA83413.1 N-ethylmaleimide-sensitive fusion protein [Drosophila melanogaster] &gt; Short=NSF-1 &gt; AltName: Full=Vesicular-fusion protein NSF1; AltName: Full=N-ethylmaleimide-sensitive fusion protein 1;AA…	GO:0008021;GO:0007030;GO:0008340;GO:0006909;GO:0015031;GO:0005795;GO:0048172;GO:0070050;GO:0007274;GO:0005737;GO:0035494;GO:0032403;GO:0006810;GO:0090160;GO:0048211;GO:0000166;GO:0016082;GO:0007269;GO:1900073;GO:0005524;GO:0016887;GO:0046872;GO:0043195;GO:0031629;GO:0031987;GO:0006914;GO:0098527;GO:0016787	synaptic vesicle;Golgi organization;determination of adult lifespan;phagocytosis;protein transport;Golgi stack;regulation of short-term neuronal synaptic plasticity;neuron cellular homeostasis;neuromuscular synaptic transmission;cytoplasm;SNARE complex disassembly;protein complex binding;transport;Golgi to lysosome transport;Golgi vesicle docking;nucleotide binding;synaptic vesicle priming;neurot…	K06027	NSF	http://www.genome.jp/dbget-bin/www_bget?ko:K06027	Autophagy - yeast;Vasopressin-regulated water reabsorption;GABAergic synapse;Synaptic vesicle cycle	ko04138,ko04962,ko04727,ko04721	KOG0730(O)(AAA+-type ATPase);KOG0741(O)(AAA+-type ATPase)	Vesicle-fusing	Vesicle-fusing ATPase 1 OS=Drosophila melanogaster GN=comt PE=2 SV=1
FBgn0000351	25	26	27	79	103	90	57	84	73	cort	AAK54464.1 cortex [Drosophila melanogaster] &gt;Q960N3.2 RecName: Full=Protein cortex &gt;cortex, isoform A [Drosophila melanogaster] &gt;AGB92680.1 cortex, isoform B [Drosophila melanogaster];NP_001260144.1 cortex, isoform B [Drosophila melanogaster] &gt;AAF52421.1 cortex, isoform A [Drosophila melanogaster] &gt	GO:0005737;GO:0051441;GO:0010997;GO:0007143;GO:0007279;GO:0048477;GO:0030154;GO:0007349;GO:0005813;GO:0007144;GO:0007147;GO:0051297;GO:0045143;GO:0031145;GO:0051321;GO:0007343	cytoplasm;positive regulation of ubiquitin-protein ligase activity involved in meiotic cell cycle;anaphase-promoting complex binding;female meiotic nuclear division;pole cell formation;oogenesis;cell differentiation;cellularization;centrosome;female meiosis I;female meiosis II;centrosome cycle;homologous chromosome segregation;anaphase-promoting complex-dependent catabolic process;meiotic cell cy…	-	-	-	-	-	KOG0305(DO)(Anaphase promoting complex, Cdc20, Cdh1, and Ama1 subunits)	Protein	Protein cortex OS=Drosophila melanogaster GN=cort PE=1 SV=2
FBgn0000352	187	127	114	971	929	873	461	353	791	cos	AAF59270.1 costa, isoform A [Drosophila melanogaster] &gt;AOQ08588.1 cos-RA, partial [synthetic construct] &gt;ACH92232.1 FI03725p [Drosophila melanogaster] &gt;AOQ10478.1 cos-RA [synthetic construct];NP_001260765.1 costa, isoform B [Drosophila melanogaster] &gt;AGB93298.1 costa, isoform B [Drosophila melanogaster] &gt; AltName: Full=Kinesin-like protein costal2 &gt;costa, isoform A [Drosophila m…	GO:0042994;GO:0005737;GO:0005886;GO:0045880;GO:0007228;GO:0008134;GO:0005874;GO:0019901;GO:0007018;GO:0030162;GO:0043433;GO:0007224;GO:0005871;GO:0005119;GO:0016887;GO:0042981;GO:0031647;GO:0000166;GO:0035301;GO:0042803;GO:0003774;GO:0045879;GO:0042073;GO:0008017;GO:0005856;GO:0012506;GO:0005875;GO:0003777;GO:0042992;GO:0005524;GO:0007476;GO:0005515;GO:0030707	cytoplasmic sequestering of transcription factor;cytoplasm;plasma membrane;positive regulation of smoothened signaling pathway;positive regulation of hh target transcription factor activity;transcription factor binding;microtubule;protein kinase binding;microtubule-based movement;regulation of proteolysis;negative regulation of sequence-specific DNA binding transcription factor activity;smoothene…	K06227	COS2	http://www.genome.jp/dbget-bin/www_bget?ko:K06227	Hedgehog signaling pathway - fly	ko04341	KOG0242(Z)(Kinesin-like protein);KOG4280(Z)(Kinesin-like protein)	Kinesin-like	Kinesin-like protein costa OS=Drosophila melanogaster GN=cos PE=1 SV=2
FBgn0000355	15	18	15	8	12	11	12	8	9	Cp15	AOQ04814.1 Cp15-RA, partial [synthetic construct];ABO71665.1 chorion protein 15, partial [Drosophila melanogaster] &gt;CAA26329.1 S15-1 [Drosophila melanogaster] &gt;chorion protein 15 [Drosophila melanogaster] &gt;P07185.1 RecName: Full=Chorion protein S15; Flags: Precursor &gt;ABV82420.1 TA01394p [Drosophila melanogaster] &gt;CAA29603.1 chorion protein s15-1 [Drosophila melanogaster] &gt;AAF503…	GO:0005576;GO:0042600;GO:0007275	extracellular region;chorion;multicellular organism development	-	-	-	-	-	-	Chorion	Chorion protein S15 OS=Drosophila melanogaster GN=Cp15 PE=3 SV=1
FBgn0000356	0	0	2	2	1	1	0	0	0	Cp16	IP19670p, partial [Drosophila melanogaster]	GO:0005576;GO:0007275;GO:0042600;GO:0046843	extracellular region;multicellular organism development;chorion;dorsal appendage formation	-	-	-	-	-	-	Chorion	Chorion protein S16 OS=Drosophila melanogaster GN=Cp16 PE=2 SV=2
FBgn0000357	23	18	16	13	19	13	5	13	11	Cp18	TA01510p, partial [Drosophila melanogaster]	GO:0005576;GO:0007275;GO:0042600;GO:0005213	extracellular region;multicellular organism development;chorion;structural constituent of chorion	-	-	-	-	-	-	Chorion	Chorion protein S18 OS=Drosophila melanogaster GN=Cp18 PE=2 SV=2
FBgn0000358	0	1	0	0	0	0	0	0	0	Cp19	CAA26330.1 S19-1 [Drosophila melanogaster] &gt;AAF50373.1 chorion protein 19 [Drosophila melanogaster] &gt; Flags: Precursor &gt;P07186.1 RecName: Full=Chorion protein S19;ABV82268.1 IP19469p [Drosophila melanogaster] &gt;ABV82255.1 IP19169p [Drosophila melanogaster] &gt;AOQ05155.1 Cp19-RA, partial [synthetic construct] &gt;AOQ10690.1 Cp19-RA [synthetic construct];ABV82267.1 IP19463p [Drosophila …	GO:0005576;GO:0042600;GO:0007275	extracellular region;chorion;multicellular organism development	-	-	-	-	-	-	Chorion	Chorion protein S19 OS=Drosophila melanogaster GN=Cp19 PE=2 SV=1
FBgn0000359	0	0	0	0	0	0	0	0	0	Cp36	ACZ61126.1 RT04026p [Drosophila melanogaster];chorion protein 36 [Drosophila melanogaster] &gt; Flags: Precursor &gt;AAF46382.1 chorion protein 36 [Drosophila melanogaster] &gt;ABO71689.1 chorion protein 36, partial [Drosophila melanogaster] &gt;P07182.2 RecName: Full=Chorion protein S36	GO:0048477;GO:0005576;GO:0007306;GO:0005213;GO:0007305	oogenesis;extracellular region;eggshell chorion assembly;structural constituent of chorion;vitelline membrane formation involved in chorion-containing eggshell formation	-	-	-	-	-	-	Chorion	Chorion protein S36 OS=Drosophila melanogaster GN=Cp36 PE=3 SV=2
FBgn0000360	0	1	0	0	1	0	0	0	0	Cp38	ACD99468.1 IP19503p, partial [Drosophila melanogaster];IP19109p, partial [Drosophila melanogaster] &gt	-	-	-	-	-	-	-	-	Chorion	Chorion protein S38 OS=Drosophila melanogaster GN=Cp38 PE=2 SV=1
FBgn0000370	9992.16	12920	10196.2	13481.1	12597.5	11269.6	12768.8	10812.1	10368	-	cryptocephal, isoform A [Drosophila melanogaster] &gt;ACV91634.1 RH01327p [Drosophila melanogaster] &gt;AAF53990.1 cryptocephal, isoform A [Drosophila melanogaster] &gt;NP_001260672.1 cryptocephal, isoform E [Drosophila melanogaster] &gt;AOQ08179.1 crc-RA, partial [synthetic construct] &gt;cryptocephal, isoform B [Drosophila melanogaster] &gt;AGB93208.1 cryptocephal, isoform F [Drosophila melanog…	GO:0042594;GO:0007591;GO:0006355;GO:0000981;GO:0000980;GO:0046982;GO:0035073;GO:0005991;GO:0006641;GO:0005634;GO:0035074;GO:0001102;GO:0001105;GO:0003700;GO:0007552;GO:0043565;GO:0045944	response to starvation;molting cycle, chitin-based cuticle;regulation of transcription, DNA-templated;RNA polymerase II transcription factor activity, sequence-specific DNA binding;RNA polymerase II distal enhancer sequence-specific DNA binding;protein heterodimerization activity;pupariation;trehalose metabolic process;triglyceride metabolic process;nucleus;pupation;RNA polymerase II activating t…	K04374	ATF4,CREB2	http://www.genome.jp/dbget-bin/www_bget?ko:K04374	Apoptosis;Apoptosis - fly;Mitophagy - animal;MAPK signaling pathway;PI3K-Akt signaling pathway;TNF signaling pathway;cGMP - PKG signaling pathway;Protein processing in endoplasmic reticulum;Longevity regulating pathway - mammal;Longevity regulating pathway - worm;Adrenergic signaling in cardiomyocytes;Aldosterone synthesis and secretion;Estrogen signaling pathway;Glucagon signaling pathway;GnRH s…	ko04210,ko04214,ko04137,ko04010,ko04151,ko04668,ko04022,ko04141,ko04211,ko04212,ko04261,ko04925,ko04915,ko04922,ko04912,ko04911,ko04918,ko04725,ko04728,ko04720,ko04722	-	-	-
FBgn0000376	73	118	82	218	205	180	136	138	192	crm	ACL86183.1 crm-PA, partial [synthetic construct] &gt;NP_726829.1 cramped, isoform B [Drosophila melanogaster] &gt;ACL90909.1 crm-PA [synthetic construct];AAF45822.1 cramped, isoform B [Drosophila melanogaster] &gt;AAK93191.1 LD29481p [Drosophila melanogaster] &gt;cramped, isoform A [Drosophila melanogaster] &gt;AAG22402.1 cramped, isoform A [Drosophila melanogaster] &gt	GO:0006355;GO:0006260;GO:0005634;GO:0007275;GO:0007379;GO:0006351;GO:0003677;GO:0003682	regulation of transcription, DNA-templated;DNA replication;nucleus;multicellular organism development;segment specification;transcription, DNA-templated;DNA binding;chromatin binding	-	-	-	-	-	-	Protein	Protein cramped OS=Drosophila melanogaster GN=crm PE=1 SV=2
FBgn0000377	349	387	259	803	738	768	579	543	742	crn	AOQ13852.1 crn-PA [synthetic construct];P17886.2 RecName: Full=Protein crooked neck &gt;crooked neck [Drosophila melanogaster] &gt;ACL84902.1 crn-PA, partial [synthetic construct] &gt;AAK93090.1 LD21701p [Drosophila melanogaster] &gt;AAF45760.1 crooked neck [Drosophila melanogaster] &gt;CAA15705.1 EG:30B8.1 [Drosophila melanogaster] &gt	GO:0008366;GO:0006396;GO:0051298;GO:0072686;GO:0000381;GO:0005813;GO:0030154;GO:0071011;GO:0022008;GO:0007443;GO:0005634;GO:0000245;GO:0071014;GO:0007422;GO:0044822;GO:0071013;GO:0005737;GO:0007438;GO:0016607;GO:0000398;GO:0008347;GO:0007405;GO:0000974;GO:0071010;GO:0005681	axon ensheathment;RNA processing;centrosome duplication;mitotic spindle;regulation of alternative mRNA splicing, via spliceosome;centrosome;cell differentiation;precatalytic spliceosome;neurogenesis;Malpighian tubule morphogenesis;nucleus;spliceosomal complex assembly;post-mRNA release spliceosomal complex;peripheral nervous system development;RNA binding;catalytic step 2 spliceosome;cytoplasm;oe…	K12869	CRN,CRNKL1,CLF1,SYF3	http://www.genome.jp/dbget-bin/www_bget?ko:K12869	Spliceosome	ko03040	KOG1915(D)(Cell cycle control protein (crooked neck))	Protein	Protein crooked neck OS=Drosophila melanogaster GN=crn PE=2 SV=2
FBgn0000382	830	1342	927	1711	1706	1849	1880	1413	1668	csw	corkscrew, isoform B [Drosophila melanogaster] &gt;AAN71239.1 LD22829p [Drosophila melanogaster] &gt;AAN17613.1 corkscrew phosphatase splice variant A [Drosophila melanogaster] &gt;AAN17609.1 corkscrew phosphatase splice variant A [Drosophila melanogaster] &gt;AAN17625.1 corkscrew phosphatase splice variant A [Drosophila melanogaster];AAN17623.1 corkscrew phosphatase splice variant A [Drosophila …	GO:0007444;GO:0016791;GO:0007424;GO:0043066;GO:0008293;GO:0004726;GO:0007362;GO:0006470;GO:0016311;GO:0006911;GO:0005515;GO:0007275;GO:0045500;GO:0007428;GO:0007418;GO:0007173;GO:0008595;GO:0004728;GO:0016787;GO:0005737;GO:0004725;GO:0045314;GO:0004721;GO:0007498;GO:0008543;GO:0008069;GO:0000278;GO:0007427;GO:0007465	imaginal disc development;phosphatase activity;open tracheal system development;negative regulation of apoptotic process;torso signaling pathway;non-membrane spanning protein tyrosine phosphatase activity;terminal region determination;protein dephosphorylation;dephosphorylation;phagocytosis, engulfment;protein binding;multicellular organism development;sevenless signaling pathway;primary branchin…	K07293	PTPN11	http://www.genome.jp/dbget-bin/www_bget?ko:K07293	Jak-STAT signaling pathway;MAPK signaling pathway - fly;Phospholipase D signaling pathway;Ras signaling pathway;Axon guidance;Adipocytokine signaling pathway;Leukocyte transendothelial migration;Natural killer cell mediated cytotoxicity;Neurotrophin signaling pathway	ko04630,ko04013,ko04072,ko04014,ko04360,ko04920,ko04670,ko04650,ko04722	KOG0790(T)(Protein tyrosine phosphatase Corkscrew and related SH2 domain enzymes)	Tyrosine-protein	Tyrosine-protein phosphatase corkscrew OS=Drosophila melanogaster GN=csw PE=1 SV=2
FBgn0000384	492.27	563.82	374.49	1044.7	1008.93	1030.44	969.11	869.96	950.01	cta	concertina, isoform A [Drosophila melanogaster] &gt;NP_001260696.1 concertina, isoform B [Drosophila melanogaster] &gt;P25157.1 RecName: Full=Guanine nucleotide-binding protein subunit alpha homolog;AGB93231.1 concertina, isoform B [Drosophila melanogaster] &gt;AAA82939.1 gastrulation-associated protein [Drosophila melanogaster] &gt;EAA46036.2 concertina, isoform A [Drosophila melanogaster] &gt;A…	GO:0019001;GO:0005886;GO:0060027;GO:0007369;GO:0005737;GO:0008360;GO:0070252;GO:0031683;GO:0031752;GO:0007275;GO:0001664;GO:0048383;GO:0004871;GO:0007186;GO:0010004;GO:0000166;GO:0003380;GO:0010470;GO:0016476;GO:0007370;GO:0043519;GO:0007166;GO:0046872;GO:0003384;GO:0031526;GO:0007188;GO:0007165;GO:0003924;GO:0007264;GO:0005525;GO:0031684;GO:0005834	guanyl nucleotide binding;plasma membrane;convergent extension involved in gastrulation;gastrulation;cytoplasm;regulation of cell shape;actin-mediated cell contraction;G-protein beta/gamma-subunit complex binding;D5 dopamine receptor binding;multicellular organism development;G-protein coupled receptor binding;mesectoderm development;signal transducer activity;G-protein coupled receptor signaling…	K04346	GNA12	http://www.genome.jp/dbget-bin/www_bget?ko:K04346	Regulation of actin cytoskeleton;MAPK signaling pathway;Phospholipase D signaling pathway;Sphingolipid signaling pathway;cGMP - PKG signaling pathway;Vascular smooth muscle contraction;Long-term depression	ko04810,ko04010,ko04072,ko04071,ko04022,ko04270,ko04730	KOG0082(DT)(G-protein alpha subunit (small G protein superfamily))	Guanine	Guanine nucleotide-binding protein subunit alpha homolog OS=Drosophila melanogaster GN=cta PE=2 SV=1
FBgn0000392	13396.7	6438.77	8760.79	274.94	1448.85	140.41	98.75	121.96	207.28	cup	ACL86296.1 cup-PB, partial [synthetic construct] &gt;AOQ13884.1 cup-PB [synthetic construct];LD47924p [Drosophila melanogaster] &gt	GO:0007317;GO:0005515;GO:0000932;GO:0005634;GO:0008582;GO:0005875;GO:0051297;GO:0008298;GO:0009953;GO:0017148;GO:0007319;GO:0005641;GO:0045132;GO:0005829;GO:0006417;GO:0007297;GO:0043195;GO:0051276;GO:0048477;GO:0007275;GO:0005737;GO:0045182;GO:0003723;GO:0031594;GO:0005886;GO:0007143	regulation of pole plasm oskar mRNA localization;protein binding;P-body;nucleus;regulation of synaptic growth at neuromuscular junction;microtubule associated complex;centrosome cycle;intracellular mRNA localization;dorsal/ventral pattern formation;negative regulation of translation;negative regulation of oskar mRNA translation;nuclear envelope lumen;meiotic chromosome segregation;cytosol;regulat…	K18746	CUP	http://www.genome.jp/dbget-bin/www_bget?ko:K18746	-	-	-	Protein	Protein cup OS=Drosophila melanogaster GN=cup PE=1 SV=3
FBgn0000394	160	236	163	295	252	266	235	174	248	tsg	EDX01089.1 uncharacterized protein Dyak_GE16419, isoform A [Drosophila yakuba];uncharacterized protein Dyak_GE16419, isoform A [Drosophila yakuba] &gt;EDW53044.1 GM12427 [Drosophila sechellia];GM12427 [Drosophila sechellia] &gt	GO:0048636;GO:0007630	positive regulation of muscle organ development;jump response	-	-	-	-	-	-	Protein	Protein twisted gastrulation OS=Drosophila melanogaster GN=tsg PE=1 SV=1
FBgn0000395	151	144	142	312	207	225	202	134	180	BMPER	AOQ15346.1 cv-2-PA [synthetic construct];AOQ03714.1 cv-2-RA, partial [synthetic construct] &gt;AAF46719.2 crossveinless 2 [Drosophila melanogaster] &gt;AFH68349.1 FI20152p1 [Drosophila melanogaster] &gt;crossveinless 2 [Drosophila melanogaster] &gt	GO:0043395;GO:0070700;GO:0030510;GO:0007474;GO:0009986;GO:0036122;GO:0007476	heparan sulfate proteoglycan binding;BMP receptor binding;regulation of BMP signaling pathway;imaginal disc-derived wing vein specification;cell surface;BMP binding;imaginal disc-derived wing morphogenesis	-	-	-	-	-	KOG1216(WV)(von Willebrand factor and related coagulation proteins)	BMP-binding	BMP-binding endothelial regulator protein OS=Homo sapiens GN=BMPER PE=1 SV=3
FBgn0000404	2455.01	1202.9	1355.24	499	650.81	475	293	287	388	CycA	cyclin A, isoform C [Drosophila melanogaster] &gt;AFH04395.1 cyclin A, isoform C [Drosophila melanogaster];ACL90582.1 CycA-PA [synthetic construct];AAF49999.2 cyclin A, isoform A [Drosophila melanogaster] &gt;cyclin A, isoform A [Drosophila melanogaster] &gt;P14785.3 RecName: Full=G2/mitotic-specific cyclin-A &gt;AAL13941.1 LD44443p [Drosophila melanogaster] &gt;ACL85707.1 CycA-PA, partial [synth…	GO:0055059;GO:0000070;GO:0005515;GO:0005634;GO:0016740;GO:0019908;GO:0035186;GO:0007067;GO:0019233;GO:0007088;GO:0045169;GO:0007096;GO:0022008;GO:0007049;GO:0009794;GO:0045170;GO:0046331;GO:0035561;GO:0016538;GO:0051301;GO:0045841;GO:0005737;GO:0007422	asymmetric neuroblast division;mitotic sister chromatid segregation;protein binding;nucleus;transferase activity;nuclear cyclin-dependent protein kinase holoenzyme complex;syncytial blastoderm mitotic cell cycle;mitotic cell cycle;sensory perception of pain;regulation of mitotic nuclear division;fusome;regulation of exit from mitosis;neurogenesis;cell cycle;regulation of mitotic cell cycle, embry…	K06627	CCNA	http://www.genome.jp/dbget-bin/www_bget?ko:K06627	Cell cycle;AMPK signaling pathway;Progesterone-mediated oocyte maturation	ko04110,ko04152,ko04914	KOG0653(D)(Cyclin B and related kinase-activating proteins)	G2/mitotic-specific	G2/mitotic-specific cyclin-A OS=Drosophila melanogaster GN=CycA PE=1 SV=3
FBgn0000405	3421	1642	2030	186	616	101	116	161	187	CycB	CAA07238.1 cyclin B, type I [Drosophila melanogaster] &gt;cyclin B, isoform B [Drosophila melanogaster] &gt;AAG22197.1 cyclin B, isoform B [Drosophila melanogaster] &gt;cyclin B, isoform E [Drosophila melanogaster] &gt;AOQ14791.1 CycB-PA [synthetic construct];P20439.2 RecName: Full=G2/mitotic-specific cyclin-B &gt;ACL89922.1 CycB-PA [synthetic construct] &gt;AOQ05469.1 CycB-RB, partial [synthetic…	GO:0007049;GO:0035186;GO:0019908;GO:0007067;GO:0005515;GO:0005634;GO:0000086;GO:0045495;GO:0006974;GO:0051233;GO:0000920;GO:0000775;GO:0007079;GO:0008608;GO:0051301;GO:0005737;GO:0072686;GO:0000281;GO:0035561;GO:0016538;GO:0005819;GO:0001700	cell cycle;syncytial blastoderm mitotic cell cycle;nuclear cyclin-dependent protein kinase holoenzyme complex;mitotic cell cycle;protein binding;nucleus;G2/M transition of mitotic cell cycle;pole plasm;cellular response to DNA damage stimulus;spindle midzone;cell separation after cytokinesis;chromosome, centromeric region;mitotic chromosome movement towards spindle pole;attachment of spindle micr…	K05868	CCNB	http://www.genome.jp/dbget-bin/www_bget?ko:K05868	Cell cycle;p53 signaling pathway;FoxO signaling pathway;Progesterone-mediated oocyte maturation	ko04110,ko04115,ko04068,ko04914	KOG0653(D)(Cyclin B and related kinase-activating proteins);KOG0654(D)(G2/Mitotic-specific cyclin A)	G2/mitotic-specific	G2/mitotic-specific cyclin-B OS=Drosophila melanogaster GN=CycB PE=1 SV=2
FBgn0000406	131	420	460	122	192	100	177	185	278	Cyt-b5-r	AAF53567.1 cytochrome b5-related, isoform A [Drosophila melanogaster] &gt;AAL13516.1 GH03691p [Drosophila melanogaster] &gt;ACL85191.1 Cyt-b5-r-PA, partial [synthetic construct] &gt;NP_001260514.1 cytochrome b5-related, isoform B [Drosophila melanogaster] &gt;AGB93049.1 cytochrome b5-related, isoform B [Drosophila melanogaster];cytochrome b5-related, isoform A [Drosophila melanogaster] &gt;P19967…	GO:0009055;GO:0005811;GO:0020037;GO:0055114;GO:0016021;GO:0006629;GO:0016020;GO:0005739;GO:0046872;GO:0016491	electron carrier activity;lipid droplet;heme binding;oxidation-reduction process;integral component of membrane;lipid metabolic process;membrane;mitochondrion;metal ion binding;oxidoreductase activity	-	-	-	-	-	KOG0537(C)(Cytochrome b5)	Cytochrome	Cytochrome b5-related protein OS=Drosophila melanogaster GN=Cyt-b5-r PE=2 SV=2
FBgn0000411	423	188	224	13	54	1	3	1	0	D	AGB94523.1 dichaete, isoform B [Drosophila melanogaster] &gt;NP_001261830.1 dichaete, isoform B [Drosophila melanogaster] &gt;Q24533.1 RecName: Full=SOX domain-containing protein dichaete;AOQ11654.1 D-RA [synthetic construct];AAB49673.1 SOX HMG domain protein [Drosophila melanogaster] &gt;NP_001261832.1 dichaete, isoform D [Drosophila melanogaster] &gt;CAA65279.1 SOX-domain protein [Drosophila me…	GO:0003700;GO:0005634;GO:0014019;GO:0007350;GO:0043565;GO:0003730;GO:0003677;GO:0035120;GO:0003705;GO:0045944;GO:0045893;GO:0007411;GO:0007420;GO:0060810;GO:0006355;GO:0007417;GO:0070983;GO:0005737;GO:0010468;GO:0006357;GO:0007442;GO:0008134;GO:0008301;GO:0002168;GO:0009950;GO:0000122	transcription factor activity, sequence-specific DNA binding;nucleus;neuroblast development;blastoderm segmentation;sequence-specific DNA binding;mRNA 3'-UTR binding;DNA binding;post-embryonic appendage morphogenesis;transcription factor activity, RNA polymerase II distal enhancer sequence-specific binding;positive regulation of transcription from RNA polymerase II promoter;positive regulation of…	K09267	SOX1S	http://www.genome.jp/dbget-bin/www_bget?ko:K09267	-	-	KOG0527(K)(HMG-box transcription factor)	SOX	SOX domain-containing protein dichaete OS=Drosophila melanogaster GN=D PE=2 SV=1
FBgn0000412	5322	3567	3215	3488	3430	3257	2077	1705	2230	D1	AAN13411.1 D1 chromosomal protein, isoform D [Drosophila melanogaster] &gt;ACL88018.1 D1-PA, partial [synthetic construct] &gt;NP_731319.1 D1 chromosomal protein, isoform D [Drosophila melanogaster] &gt;D1 chromosomal protein, isoform A [Drosophila melanogaster] &gt;NP_731320.1 D1 chromosomal protein, isoform C [Drosophila melanogaster] &gt;P22058.3 RecName: Full=Chromosomal protein D1 &gt;AAN711…	GO:0000786;GO:0005700;GO:0005737;GO:0003677;GO:0005694;GO:0003680;GO:0003690;GO:0005634;GO:0003696	nucleosome;polytene chromosome;cytoplasm;DNA binding;chromosome;AT DNA binding;double-stranded DNA binding;nucleus;satellite DNA binding	-	-	-	-	-	-	Chromosomal	Chromosomal protein D1 OS=Drosophila melanogaster GN=D1 PE=1 SV=3
FBgn0000414	257	421	347	593	564	468	464	363	598	Dab	MIP12186p, partial [Drosophila melanogaster];AGB94660.1 disabled, isoform G [Drosophila melanogaster];disabled, isoform G [Drosophila melanogaster] &gt;disabled, isoform F [Drosophila melanogaster] &gt;ACZ94726.2 disabled, isoform F [Drosophila melanogaster]	GO:0042051;GO:0005118;GO:0007391;GO:0007349;GO:0007399;GO:0030154;GO:0007275;GO:0005737;GO:0017124;GO:0042169;GO:0005515;GO:0045500;GO:0008045;GO:0072583;GO:0022008;GO:0030424;GO:0048488;GO:0032502	compound eye photoreceptor development;sevenless binding;dorsal closure;cellularization;nervous system development;cell differentiation;multicellular organism development;cytoplasm;SH3 domain binding;SH2 domain binding;protein binding;sevenless signaling pathway;motor neuron axon guidance;clathrin-dependent endocytosis;neurogenesis;axon;synaptic vesicle endocytosis;developmental process	K12475	DAB2	http://www.genome.jp/dbget-bin/www_bget?ko:K12475	Endocytosis	ko04144	KOG3537(T)(Adaptor protein NUMB);KOG3535(T)(Adaptor protein Disabled)	Protein	Protein disabled OS=Drosophila melanogaster GN=Dab PE=1 SV=2
FBgn0000416	14532	18937	12677	33824	27342	26658	23300	21573	26031	PSAP	AOQ08823.1 Sap-r-RA [synthetic construct];ACL84416.1 Sap-r-PA, partial [synthetic construct] &gt;AAY56653.1 saposin-related protein, partial [Drosophila melanogaster] &gt;Saposin-related, isoform A [Drosophila melanogaster] &gt;AAD38622.1 BcDNA.GH08312 [Drosophila melanogaster] &gt;AAF57097.1 Saposin-related, isoform A [Drosophila melanogaster] &gt	GO:0033227;GO:0001664;GO:0008047;GO:0006629;GO:0045169;GO:0006665;GO:0005764	dsRNA transport;G-protein coupled receptor binding;enzyme activator activity;lipid metabolic process;fusome;sphingolipid metabolic process;lysosome	K12382	PSAP,SGP1	http://www.genome.jp/dbget-bin/www_bget?ko:K12382	Lysosome	ko04142	KOG1340(IG)(Prosaposin)	Prosaposin	Prosaposin OS=Bos taurus GN=PSAP PE=1 SV=3
FBgn0000422	412	353	369	223	230	145	123	128	135	Ddc	P05031.4 RecName: Full=Aromatic-L-amino-acid decarboxylase; Short=AADC;AAO16837.1 dopa decarboxylase 56.7 kDa isoform [Drosophila melanogaster] &gt;AAO16844.1 dopa decarboxylase 56.2 kDa isoform [Drosophila melanogaster] &gt;AAO16846.1 dopa decarboxylase 56.2 kDa isoform [Drosophila melanogaster] &gt;ADY17737.1 LP11638p [Drosophila melanogaster] &gt;AOQ02801.1 Ddc-RC, partial [synthetic construct…	GO:0007619;GO:0048085;GO:0006585;GO:0008062;GO:0048066;GO:0007611;GO:0007616;GO:0040007;GO:0048082;GO:0016831;GO:0035220;GO:0006520;GO:0009611;GO:0030170;GO:0019752;GO:0007615;GO:0006587;GO:0042423;GO:0004058;GO:0016829;GO:0043052;GO:0040040;GO:0003824	courtship behavior;adult chitin-containing cuticle pigmentation;dopamine biosynthetic process from tyrosine;eclosion rhythm;developmental pigmentation;learning or memory;long-term memory;growth;regulation of adult chitin-containing cuticle pigmentation;carboxy-lyase activity;wing disc development;cellular amino acid metabolic process;response to wounding;pyridoxal phosphate binding;carboxylic aci…	K01593	DDC	http://www.genome.jp/dbget-bin/www_bget?ko:K01593	Histidine metabolism;Phenylalanine metabolism;Tryptophan metabolism;Tyrosine metabolism;Betalain biosynthesis;Indole alkaloid biosynthesis;Isoquinoline alkaloid biosynthesis;Dopaminergic synapse;Serotonergic synapse	ko00340,ko00360,ko00380,ko00350,ko00965,ko00901,ko00950,ko04728,ko04726	KOG0629(E)(Glutamate decarboxylase and related proteins)	Aromatic-L-amino-acid	Aromatic-L-amino-acid decarboxylase OS=Drosophila melanogaster GN=Ddc PE=1 SV=4
FBgn0000426	967	811	945	853	874	995	769	538	677	SmF	AAM50722.1 GM23968p [Drosophila melanogaster] &gt;XP_016993809.1 PREDICTED: small nuclear ribonucleoprotein F [Drosophila takahashii] &gt;XP_017961251.1 PREDICTED: small nuclear ribonucleoprotein F [Drosophila navojoa] &gt;ACL91038.1 DebB-PA [synthetic construct] &gt;XP_002076315.1 uncharacterized protein Dsimw501_GD15243 [Drosophila simulans] &gt;EDW60588.1 uncharacterized protein Dvir_GJ21558 […	GO:0030529;GO:0030532;GO:0006397;GO:0071013;GO:0003723;GO:0005681;GO:0071011;GO:0008380;GO:0019013;GO:0007052;GO:0005634;GO:0005732;GO:0000398;GO:0005685	intracellular ribonucleoprotein complex;small nuclear ribonucleoprotein complex;mRNA processing;catalytic step 2 spliceosome;RNA binding;spliceosomal complex;precatalytic spliceosome;RNA splicing;viral nucleocapsid;mitotic spindle organization;nucleus;small nucleolar ribonucleoprotein complex;mRNA splicing, via spliceosome;U1 snRNP	K11098	SNRPF,SMF	http://www.genome.jp/dbget-bin/www_bget?ko:K11098	Spliceosome	ko03040	KOG1783(A)(Small nuclear ribonucleoprotein F)	Small	Small nuclear ribonucleoprotein F OS=Drosophila melanogaster GN=SmF PE=1 SV=2
FBgn0000427	138	119	72	59	65	44	38	35	65	2021-12-01	defective chorion 1, isoform E [Drosophila melanogaster] &gt;AAN09215.1 defective chorion 1, isoform B [Drosophila melanogaster];defective chorion 1, isoform A [Drosophila melanogaster] &gt; Contains: RecName: Full=Defective chorion-1 protein, FC106 isoform;AFH07285.1 defective chorion 1, isoform F [Drosophila melanogaster]; Flags: Precursor &gt;P18170.2 RecName: Full=Defective chorion-1 protein,…	GO:0005213;GO:0042600;GO:0005576;GO:0007304;GO:0007306	structural constituent of chorion;chorion;extracellular region;chorion-containing eggshell formation;eggshell chorion assembly	-	-	-	-	-	-	Defective;Defective;Defective	Defective chorion-1 protein, FC177 isoform OS=Drosophila melanogaster GN=dec-1 PE=2 SV=2;Defective chorion-1 protein, FC106 isoform OS=Drosophila melanogaster GN=dec-1 PE=1 SV=2;Defective chorion-1 protein, FC125 isoform OS=Drosophila melanogaster GN=dec-1 PE=2 SV=2
FBgn0000439	3	6	6	0	0	0	0	1	0	Dfd	P07548.2 RecName: Full=Homeotic protein deformed &gt;deformed [Drosophila melanogaster] &gt;AOQ04637.1 Dfd-RA, partial [synthetic construct] &gt;AOQ13144.1 Dfd-PA [synthetic construct];AAF54083.2 deformed [Drosophila melanogaster] &gt;AAD19796.1 homeodomain protein [Drosophila melanogaster] &gt	GO:0005515;GO:0006351;GO:0005634;GO:1902339;GO:0006355;GO:0001158;GO:0003700;GO:0000977;GO:0060323;GO:0035289;GO:0007275;GO:0007380;GO:0033613;GO:0000122;GO:0043565;GO:0060322;GO:1990403;GO:0003677;GO:0045944;GO:0003705;GO:0010468	protein binding;transcription, DNA-templated;nucleus;positive regulation of apoptotic process involved in morphogenesis;regulation of transcription, DNA-templated;enhancer sequence-specific DNA binding;transcription factor activity, sequence-specific DNA binding;RNA polymerase II regulatory region sequence-specific DNA binding;head morphogenesis;posterior head segmentation;multicellular organism …	K09304	HOX_4	http://www.genome.jp/dbget-bin/www_bget?ko:K09304	-	-	KOG0489(R)(Transcription factor zerknullt and related HOX domain proteins)	Homeotic	Homeotic protein deformed OS=Drosophila melanogaster GN=Dfd PE=1 SV=2
FBgn0000442	31.33	23.11	15.82	8.28	5.35	6	6	6	6	Pkg21D	AAL13517.1 GH03852p [Drosophila melanogaster] &gt;ACL90066.1 Pkg21D-PA [synthetic construct];AAA28453.1 cGMP-dependent protein kinase [Drosophila melanogaster] &gt;Q03042.2 RecName: Full=cGMP-dependent protein kinase, isozyme 1;protein kinase, cGMP-dependent at 21D [Drosophila melanogaster] &gt;ACL85192.1 Pkg21D-PA, partial [synthetic construct] &gt; Short=cGK &gt;AAF51459.1 protein kinase, cGMP-…	GO:0004672;GO:0006468;GO:0005737;GO:0000166;GO:0030551;GO:0007526;GO:0030553;GO:0004692;GO:0010906;GO:0016301;GO:0016310;GO:0016740;GO:0004674;GO:0005524	protein kinase activity;protein phosphorylation;cytoplasm;nucleotide binding;cyclic nucleotide binding;larval somatic muscle development;cGMP binding;cGMP-dependent protein kinase activity;regulation of glucose metabolic process;kinase activity;phosphorylation;transferase activity;protein serine/threonine kinase activity;ATP binding	K07376	PRKG1	http://www.genome.jp/dbget-bin/www_bget?ko:K07376	Gap junction;cGMP - PKG signaling pathway;Vascular smooth muscle contraction;Salivary secretion;Regulation of lipolysis in adipocyte;Circadian entrainment;Platelet activation;Long-term depression;Olfactory transduction	ko04540,ko04022,ko04270,ko04970,ko04923,ko04713,ko04611,ko04730,ko04740	KOG0616(T)(cAMP-dependent protein kinase catalytic subunit (PKA))	cGMP-dependent	cGMP-dependent protein kinase, isozyme 1 OS=Drosophila melanogaster GN=Pkg21D PE=1 SV=2
FBgn0000447	3964	3158	2650	1105	1606	962	998	948	918	Dhod	P32748.2 RecName: Full=Dihydroorotate dehydrogenase (quinone), mitochondrial; Short=DHOdehase;AAF54260.1 dihydroorotate dehydrogenase, isoform A [Drosophila melanogaster] &gt;AAN13391.2 dihydroorotate dehydrogenase, isoform D [Drosophila melanogaster];ACL92248.1 Dhod-PA [synthetic construct] &gt;dihydroorotate dehydrogenase, isoform A [Drosophila melanogaster] &gt;AAQ22437.1 RE68028p [Drosophila …	GO:0005737;GO:0006221;GO:0016021;GO:0055114;GO:0003824;GO:0004152;GO:0005758;GO:0016020;GO:0005739;GO:0016491;GO:0016627;GO:0006207;GO:0005743;GO:0044205	cytoplasm;pyrimidine nucleotide biosynthetic process;integral component of membrane;oxidation-reduction process;catalytic activity;dihydroorotate dehydrogenase activity;mitochondrial intermembrane space;membrane;mitochondrion;oxidoreductase activity;oxidoreductase activity, acting on the CH-CH group of donors;'de novo' pyrimidine nucleobase biosynthetic process;mitochondrial inner membrane;'de no…	K00254	DHODH,pyrD	http://www.genome.jp/dbget-bin/www_bget?ko:K00254	Pyrimidine metabolism	ko00240	KOG1436(F)(Dihydroorotate dehydrogenase)	Dihydroorotate	Dihydroorotate dehydrogenase (quinone), mitochondrial OS=Drosophila melanogaster GN=Dhod PE=2 SV=2
FBgn0000448	394.79	225.75	237.55	39	77.13	23.4	26	15.51	14.33	Hr46	AGB93387.1 hormone receptor 3, isoform H [Drosophila melanogaster];hormone receptor 3, isoform I [Drosophila melanogaster] &gt;API64965.1 hormone receptor 3, isoform I [Drosophila melanogaster];hormone receptor 3, isoform H [Drosophila melanogaster] &gt	GO:0000122;GO:0003707;GO:0043401;GO:0006355;GO:0004879;GO:0043565;GO:0004887;GO:0003677;GO:0045944;GO:0006351;GO:0005515;GO:0005634;GO:0046872;GO:0040034;GO:0003700;GO:0016319;GO:0007552;GO:0000977;GO:0008270	negative regulation of transcription from RNA polymerase II promoter;steroid hormone receptor activity;steroid hormone mediated signaling pathway;regulation of transcription, DNA-templated;RNA polymerase II transcription factor activity, ligand-activated sequence-specific DNA binding;sequence-specific DNA binding;thyroid hormone receptor activity;DNA binding;positive regulation of transcription f…	K14033	NR1F4	http://www.genome.jp/dbget-bin/www_bget?ko:K14033	-	-	KOG4216(K)(Steroid hormone nuclear receptor);KOG4846(T)(Nuclear receptor)	Probable	Probable nuclear hormone receptor HR3 OS=Drosophila melanogaster GN=Hr46 PE=2 SV=1
FBgn0000449	2.24	3.38	3.36	3.58	4.68	2.33	9.04	2.59	1.28	dib	Flags: Precursor &gt; AltName: Full=Protein disembodied;AAF47831.2 disembodied [Drosophila melanogaster] &gt;ABJ16968.1 IP03325p [Drosophila melanogaster] &gt;Q9NGX9.2 RecName: Full=Cytochrome P450 302a1, mitochondrial;AOQ10655.1 dib-RA [synthetic construct];disembodied [Drosophila melanogaster] &gt;AOQ04069.1 dib-RA, partial [synthetic construct] &gt	GO:0016491;GO:0046872;GO:0008258;GO:0005743;GO:0008362;GO:0055114;GO:0045456;GO:0004497;GO:0006697;GO:0005506;GO:0005739;GO:0008205;GO:0016020;GO:0007391;GO:0007494;GO:0016705;GO:0031966;GO:0042767;GO:0009055;GO:0007417;GO:0020037	oxidoreductase activity;metal ion binding;head involution;mitochondrial inner membrane;chitin-based embryonic cuticle biosynthetic process;oxidation-reduction process;ecdysteroid biosynthetic process;monooxygenase activity;ecdysone biosynthetic process;iron ion binding;mitochondrion;ecdysone metabolic process;membrane;dorsal closure;midgut development;oxidoreductase activity, acting on paired don…	K10721	DIB	http://www.genome.jp/dbget-bin/www_bget?ko:K10721	Insect hormone biosynthesis	ko00981	KOG0159(Q)(Cytochrome P450 CYP11/CYP12/CYP24/CYP27 subfamilies)	Cytochrome	Cytochrome P450 302a1, mitochondrial OS=Drosophila melanogaster GN=dib PE=2 SV=2
FBgn0000451	22	9	5	89	56	78	50	33	69	-	ectodermal, isoform E [Drosophila melanogaster] &gt;ectodermal, isoform A [Drosophila melanogaster] &gt;ACL86053.1 ect-PA, partial [synthetic construct];AAF50167.2 ectodermal, isoform B [Drosophila melanogaster] &gt;NP_729596.1 ectodermal, isoform B [Drosophila melanogaster] &gt;ectodermal, isoform F [Drosophila melanogaster] &gt;AAF50168.2 ectodermal, isoform A [Drosophila melanogaster] &gt;AAL2…	GO:0035295;GO:0003674;GO:0005575;GO:0005634	tube development;molecular_function;cellular_component;nucleus	-	-	-	-	-	-	-	-
FBgn0000454	2316	2977	2477	6881	6053	6141	4951	4576	6211	lap-2	dipeptidase B, isoform A [Drosophila melanogaster] &gt;NP_001287316.1 dipeptidase B, isoform D [Drosophila melanogaster] &gt;AAF54991.2 dipeptidase B, isoform A [Drosophila melanogaster] &gt;ACL90493.1 Dip-B-PA [synthetic construct] &gt;AAN13593.1 dipeptidase B, isoform B [Drosophila melanogaster] &gt;AAN13594.1 dipeptidase B, isoform C [Drosophila melanogaster] &gt;NP_731864.1 dipeptidase B, iso…	GO:0030145;GO:0005622;GO:0019538;GO:0008235;GO:0016787;GO:0008239;GO:0004177;GO:0006508;GO:0005737;GO:0008240	manganese ion binding;intracellular;protein metabolic process;metalloexopeptidase activity;hydrolase activity;dipeptidyl-peptidase activity;aminopeptidase activity;proteolysis;cytoplasm;tripeptidyl-peptidase activity	K01255	CARP,pepA	http://www.genome.jp/dbget-bin/www_bget?ko:K01255	Glutathione metabolism	ko00480	KOG2597(R)(Predicted aminopeptidase of the M17 family)	Putative	Putative aminopeptidase W07G4.4 OS=Caenorhabditis elegans GN=lap-2 PE=3 SV=1
FBgn0000455	525	642	478	1092	993	1065	826	729	833	PEPD	ACL84184.1 Dip-C-PA, partial [synthetic construct] &gt;dipeptidase C, isoform A [Drosophila melanogaster] &gt;AOQ08679.1 Dip-C-RA, partial [synthetic construct];AAL28633.1 LD07362p [Drosophila melanogaster] &gt;AAF54806.2 dipeptidase C, isoform A [Drosophila melanogaster] &gt;AOQ06604.1 Dip-C-RA [synthetic construct] &gt;AHN57305.1 dipeptidase C, isoform B [Drosophila melanogaster] &gt;NP_0012873…	GO:0006508;GO:0008239;GO:0004177;GO:0016805;GO:0016787;GO:0046872;GO:0030145	proteolysis;dipeptidyl-peptidase activity;aminopeptidase activity;dipeptidase activity;hydrolase activity;metal ion binding;manganese ion binding	K14213	PEPD	http://www.genome.jp/dbget-bin/www_bget?ko:K14213	-	-	KOG2414(E)(Putative Xaa-Pro aminopeptidase)	Xaa-Pro	Xaa-Pro dipeptidase OS=Homo sapiens GN=PEPD PE=1 SV=3
FBgn0000459	83	83	77	71	104	63	45	50	86	disco	EDW52834.1 GM12971 [Drosophila sechellia];GM12971 [Drosophila sechellia] &gt	GO:0046872;GO:0001158;GO:0008062;GO:0007420;GO:0007479;GO:0005634;GO:0005515;GO:0045475;GO:0007469;GO:0007623;GO:0010468;GO:0045494;GO:0045944;GO:0007601;GO:0003677;GO:0010906;GO:0007275;GO:0045893	metal ion binding;enhancer sequence-specific DNA binding;eclosion rhythm;brain development;leg disc proximal/distal pattern formation;nucleus;protein binding;locomotor rhythm;antennal development;circadian rhythm;regulation of gene expression;photoreceptor cell maintenance;positive regulation of transcription from RNA polymerase II promoter;visual perception;DNA binding;regulation of glucose meta…	-	-	-	-	-	-	Protein	Protein disconnected OS=Drosophila melanogaster GN=disco PE=1 SV=2
FBgn0000463	143	80	80	82	118	119	36	43	65	Dl	AAN13798.1 delta, isoform B [Drosophila melanogaster] &gt; Flags: Precursor &gt;DAA02303.1 TPA_exp: Delta protein [Drosophila melanogaster] &gt;AAF55657.1 delta, isoform A [Drosophila melanogaster] &gt;AFH06511.1 delta, isoform C [Drosophila melanogaster];AAO25024.1 LD21369p [Drosophila melanogaster] &gt;delta, isoform A [Drosophila melanogaster] &gt;ACL88971.1 Dl-PA [synthetic construct] &gt;NP_…	GO:0007476;GO:0005509;GO:0005768;GO:0042676;GO:0008586;GO:0030707;GO:0001736;GO:0005515;GO:0050768;GO:0008356;GO:0007424;GO:0035155;GO:0007464;GO:0030720;GO:0009986;GO:0007398;GO:0005102;GO:0008407;GO:0007219;GO:0005112;GO:0007475;GO:0007015;GO:0042067;GO:0007480;GO:0007451;GO:0007474;GO:0008347;GO:0030713;GO:0045931;GO:0046331;GO:0045465;GO:0007498;GO:0016020;GO:0007275;GO:0016318;GO:0046667;GO:…	imaginal disc-derived wing morphogenesis;calcium ion binding;endosome;compound eye cone cell fate commitment;imaginal disc-derived wing vein morphogenesis;ovarian follicle cell development;establishment of planar polarity;protein binding;negative regulation of neurogenesis;asymmetric cell division;open tracheal system development;negative regulation of terminal cell fate specification, open trach…	K06051	DLL	http://www.genome.jp/dbget-bin/www_bget?ko:K06051	Notch signaling pathway;Th1 and Th2 cell differentiation	ko04330,ko04658	KOG1217(T)(Fibrillins and related proteins containing Ca2+-binding EGF-like domains)	Neurogenic	Neurogenic locus protein delta OS=Drosophila melanogaster GN=Dl PE=1 SV=2
FBgn0000464	385.24	258.85	305	512.12	495	444	393	333.33	506.51	Lar	AGB93131.1 Leukocyte-antigen-related-like, isoform H [Drosophila melanogaster];Leukocyte-antigen-related-like, isoform G [Drosophila melanogaster] &gt;uncharacterized protein Dsimw501_GD24230, isoform A [Drosophila simulans] &gt;AGB93132.1 Leukocyte-antigen-related-like, isoform I [Drosophila melanogaster];AFH03768.1 Leukocyte-antigen-related-like, isoform D [Drosophila melanogaster];EDX05549.1 G…	GO:0051124;GO:0004721;GO:0016787;GO:0005875;GO:0008045;GO:0007283;GO:0005515;GO:0032093;GO:0016021;GO:0030424;GO:0006470;GO:0007155;GO:1903386;GO:0016791;GO:0007411;GO:0016020;GO:0016311;GO:0008201;GO:0008594;GO:0004725;GO:0005001;GO:0045467;GO:0001700;GO:0007412;GO:0048841;GO:0031290;GO:0008360;GO:0005925;GO:0048675;GO:0005886;GO:0048477;GO:0007399	synaptic growth at neuromuscular junction;phosphoprotein phosphatase activity;hydrolase activity;microtubule associated complex;motor neuron axon guidance;spermatogenesis;protein binding;SAM domain binding;integral component of membrane;axon;protein dephosphorylation;cell adhesion;negative regulation of homophilic cell adhesion;phosphatase activity;axon guidance;membrane;dephosphorylation;heparin…	K05695	PTPRF,LAR	http://www.genome.jp/dbget-bin/www_bget?ko:K05695	Adherens junction;Cell adhesion molecules (CAMs);Insulin signaling pathway	ko04520,ko04514,ko04910	-	Tyrosine-protein	Tyrosine-protein phosphatase Lar OS=Drosophila melanogaster GN=Lar PE=1 SV=2
FBgn0000473	27	25	8	70	41	56	43	60	31	Cyp6a2	AAM70832.1 cytochrome P450-6a2 [Drosophila melanogaster] &gt; AltName: Full=Cytochrome P450-B1 &gt;AOQ10482.1 Cyp6a2-RA [synthetic construct]; AltName: Full=CYPVIA2;P33270.2 RecName: Full=Cytochrome P450 6a2;AOQ04323.1 Cyp6a2-RA, partial [synthetic construct] &gt;cytochrome P450-6a2 [Drosophila melanogaster] &gt;AAV36856.1 RH09818p [Drosophila melanogaster] &gt;AGO68199.1 cytochrome P450 [Drosoph…	GO:0005789;GO:0046872;GO:0005783;GO:0016491;GO:0055114;GO:0016020;GO:0005506;GO:0031090;GO:0046680;GO:0004497;GO:0016705;GO:0009055;GO:0043231;GO:0031000;GO:0046701;GO:0020037	endoplasmic reticulum membrane;metal ion binding;endoplasmic reticulum;oxidoreductase activity;oxidation-reduction process;membrane;iron ion binding;organelle membrane;response to DDT;monooxygenase activity;oxidoreductase activity, acting on paired donors, with incorporation or reduction of molecular oxygen;electron carrier activity;intracellular membrane-bounded organelle;response to caffeine;in…	K14999	CYP6	http://www.genome.jp/dbget-bin/www_bget?ko:K14999	-	-	-	Cytochrome	Cytochrome P450 6a2 OS=Drosophila melanogaster GN=Cyp6a2 PE=2 SV=2
FBgn0000477	123	387	270	557	554	356	398	345	224	-	GH10876p, partial [Drosophila melanogaster]	GO:0016787;GO:0005622;GO:0006308;GO:0006309;GO:0030431;GO:0006259;GO:0045476;GO:0004531;GO:0004520	hydrolase activity;intracellular;DNA catabolic process;apoptotic DNA fragmentation;sleep;DNA metabolic process;nurse cell apoptotic process;deoxyribonuclease II activity;endodeoxyribonuclease activity	K01158	DNASE2	http://www.genome.jp/dbget-bin/www_bget?ko:K01158	Lysosome	ko04142	-	Plancitoxin-1	Plancitoxin-1 OS=Acanthaster planci PE=1 SV=1
FBgn0000479	279	420	310	822	735	786	741	580	732	dnc	dunce, isoform I [Drosophila melanogaster] &gt;AAN09606.1 dunce, isoform F [Drosophila melanogaster];AAN09602.2 dunce, isoform D [Drosophila melanogaster];AOQ05559.1 dnc-RB, partial [synthetic construct] &gt;AAF45861.2 dunce, isoform C [Drosophila melanogaster];Q8IRU4.1 RecName: Full=cAMP-specific 3&apos; AltName: Full=Learning/memory process protein;AAF45865.2 dunce, isoform A [Drosophila melano…	GO:0048149;GO:0008355;GO:0007615;GO:0040040;GO:0048675;GO:0007268;GO:0007613;GO:0004115;GO:0007623;GO:0007614;GO:0008306;GO:0009187;GO:0000003;GO:0007612;GO:0004114;GO:0010738;GO:0048477;GO:0007611;GO:0046872;GO:0001661;GO:0016787;GO:0046331;GO:0046958;GO:0008081;GO:0007617;GO:0007165;GO:0019933;GO:0007619;GO:0045475	behavioral response to ethanol;olfactory learning;anesthesia-resistant memory;thermosensory behavior;axon extension;chemical synaptic transmission;memory;3',5'-cyclic-AMP phosphodiesterase activity;circadian rhythm;short-term memory;associative learning;cyclic nucleotide metabolic process;reproduction;learning;3',5'-cyclic-nucleotide phosphodiesterase activity;regulation of protein kinase A signa…	K13293	PDE4	http://www.genome.jp/dbget-bin/www_bget?ko:K13293	cAMP signaling pathway;Purine metabolism	ko04024,ko00230	KOG3689(T)(Cyclic nucleotide phosphodiesterase);KOG1229(T)(3'5'-cyclic nucleotide phosphodiesterases);KOG3688(T)(Cyclic GMP phosphodiesterase)	cAMP-specific;cAMP-specific;cAMP-specific;cAMP-specific	cAMP-specific 3&apos;,5&apos;-cyclic phosphodiesterase, isoform I OS=Drosophila melanogaster GN=dnc PE=1 SV=2;cAMP-specific 3&apos;,5&apos;-cyclic phosphodiesterase OS=Drosophila melanogaster GN=dnc PE=1 SV=4;cAMP-specific 3&apos;,5&apos;-cyclic phosphodiesterase, isoforms N/G OS=Drosophila melanogaster GN=dnc PE=3 SV=2;cAMP-specific 3&apos;,5&apos;-cyclic phosphodiesterase, isoform F OS=Drosophi…
FBgn0000482	322	430	375	1112	964	908	836	719	801	dor	FI09617p, partial [Drosophila melanogaster]	GO:0008057;GO:0016197;GO:0046872;GO:0005515;GO:0005765;GO:0035542;GO:0045746;GO:0006727;GO:0097352;GO:0033263;GO:0006904;GO:0007298;GO:0005768;GO:0008333;GO:0045202;GO:0016020;GO:0019905;GO:0015031;GO:0007220;GO:0007041;GO:0051301;GO:0006810;GO:0030897;GO:0007032;GO:0048072;GO:0030674;GO:0005764;GO:0006886;GO:0006726;GO:0016192;GO:0031902;GO:0007040;GO:0009267;GO:0008340;GO:0006897;GO:0006728;GO:…	eye pigment granule organization;endosomal transport;metal ion binding;protein binding;lysosomal membrane;regulation of SNARE complex assembly;negative regulation of Notch signaling pathway;ommochrome biosynthetic process;autophagosome maturation;CORVET complex;vesicle docking involved in exocytosis;border follicle cell migration;endosome;endosome to lysosome transport;synapse;membrane;syntaxin b…	K20181	VPS18,PEP3	http://www.genome.jp/dbget-bin/www_bget?ko:K20181	Autophagy - yeast	ko04138	KOG2034(U)(Vacuolar sorting protein PEP3/VPS18)	Vacuolar	Vacuolar protein sorting-associated protein 18 homolog OS=Drosophila melanogaster GN=dor PE=1 SV=3
FBgn0000489	4008	2406	2743	554	929	481	405	334	391	Pka-C3	P16912.2 RecName: Full=Protein kinase DC2 &gt;protein kinase, cAMP-dependent, catalytic subunit 3, isoform B [Drosophila melanogaster] &gt;AAN11771.2 protein kinase, cAMP-dependent, catalytic subunit 3, isoform B [Drosophila melanogaster]	GO:0016020;GO:0016021;GO:0005952;GO:0016301;GO:0007476;GO:0016310;GO:0005515;GO:0004674;GO:0016740;GO:0005524;GO:0004691;GO:0004672;GO:0006468;GO:0000166	membrane;integral component of membrane;cAMP-dependent protein kinase complex;kinase activity;imaginal disc-derived wing morphogenesis;phosphorylation;protein binding;protein serine/threonine kinase activity;transferase activity;ATP binding;cAMP-dependent protein kinase activity;protein kinase activity;protein phosphorylation;nucleotide binding	K19584	PRKX	http://www.genome.jp/dbget-bin/www_bget?ko:K19584	-	-	KOG0598(RT)(Ribosomal protein S6 kinase and related proteins);KOG0616(T)(cAMP-dependent protein kinase catalytic subunit (PKA))	Protein	Protein kinase DC2 OS=Drosophila melanogaster GN=Pka-C3 PE=2 SV=2
FBgn0000490	1175	1145	968	519	498	495	574	504	730	dpp	prf||1302245A protein DPP-C;decapentaplegic, isoform B [Drosophila erecta] &gt;KQS70001.1 decapentaplegic, isoform B [Drosophila erecta];decapentaplegic protein (1188 could be 1587) [Drosophila melanogaster] &gt	GO:0007455;GO:0001708;GO:0007304;GO:0045705;GO:0005576;GO:0035263;GO:0007313;GO:0008285;GO:0040007;GO:0046620;GO:0030718;GO:0035222;GO:0042803;GO:0007516;GO:0007354;GO:0007440;GO:0007448;GO:0007447;GO:0045595;GO:0007424;GO:0007378;GO:0009948;GO:0005622;GO:0030721;GO:0007458;GO:0007476;GO:0035309;GO:0048100;GO:0005515;GO:0030707;GO:0035224;GO:0008586;GO:0035147;GO:0007281;GO:0001715;GO:0061327;GO:…	eye-antennal disc morphogenesis;cell fate specification;chorion-containing eggshell formation;negative regulation of salivary gland boundary specification;extracellular region;genital disc sexually dimorphic development;maternal specification of dorsal/ventral axis, oocyte, soma encoded;negative regulation of cell proliferation;growth;regulation of organ growth;germ-line stem cell population main…	K04662	BMP2_4	http://www.genome.jp/dbget-bin/www_bget?ko:K04662	Signaling pathways regulating pluripotency of stem cells;Hedgehog signaling pathway - fly;Hippo signaling pathway;MAPK signaling pathway - fly;TGF-beta signaling pathway;Thyroid hormone signaling pathway	ko04550,ko04341,ko04390,ko04013,ko04350,ko04919	KOG3900(T)(Transforming growth factor beta, bone morphogenetic protein and related proteins)	Protein	Protein decapentaplegic OS=Drosophila melanogaster GN=dpp PE=1 SV=2
FBgn0000492	118	338	293	366	414	440	450	472	376	Dr	ACL84173.1 Dr-PA, partial [synthetic construct] &gt;ACL89263.1 Dr-PA [synthetic construct] &gt;AOQ07552.1 Dr-RA [synthetic construct];AOQ06906.1 Dr-RA, partial [synthetic construct] &gt; AltName: Full=Protein msh &gt;AAL39469.1 LD04235p [Drosophila melanogaster] &gt; AltName: Full=Protein drop;Q03372.2 RecName: Full=Muscle segmentation homeobox;AAF56902.2 drop [Drosophila melanogaster] &gt;drop […	GO:0035222;GO:0010906;GO:0003677;GO:0007517;GO:0043565;GO:0007417;GO:0007400;GO:0007450;GO:0007419;GO:0009953;GO:0007420;GO:0007389;GO:0010629;GO:0007485;GO:0042659;GO:0021782;GO:0006355;GO:0007398;GO:0035309;GO:0005634;GO:0007476	wing disc pattern formation;regulation of glucose metabolic process;DNA binding;muscle organ development;sequence-specific DNA binding;central nervous system development;neuroblast fate determination;dorsal/ventral pattern formation, imaginal disc;ventral cord development;dorsal/ventral pattern formation;brain development;pattern specification process;negative regulation of gene expression;imagin…	K09341	MSX	http://www.genome.jp/dbget-bin/www_bget?ko:K09341	-	-	-	Muscle	Muscle segmentation homeobox OS=Drosophila melanogaster GN=Dr PE=2 SV=2
FBgn0000499	2610	1983	1787	887	976	695	496	404	568	dsh	AAZ41790.1 LD20984p [Drosophila melanogaster] &gt;AOQ04735.1 dsh-RA, partial [synthetic construct] &gt;AOQ10717.1 dsh-RA [synthetic construct];AAF48033.1 dishevelled [Drosophila melanogaster] &gt;dishevelled [Drosophila melanogaster] &gt;P51140.2 RecName: Full=Segment polarity protein dishevelled &gt	GO:0007464;GO:0048106;GO:0005109;GO:0048076;GO:0060914;GO:0005829;GO:0016348;GO:0007476;GO:0007507;GO:0005634;GO:0035309;GO:0001736;GO:0005515;GO:0030707;GO:0016055;GO:0031290;GO:0001737;GO:0008585;GO:0001745;GO:0090163;GO:0005112;GO:0007391;GO:0035317;GO:0042067;GO:0008045;GO:0000132;GO:0030032;GO:0035159;GO:0060071;GO:0048477;GO:0048730;GO:0007411;GO:0007394;GO:0008104;GO:0016318;GO:0016201;GO:…	R3/R4 cell fate commitment;establishment of thoracic bristle planar orientation;frizzled binding;regulation of compound eye pigmentation;heart formation;cytosol;imaginal disc-derived leg joint morphogenesis;imaginal disc-derived wing morphogenesis;heart development;nucleus;wing and notum subfield formation;establishment of planar polarity;protein binding;ovarian follicle cell development;Wnt sign…	K02353	DVL	http://www.genome.jp/dbget-bin/www_bget?ko:K02353	Signaling pathways regulating pluripotency of stem cells;Hippo signaling pathway;Notch signaling pathway;Wnt signaling pathway;mTOR signaling pathway;Melanogenesis	ko04550,ko04390,ko04330,ko04310,ko04150,ko04916	-	Segment	Segment polarity protein dishevelled OS=Drosophila melanogaster GN=dsh PE=1 SV=2
FBgn0000500	2	1	0	0	0	1	0	0	2	Dsk	Contains: RecName: Full=Drosulfakinin-2; Short=DSK-0; Contains: RecName: Full=Drosulfakinin-1;AOQ12952.1 Dsk-PA [synthetic construct]; AltName: Full=Drosulfakinin II;AAM29600.1 RH46857p [Drosophila melanogaster] &gt;ACL87209.1 Dsk-PA, partial [synthetic construct] &gt;drosulfakinin [Drosophila melanogaster] &gt;ACC99368.1 drosulfakinin [Drosophila melanogaster] &gt;P09040.2 RecName: Full=Drosulfa…	GO:0008344;GO:0007218;GO:0005615;GO:0006940;GO:0071855;GO:0008343;GO:0005184;GO:0008345;GO:0007204;GO:0033555;GO:0007528;GO:0005576;GO:0006939;GO:0005179	adult locomotory behavior;neuropeptide signaling pathway;extracellular space;regulation of smooth muscle contraction;neuropeptide receptor binding;adult feeding behavior;neuropeptide hormone activity;larval locomotory behavior;positive regulation of cytosolic calcium ion concentration;multicellular organismal response to stress;neuromuscular junction development;extracellular region;smooth muscle…	-	-	-	-	-	-	Drosulfakinins	Drosulfakinins OS=Drosophila melanogaster GN=Dsk PE=1 SV=2
FBgn0000504	266	384	289	713	725	816	678	582	830	dsx	doublesex, isoform A [Drosophila melanogaster] &gt;AAF54169.1 doublesex, isoform A [Drosophila melanogaster] &gt;NP_001262352.1 doublesex, isoform D [Drosophila melanogaster] &gt;P23023.1 RecName: Full=Protein doublesex &gt;AAF54168.2 doublesex, isoform C [Drosophila melanogaster] &gt;AOQ06881.1 dsx-RB, partial [synthetic construct] &gt;AGB95734.1 doublesex, isoform D [Drosophila melanogaster];AO…	GO:0016199;GO:0043565;GO:0045570;GO:0007417;GO:0003729;GO:0035215;GO:0006357;GO:0045944;GO:0000398;GO:0003677;GO:0042803;GO:0000987;GO:0045893;GO:0045433;GO:0007486;GO:0045892;GO:0001078;GO:0045496;GO:0045497;GO:0046660;GO:0000122;GO:0035263;GO:0046661;GO:0003700;GO:0019101;GO:0007485;GO:0008270;GO:0007548;GO:0048071;GO:0018993;GO:0005634;GO:0007483;GO:0048086;GO:0007283;GO:0005515;GO:0006355;GO:…	axon midline choice point recognition;sequence-specific DNA binding;regulation of imaginal disc growth;central nervous system development;mRNA binding;genital disc development;regulation of transcription from RNA polymerase II promoter;positive regulation of transcription from RNA polymerase II promoter;mRNA splicing, via spliceosome;DNA binding;protein homodimerization activity;core promoter pro…	-	-	-	-	-	KOG3815(K)(Transcription factor Doublesex)	Protein	Protein doublesex OS=Drosophila melanogaster GN=dsx PE=1 SV=1
FBgn0000520	79	99	74	318	275	265	188	165	218	-	ACL88827.1 dwg-PA [synthetic construct] &gt;AOQ08687.1 dwg-RA [synthetic construct];AAL29043.1 LD45751p [Drosophila melanogaster] &gt;deformed wings [Drosophila melanogaster] &gt;ACL83712.1 dwg-PA, partial [synthetic construct] &gt;AAF45819.2 deformed wings [Drosophila melanogaster] &gt	GO:0043035;GO:0003677;GO:0008270;GO:0046872;GO:0003676;GO:0005515;GO:0005634;GO:0000790	chromatin insulator sequence binding;DNA binding;zinc ion binding;metal ion binding;nucleic acid binding;protein binding;nucleus;nuclear chromatin	-	-	-	-	-	-	-	-
FBgn0000524	206	200	161	437	398	398	333	254	408	dx	AltName: Full=Probable E3 ubiquitin-protein ligase deltex &gt;AOQ06107.1 dx-RA, partial [synthetic construct] &gt;Q23985.2 RecName: Full=Protein deltex;AOQ13660.1 dx-PA [synthetic construct];ACE82582.1 LD03194p [Drosophila melanogaster] &gt;AAF46170.1 deltex [Drosophila melanogaster] &gt;deltex [Drosophila melanogaster] &gt	GO:0045746;GO:0017124;GO:0035220;GO:0005737;GO:0008593;GO:0007220;GO:0016567;GO:0045747;GO:0016348;GO:0005829;GO:0016055;GO:0005515;GO:0061630;GO:0006897;GO:0008270;GO:0007219;GO:0005112;GO:0016874;GO:0046872	negative regulation of Notch signaling pathway;SH3 domain binding;wing disc development;cytoplasm;regulation of Notch signaling pathway;Notch receptor processing;protein ubiquitination;positive regulation of Notch signaling pathway;imaginal disc-derived leg joint morphogenesis;cytosol;Wnt signaling pathway;protein binding;ubiquitin protein ligase activity;endocytosis;zinc ion binding;Notch signal…	K06058	DTX	http://www.genome.jp/dbget-bin/www_bget?ko:K06058	Notch signaling pathway	ko04330	-	Protein	Protein deltex OS=Drosophila melanogaster GN=dx PE=1 SV=2
FBgn0000527	154	112	96	181	144	151	317	266	361	mycC	BAK55682.1 ebony [Drosophila melanogaster] &gt;AAF55870.1 ebony [Drosophila melanogaster] &gt;BAF76788.1 ebony [Drosophila melanogaster] &gt;ABO27278.1 ebony [Drosophila melanogaster] &gt;AAV36932.1 LP19442p [Drosophila melanogaster] &gt;BAK55687.1 ebony [Drosophila melanogaster] &gt;ABO27256.1 ebony [Drosophila melanogaster] &gt;ABO27258.1 ebony [Drosophila melanogaster] &gt;ACL88553.1 e-PA, par…	GO:0007623;GO:0042440;GO:0005737;GO:0003833;GO:0003824;GO:0043042;GO:0042417;GO:0048082;GO:0048067;GO:0006583;GO:0008152;GO:0001692;GO:0048022;GO:0048066;GO:0007593;GO:0045475;GO:0048085	circadian rhythm;pigment metabolic process;cytoplasm;beta-alanyl-dopamine synthase activity;catalytic activity;amino acid adenylylation by nonribosomal peptide synthase;dopamine metabolic process;regulation of adult chitin-containing cuticle pigmentation;cuticle pigmentation;melanin biosynthetic process from tyrosine;metabolic process;histamine metabolic process;negative regulation of melanin bio…	-	-	-	-	-	KOG1175(I)(Acyl-CoA synthetase)	Mycosubtilin	Mycosubtilin synthase subunit C OS=Bacillus subtilis GN=mycC PE=3 SV=1
FBgn0000529	0	0	1	1	0	4	0	0	0	bsh	NP_477350.2 brain-specific homeobox, isoform C [Drosophila melanogaster] &gt;Q04787.5 RecName: Full=Brain-specific homeobox protein &gt;ACL89221.1 bsh-PA [synthetic construct] &gt;AOQ05667.1 bsh-RB, partial [synthetic construct];AAS64721.2 brain-specific homeobox, isoform B [Drosophila melanogaster] &gt;brain-specific homeobox, isoform B [Drosophila melanogaster] &gt;AAY51597.1 IP01040p [Drosophi…	GO:0006355;GO:0007420;GO:0007275;GO:0006351;GO:0005634;GO:0003700;GO:0048663;GO:0003677;GO:0043565	regulation of transcription, DNA-templated;brain development;multicellular organism development;transcription, DNA-templated;nucleus;transcription factor activity, sequence-specific DNA binding;neuron fate commitment;DNA binding;sequence-specific DNA binding	-	-	-	-	-	KOG0488(R)(Transcription factor BarH and related HOX domain proteins);KOG0491(R)(Transcription factor BSH, contains HOX domain)	Brain-specific	Brain-specific homeobox protein OS=Drosophila melanogaster GN=bsh PE=2 SV=5
FBgn0000533	21	18	21	50	30	36	21	10	15	ea	easter, isoform A [Drosophila melanogaster] &gt;AAF55170.1 easter, isoform A [Drosophila melanogaster] &gt;AAQ22447.1 RE55124p [Drosophila melanogaster] &gt;ACL92383.1 ea-PA [synthetic construct];ACL88111.1 ea-PA, partial [synthetic construct] &gt	GO:0031638;GO:0008063;GO:0007311;GO:0004252;GO:0006952;GO:0016787;GO:0007275;GO:0009950;GO:0008236;GO:0008233;GO:0005576;GO:0006508	zymogen activation;Toll signaling pathway;maternal specification of dorsal/ventral axis, oocyte, germ-line encoded;serine-type endopeptidase activity;defense response;hydrolase activity;multicellular organism development;dorsal/ventral axis specification;serine-type peptidase activity;peptidase activity;extracellular region;proteolysis	-	-	-	-	-	-	Serine	Serine protease easter OS=Drosophila melanogaster GN=ea PE=1 SV=3
FBgn0000535	3	8	3	3	5	3	3	1	2	eag	AGV77183.1 FI21226p1 [Drosophila melanogaster];AGB95400.1 ether a go-go, isoform G [Drosophila melanogaster];KQS30326.1 uncharacterized protein Dere_GG17855, isoform F [Drosophila erecta];XP_017050759.1 PREDICTED: potassium voltage-gated channel protein eag isoform X8 [Drosophila ficusphila] &gt; AltName: Full=Ether-a-go-go protein &gt;ether a go-go, isoform E [Drosophila melanogaster] &gt;Q02280…	GO:0006813;GO:0042066;GO:0007608;GO:0007611;GO:0008016;GO:0007629;GO:0006811;GO:0016740;GO:0055085;GO:0007619;GO:0000155;GO:0006810;GO:0000160;GO:0005515;GO:0016021;GO:0005267;GO:0048150;GO:0005887;GO:0008076;GO:0005249;GO:0005886;GO:0005216;GO:0007612;GO:0005244;GO:0051259;GO:0071805;GO:0016020;GO:0022843;GO:0030154	potassium ion transport;perineurial glial growth;sensory perception of smell;learning or memory;regulation of heart contraction;flight behavior;ion transport;transferase activity;transmembrane transport;courtship behavior;phosphorelay sensor kinase activity;transport;phosphorelay signal transduction system;protein binding;integral component of membrane;potassium channel activity;behavioral respon…	K04908	KCNH5	http://www.genome.jp/dbget-bin/www_bget?ko:K04908	-	-	KOG0498(PT)(K+-channel ERG and related proteins, contain PAS/PAC sensor domain);KOG0501(P)(K+-channel KCNQ)	Potassium	Potassium voltage-gated channel protein eag OS=Drosophila melanogaster GN=eag PE=1 SV=2
FBgn0000536	1451.82	1413.75	1169.2	2259	2210.83	2156.42	1932.25	1841.18	2004.68	eas	AOQ13769.1 eas-PA [synthetic construct];AAC37210.1 ethanolamine kinase [Drosophila melanogaster] &gt;AAN09386.2 easily shocked, isoform I [Drosophila melanogaster] &gt;NP_727941.2 easily shocked, isoform I [Drosophila melanogaster] &gt;easily shocked, isoform A [Drosophila melanogaster] &gt;AAF48574.1 easily shocked, isoform A [Drosophila melanogaster] &gt;NP_788914.2 easily shocked, isoform H [D…	GO:0007420;GO:0004103;GO:0055059;GO:0004305;GO:0009612;GO:0016319;GO:0016740;GO:0046337;GO:0005524;GO:0007638;GO:0046959;GO:0000166;GO:0016310;GO:0005737;GO:0016301;GO:0008654;GO:0007616;GO:0008306;GO:0001666;GO:0006629	brain development;choline kinase activity;asymmetric neuroblast division;ethanolamine kinase activity;response to mechanical stimulus;mushroom body development;transferase activity;phosphatidylethanolamine metabolic process;ATP binding;mechanosensory behavior;habituation;nucleotide binding;phosphorylation;cytoplasm;kinase activity;phospholipid biosynthetic process;long-term memory;associative lea…	K00894	ETNK,EKI	http://www.genome.jp/dbget-bin/www_bget?ko:K00894	Glycerophospholipid metabolism	ko00564	KOG4720(I)(Ethanolamine kinase);KOG3440(C)(Ubiquinol cytochrome c reductase, subunit QCR7);KOG2686(M)(Choline kinase)	Ethanolamine	Ethanolamine kinase OS=Drosophila melanogaster GN=eas PE=1 SV=2
FBgn0000541	4790.63	2355	3243.95	2010	2183	1737	1388	1250	1843	E(bx)	NP_001261190.1 enhancer of bithorax, isoform J [Drosophila melanogaster] &gt;enhancer of bithorax, isoform B [Drosophila melanogaster] &gt;ACZ94576.1 enhancer of bithorax, isoform E [Drosophila melanogaster] &gt;AGB93885.1 enhancer of bithorax, isoform J [Drosophila melanogaster];AAF47361.2 enhancer of bithorax, isoform B [Drosophila melanogaster];AGB93884.1 enhancer of bithorax, isoform I [Droso…	GO:0016589;GO:0006338;GO:0035073;GO:0006357;GO:0010468;GO:0016922;GO:0046331;GO:0035064;GO:0045747;GO:0006355;GO:0045824;GO:0035076;GO:0070615;GO:0046426;GO:0003677;GO:0042766;GO:0048515;GO:0019233;GO:0007095;GO:0046872;GO:0008270;GO:0006351;GO:0006325;GO:0048813;GO:0005634;GO:0070577;GO:0030097	NURF complex;chromatin remodeling;pupariation;regulation of transcription from RNA polymerase II promoter;regulation of gene expression;ligand-dependent nuclear receptor binding;lateral inhibition;methylated histone binding;positive regulation of Notch signaling pathway;regulation of transcription, DNA-templated;negative regulation of innate immune response;ecdysone receptor-mediated signaling pa…	K11728	BPTF,E(bx)	http://www.genome.jp/dbget-bin/www_bget?ko:K11728	-	-	KOG1472(BK)(Histone acetyltransferase SAGA/ADA, catalytic subunit PCAF/GCN5 and related proteins);KOG0383(R)(Predicted helicase);KOG1473(BK)(Nucleosome remodeling factor, subunit NURF301/BPTF)	Nucleosome-remodeling	Nucleosome-remodeling factor subunit NURF301 OS=Drosophila melanogaster GN=E(bx) PE=1 SV=2
FBgn0000542	227.01	171.57	143	411.06	375.57	259.58	256.76	186.82	360.87	Usp54	AAF45898.2 echinus, isoform A [Drosophila melanogaster];echinus, isoform B [Drosophila melanogaster] &gt;ABD77422.1 echinus splice form 3 [Drosophila melanogaster] &gt;echinus, isoform C [Drosophila melanogaster] &gt;ABW09333.1 echinus, isoform C [Drosophila melanogaster];ABD77421.1 echinus splice form 1 [Drosophila melanogaster] &gt;AAS86754.1 echinus [Drosophila melanogaster] &gt;AAN09109.2 ech…	GO:0016579;GO:0016787;GO:0046666;GO:0046672;GO:0036459;GO:0004843;GO:0008157;GO:0016318;GO:0046667	protein deubiquitination;hydrolase activity;retinal cell programmed cell death;positive regulation of compound eye retinal cell programmed cell death;thiol-dependent ubiquitinyl hydrolase activity;thiol-dependent ubiquitin-specific protease activity;protein phosphatase 1 binding;ommatidial rotation;compound eye retinal cell programmed cell death	-	-	-	-	-	-	Inactive;Inactive	Inactive ubiquitin carboxyl-terminal hydrolase 54 OS=Rattus norvegicus GN=Usp54 PE=1 SV=2;Inactive ubiquitin carboxyl-terminal hydrolase 54 OS=Mus musculus GN=Usp54 PE=1 SV=2
FBgn0000543	428	367	264	805	734	753	493	447	584	ecd	ecdysoneless [Drosophila melanogaster] &gt;AAK92907.1 GH14368p [Drosophila melanogaster] &gt;ACL85133.1 ecd-PA, partial [synthetic construct] &gt;Q9W032.1 RecName: Full=Protein ecdysoneless &gt;ACL90044.1 ecd-PA [synthetic construct];AAF47628.1 ecdysoneless [Drosophila melanogaster] &gt	GO:0003713;GO:0048542;GO:0007591;GO:0070990;GO:0007390;GO:0007275;GO:0007443;GO:0048477;GO:0002168;GO:0007030;GO:0005737;GO:0007458;GO:0005634;GO:1903220;GO:0002165;GO:0008258;GO:0016319;GO:0007281;GO:0042810;GO:0006697;GO:0022008;GO:0008362;GO:0000398;GO:0019233;GO:0009608	transcription coactivator activity;lymph gland development;molting cycle, chitin-based cuticle;snRNP binding;germ-band shortening;multicellular organism development;Malpighian tubule morphogenesis;oogenesis;instar larval development;Golgi organization;cytoplasm;progression of morphogenetic furrow involved in compound eye morphogenesis;nucleus;positive regulation of malate dehydrogenase (decarboxy…	-	-	-	-	-	KOG2406(K)(MADS box transcription factor)	Protein	Protein ecdysoneless OS=Drosophila melanogaster GN=ecd PE=1 SV=1
FBgn0000546	177	217	219	417	345	413	443	338	399	EcR	AAT94463.1 RE06878p [Drosophila melanogaster] &gt;NP_724457.1 ecdysone receptor, isoform D [Drosophila melanogaster] &gt; AltName: Full=Ecdysteroid receptor;AAG22334.2 ecdysone receptor, isoform D [Drosophila melanogaster] &gt;AAF57278.3 ecdysone receptor, isoform A [Drosophila melanogaster] &gt;P34021.1 RecName: Full=Ecdysone receptor;AAA28498.1 ecdysone receptor [Drosophila melanogaster] &gt; A…	GO:0048666;GO:0043065;GO:0008544;GO:0035188;GO:0007390;GO:0030425;GO:0006355;GO:0008232;GO:0035193;GO:0001077;GO:0007291;GO:0070491;GO:0043401;GO:0035297;GO:1904799;GO:0005700;GO:0044130;GO:0003707;GO:0006357;GO:0035073;GO:0016322;GO:0001225;GO:0007517;GO:0007422;GO:0046982;GO:0005737;GO:0008231;GO:0001047;GO:0045938;GO:0048477;GO:0010002;GO:0010506;GO:0007443;GO:0007488;GO:0035206;GO:0005496;GO:…	neuron development;positive regulation of apoptotic process;epidermis development;hatching;germ-band shortening;dendrite;regulation of transcription, DNA-templated;activator ecdysone receptor complex;larval central nervous system remodeling;transcriptional activator activity, RNA polymerase II core promoter proximal region sequence-specific binding;sperm individualization;repressing transcription…	K14034	NR1H1,EcR	http://www.genome.jp/dbget-bin/www_bget?ko:K14034	Apoptosis - fly	ko04214	-	Ecdysone	Ecdysone receptor OS=Drosophila melanogaster GN=EcR PE=1 SV=1
FBgn0000547	754	946	838	3045	2843	2795	2373	2009	2805	HMCN1	NP_001260013.1 echinoid, isoform B [Drosophila melanogaster] &gt;AAF51045.2 echinoid, isoform A [Drosophila melanogaster] &gt;AGB92549.1 echinoid, isoform B [Drosophila melanogaster];AGB92550.1 echinoid, isoform C [Drosophila melanogaster];echinoid, isoform C [Drosophila melanogaster] &gt;echinoid, isoform A [Drosophila melanogaster] &gt;LD11008p [Drosophila melanogaster]	GO:0007423;GO:0008360;GO:0035157;GO:0005886;GO:0005912;GO:0046331;GO:0046843;GO:0007391;GO:0005913;GO:0032956;GO:0005938;GO:0016021;GO:0002121;GO:0035331;GO:0002009;GO:0090138;GO:0016020;GO:0035147;GO:0048644;GO:0042060;GO:0046621;GO:0030038;GO:0042059;GO:0016337;GO:0035330;GO:0016319;GO:0050768;GO:0007156;GO:0007476;GO:0007173;GO:0005515	sensory organ development;regulation of cell shape;negative regulation of fusion cell fate specification;plasma membrane;adherens junction;lateral inhibition;dorsal appendage formation;dorsal closure;cell-cell adherens junction;regulation of actin cytoskeleton organization;cell cortex;integral component of membrane;inter-male aggressive behavior;negative regulation of hippo signaling;morphogenesi…	K16680	ED	http://www.genome.jp/dbget-bin/www_bget?ko:K16680	Hippo signaling pathway -fly	ko04391	-	Hemicentin-1;Roundabout	Hemicentin-1 OS=Homo sapiens GN=HMCN1 PE=1 SV=2;Roundabout homolog 1 OS=Mus musculus GN=Robo1 PE=1 SV=1
FBgn0000551	14	12	11	5	6	6	1	0	0	Edg78E	FI14131p, partial [Drosophila melanogaster]	GO:0008010;GO:0040003;GO:0005615;GO:0042302;GO:0031012;GO:0008011	structural constituent of chitin-based larval cuticle;chitin-based cuticle development;extracellular space;structural constituent of cuticle;extracellular matrix;structural constituent of pupal chitin-based cuticle	-	-	-	-	-	-	Pupal	Pupal cuticle protein Edg-78E OS=Drosophila melanogaster GN=Edg78E PE=2 SV=1
FBgn0000552	0	0	1	0	0	0	0	0	0	Edg84A	RT03311p1, partial [Drosophila melanogaster]	GO:0008010;GO:0031012;GO:0008011;GO:0042302;GO:0040003	structural constituent of chitin-based larval cuticle;extracellular matrix;structural constituent of pupal chitin-based cuticle;structural constituent of cuticle;chitin-based cuticle development	-	-	-	-	-	-	Pupal	Pupal cuticle protein Edg-84A OS=Drosophila melanogaster GN=Edg84A PE=2 SV=1
FBgn0000557	432	334	244	188	183	176	102	123	101	Ef1alpha100E	KRK04750.1 uncharacterized protein Dyak_GE10959, isoform B [Drosophila yakuba] &gt;XP_015049178.1 uncharacterized protein Dyak_GE10959, isoform B [Drosophila yakuba] &gt;EDW99250.1 uncharacterized protein Dyak_GE10959, isoform A [Drosophila yakuba] &gt;AAS65236.1 elongation factor 1alpha100E, isoform D [Drosophila melanogaster] &gt;XP_016037142.1 uncharacterized protein Dsimw501_GD21598, isoform …	GO:0006414;GO:0005811;GO:0005737;GO:0000166;GO:0006412;GO:0003746;GO:0022008;GO:0005853;GO:0003924;GO:0005525	translational elongation;lipid droplet;cytoplasm;nucleotide binding;translation;translation elongation factor activity;neurogenesis;eukaryotic translation elongation factor 1 complex;GTPase activity;GTP binding	K03231	EEF1A	http://www.genome.jp/dbget-bin/www_bget?ko:K03231	RNA transport	ko03013	KOG0052(J)(Translation elongation factor EF-1 alpha/Tu)	Elongation	Elongation factor 1-alpha 2 OS=Drosophila melanogaster GN=Ef1alpha100E PE=2 SV=2
FBgn0000559	24053	42045	26635	94485	74701	75128	72938	59168	74953	EF2	AAN11135.2 elongation factor 2, isoform C [Drosophila melanogaster] &gt;NP_724358.2 elongation factor 2, isoform C [Drosophila melanogaster] &gt;AAF57226.2 elongation factor 2, isoform A [Drosophila melanogaster] &gt; Short=EF-2 &gt;AOQ14947.1 EF2-PA [synthetic construct];AAL68292.1 RE38659p [Drosophila melanogaster] &gt;3J38_ZZ Chain z, Structure Of The D. Melanogaster 40s Ribosomal Proteins &gt…	GO:0005875;GO:0005525;GO:0007052;GO:0003924;GO:0003746;GO:0006412;GO:0000166;GO:0005829;GO:0005737;GO:0000022;GO:0005811;GO:0006414	microtubule associated complex;GTP binding;mitotic spindle organization;GTPase activity;translation elongation factor activity;translation;nucleotide binding;cytosol;cytoplasm;mitotic spindle elongation;lipid droplet;translational elongation	K03234	EEF2	http://www.genome.jp/dbget-bin/www_bget?ko:K03234	AMPK signaling pathway;Oxytocin signaling pathway	ko04152,ko04921	KOG0467(J)(Translation elongation factor 2/ribosome biogenesis protein RIA1 and related proteins);KOG0469(J)(Elongation factor 2)	Elongation	Elongation factor 2 OS=Drosophila melanogaster GN=EF2 PE=1 SV=4
FBgn0000560	161	117	104	3	24	0	0	1	0	eg	P15370.2 RecName: Full=Protein embryonic gonad; AltName: Full=Protein eagle;ABI34227.2 RT01112p [Drosophila melanogaster] &gt; AltName: Full=Protein spready &gt;NP_730689.1 eagle, isoform B [Drosophila melanogaster] &gt;AOQ10604.1 eg-RA [synthetic construct];AAF51783.1 eagle, isoform A [Drosophila melanogaster] &gt;eagle, isoform A [Drosophila melanogaster] &gt;AAN12188.1 eagle, isoform B [Drosop…	GO:0003677;GO:0004879;GO:0043565;GO:0008270;GO:0046872;GO:0003700;GO:0006351;GO:0005634;GO:0007417;GO:0030154;GO:0007399;GO:0007275;GO:0006355;GO:0043401	DNA binding;RNA polymerase II transcription factor activity, ligand-activated sequence-specific DNA binding;sequence-specific DNA binding;zinc ion binding;metal ion binding;transcription factor activity, sequence-specific DNA binding;transcription, DNA-templated;nucleus;central nervous system development;cell differentiation;nervous system development;multicellular organism development;regulation…	K08706	NR0AN,kni	http://www.genome.jp/dbget-bin/www_bget?ko:K08706	-	-	KOG4216(K)(Steroid hormone nuclear receptor);KOG3575(T)(FOG: Hormone receptors);KOG4846(T)(Nuclear receptor)	Protein	Protein embryonic gonad OS=Drosophila melanogaster GN=eg PE=2 SV=2
FBgn0000562	377	620	517	1044	964	897	930	763	1052	Exd1	AHN56574.1 egalitarian, isoform C [Drosophila melanogaster];egalitarian, isoform B [Drosophila melanogaster] &gt;AAF47054.4 egalitarian, isoform B [Drosophila melanogaster] &gt;NP_001286779.1 egalitarian, isoform C [Drosophila melanogaster] &gt	GO:0045450;GO:0051028;GO:0003676;GO:0008298;GO:0006139;GO:0007310;GO:0046011;GO:0007312;GO:0003729;GO:0045451;GO:0048477;GO:0007294;GO:0008408;GO:0007436;GO:0016325;GO:0060810	bicoid mRNA localization;mRNA transport;nucleic acid binding;intracellular mRNA localization;nucleobase-containing compound metabolic process;oocyte dorsal/ventral axis specification;regulation of oskar mRNA translation;oocyte nucleus migration involved in oocyte dorsal/ventral axis specification;mRNA binding;pole plasm oskar mRNA localization;oogenesis;germarium-derived oocyte fate determination…	K18740	EXD1,EGL	http://www.genome.jp/dbget-bin/www_bget?ko:K18740	-	-	KOG2405(L)(Predicted 3'-5' exonuclease)	piRNA	piRNA biogenesis protein EXD1 OS=Mus musculus GN=Exd1 PE=1 SV=1
FBgn0000564	1	0	0	2	0	0	0	0	0	Eh	eclosion hormone, isoform D [Drosophila simulans] &gt;KMZ02989.1 eclosion hormone, isoform D [Drosophila simulans]	GO:0005576;GO:0005179;GO:0005184;GO:0005615;GO:0030534;GO:0007218;GO:0007562;GO:0018990;GO:0008031;GO:0007563;GO:0008255	extracellular region;hormone activity;neuropeptide hormone activity;extracellular space;adult behavior;neuropeptide signaling pathway;eclosion;ecdysis, chitin-based cuticle;eclosion hormone activity;regulation of eclosion;ecdysis-triggering hormone activity	-	-	-	-	-	-	Eclosion	Eclosion hormone OS=Drosophila melanogaster GN=Eh PE=2 SV=1
FBgn0000565	239	300	286	473	508	546	655	691	646	Eip71CD	AGB94572.1 Ecdysone-induced protein 28/29kD, isoform G [Drosophila melanogaster];AGB94571.1 Ecdysone-induced protein 28/29kD, isoform F [Drosophila melanogaster];uncharacterized protein Dyak_GE23149, isoform E [Drosophila yakuba] &gt;KRK05265.1 uncharacterized protein Dyak_GE23149, isoform E [Drosophila yakuba];Ecdysone-induced protein 28/29kD, isoform G [Drosophila melanogaster] &gt;Ecdysone-ind…	GO:0000096;GO:0008340;GO:0048102;GO:0055114;GO:0034599;GO:0008113;GO:0030091;GO:0035071;GO:0016491;GO:0016671;GO:0006979;GO:0048812	sulfur amino acid metabolic process;determination of adult lifespan;autophagic cell death;oxidation-reduction process;cellular response to oxidative stress;peptide-methionine (S)-S-oxide reductase activity;protein repair;salivary gland cell autophagic cell death;oxidoreductase activity;oxidoreductase activity, acting on a sulfur group of donors, disulfide as acceptor;response to oxidative stress;…	K07304	msrA	http://www.genome.jp/dbget-bin/www_bget?ko:K07304	-	-	KOG1635(O)(Peptide methionine sulfoxide reductase)	Peptide	Peptide methionine sulfoxide reductase OS=Drosophila melanogaster GN=Eip71CD PE=2 SV=2
FBgn0000566	597	953	862	3018	3064	3102	3022	2262	2584	CTH	ACL85916.1 Eip55E-PA, partial [synthetic construct] &gt;NP_001286578.1 Eip55E, isoform B [Drosophila melanogaster] &gt;AHN56373.1 Eip55E, isoform B [Drosophila melanogaster];AAL90283.1 LD22255p [Drosophila melanogaster] &gt;ACL90717.1 Eip55E-PA [synthetic construct] &gt;Eip55E, isoform A [Drosophila melanogaster] &gt;AAF57663.1 Eip55E, isoform A [Drosophila melanogaster] &gt	GO:0003824;GO:0044540;GO:0016829;GO:0006750;GO:0080146;GO:0030170;GO:0000096;GO:0004123	catalytic activity;L-cystine L-cysteine-lyase (deaminating);lyase activity;glutathione biosynthetic process;L-cysteine desulfhydrase activity;pyridoxal phosphate binding;sulfur amino acid metabolic process;cystathionine gamma-lyase activity	K01758	CTH	http://www.genome.jp/dbget-bin/www_bget?ko:K01758	Cysteine and methionine metabolism;Glycine, serine and threonine metabolism;Selenocompound metabolism;Biosynthesis of amino acids	ko00270,ko00260,ko00450,ko01230	KOG0053(E)(Cystathionine beta-lyases/cystathionine gamma-synthases)	Cystathionine	Cystathionine gamma-lyase OS=Sus scrofa GN=CTH PE=2 SV=1
FBgn0000567	190	260	262	655	675	618	892	665	855	Eip74EF	NP_001014590.1 Ecdysone-induced protein 74EF, isoform D [Drosophila melanogaster] &gt;AAF49324.1 Ecdysone-induced protein 74EF, isoform B [Drosophila melanogaster] &gt;AAA28494.1 E74B protein [Drosophila melanogaster] &gt;P11536.2 RecName: Full=Ecdysone-induced protein 74EF isoform B;Ecdysone-induced protein 74EF, isoform B [Drosophila melanogaster] &gt;AEZ00751.1 FI19001p1 [Drosophila melanogast…	GO:0005634;GO:0006351;GO:0006914;GO:0035071;GO:0003700;GO:0040034;GO:0045944;GO:0003677;GO:0043565;GO:0008219;GO:0006355;GO:0001077;GO:0048477;GO:0007275	nucleus;transcription, DNA-templated;autophagy;salivary gland cell autophagic cell death;transcription factor activity, sequence-specific DNA binding;regulation of development, heterochronic;positive regulation of transcription from RNA polymerase II promoter;DNA binding;sequence-specific DNA binding;cell death;regulation of transcription, DNA-templated;transcriptional activator activity, RNA pol…	K09428	ELF1_2_4	http://www.genome.jp/dbget-bin/www_bget?ko:K09428	Apoptosis - fly	ko04214	KOG3804(K)(Transcription factor NERF and related proteins, contain ETS domain);KOG3806(K)(Predicted transcription factor)	Ecdysone-induced;Ecdysone-induced	Ecdysone-induced protein 74EF isoform B OS=Drosophila melanogaster GN=Eip74EF PE=2 SV=2;Ecdysone-induced protein 74EF isoform A OS=Drosophila melanogaster GN=Eip74EF PE=2 SV=2
FBgn0000568	1037	1836	1032	2368	1989	2174	2415	1583	2071	Eip75B	P17671.2 RecName: Full=Ecdysone-induced protein 75B, isoforms C/D;AFH04492.1 Ecdysone-induced protein 75B, isoform E [Drosophila melanogaster] &gt;NP_001246822.1 Ecdysone-induced protein 75B, isoform F [Drosophila melanogaster] &gt; AltName: Full=Nuclear receptor subfamily 1 group D member 3, isoform A &gt; AltName: Full=Nuclear receptor subfamily 1 group D member 3, isoform B &gt;AAN11687.1 Ecdy…	GO:0020037;GO:0048477;GO:0000122;GO:0007275;GO:0010468;GO:0003707;GO:0006355;GO:0007591;GO:0043401;GO:0003677;GO:0010906;GO:0004879;GO:0004887;GO:0043565;GO:0019730;GO:0018990;GO:0006351;GO:0005634;GO:0035075;GO:0008270;GO:0046872;GO:0003700;GO:0007553	heme binding;oogenesis;negative regulation of transcription from RNA polymerase II promoter;multicellular organism development;regulation of gene expression;steroid hormone receptor activity;regulation of transcription, DNA-templated;molting cycle, chitin-based cuticle;steroid hormone mediated signaling pathway;DNA binding;regulation of glucose metabolic process;RNA polymerase II transcription fa…	K08701	NR1D3	http://www.genome.jp/dbget-bin/www_bget?ko:K08701	-	-	-	Ecdysone-induced;Ecdysone-induced;Ecdysone-induced	Ecdysone-induced protein 75B, isoform A OS=Drosophila melanogaster GN=Eip75B PE=2 SV=2;Ecdysone-induced protein 75B, isoform B OS=Drosophila melanogaster GN=Eip75B PE=2 SV=2;Ecdysone-induced protein 75B, isoforms C/D OS=Drosophila melanogaster GN=Eip75B PE=2 SV=2
FBgn0000575	436	635	428	1347	1068	1243	1088	950	1033	emc	ACL83751.1 emc-PA, partial [synthetic construct] &gt;AOQ06751.1 emc-RA, partial [synthetic construct] &gt;AAA28511.1 extramacrochaetae protein (emc) [Drosophila melanogaster] &gt;AOQ07218.1 emc-RA, partial [synthetic construct] &gt;AAF47413.2 extra macrochaetae [Drosophila melanogaster] &gt;extra macrochaetae [Drosophila melanogaster] &gt;P18491.2 RecName: Full=Protein extra-macrochaetae &gt;AAL3…	GO:0043392;GO:0007541;GO:0005654;GO:0007530;GO:0008407;GO:0007391;GO:0042675;GO:0046843;GO:0007494;GO:0031987;GO:0048854;GO:0046331;GO:0030381;GO:0045466;GO:0000122;GO:0048056;GO:0008283;GO:0007422;GO:0005737;GO:0046982;GO:0007476;GO:0005634;GO:0046552;GO:0007458;GO:0008586;GO:0008258;GO:0001964;GO:0007286;GO:0045892;GO:0001191;GO:0046983;GO:0007460;GO:0002121	negative regulation of DNA binding;sex determination, primary response to X:A ratio;nucleoplasm;sex determination;chaeta morphogenesis;dorsal closure;compound eye cone cell differentiation;dorsal appendage formation;midgut development;locomotion involved in locomotory behavior;brain morphogenesis;lateral inhibition;chorion-containing eggshell pattern formation;R7 cell differentiation;negative reg…	K17696	EMC	http://www.genome.jp/dbget-bin/www_bget?ko:K17696	TGF-beta signaling pathway	ko04350	-	Protein	Protein extra-macrochaetae OS=Drosophila melanogaster GN=emc PE=2 SV=2
FBgn0000576	25	34	39	28	29	42	85	51	72	ems	AAX33458.1 RE15812p [Drosophila melanogaster] &gt;ACL89284.1 ems-PA [synthetic construct];ACL84270.1 ems-PA, partial [synthetic construct] &gt;empty spiracles [Drosophila melanogaster] &gt;AAF54999.1 empty spiracles [Drosophila melanogaster] &gt	GO:0001700;GO:0001158;GO:0035277;GO:0007420;GO:0007389;GO:0005634;GO:0048813;GO:0007409;GO:0014019;GO:0007424;GO:0006355;GO:0043565;GO:0003677;GO:0010468;GO:0007275;GO:0035284;GO:0035288;GO:0007419;GO:0000980	embryonic development via the syncytial blastoderm;enhancer sequence-specific DNA binding;spiracle morphogenesis, open tracheal system;brain development;pattern specification process;nucleus;dendrite morphogenesis;axonogenesis;neuroblast development;open tracheal system development;regulation of transcription, DNA-templated;sequence-specific DNA binding;DNA binding;regulation of gene expression;m…	K09317	EMX	http://www.genome.jp/dbget-bin/www_bget?ko:K09317	-	-	KOG0489(R)(Transcription factor zerknullt and related HOX domain proteins);KOG0843(K)(Transcription factor EMX1 and related HOX domain proteins)	Homeotic	Homeotic protein empty spiracles OS=Drosophila melanogaster GN=ems PE=2 SV=2
FBgn0000577	122	98	122	7	27	2	0	1	0	en	AAL39593.1 LD16125p [Drosophila melanogaster] &gt;AOQ06813.1 en-RA, partial [synthetic construct];engrailed, isoform A [Drosophila melanogaster] &gt;ACL84189.1 en-PA, partial [synthetic construct] &gt;P02836.2 RecName: Full=Segmentation polarity homeobox protein engrailed &gt;AAM68711.1 engrailed, isoform B [Drosophila melanogaster] &gt;AAF58639.1 engrailed, isoform A [Drosophila melanogaster] &g…	GO:0007447;GO:0048100;GO:0035224;GO:0007418;GO:0005634;GO:0021960;GO:0007487;GO:0035290;GO:0007485;GO:0007386;GO:0035277;GO:0035288;GO:0007411;GO:0045892;GO:0003677;GO:0045944;GO:0007448;GO:0007400;GO:0043565;GO:0006355;GO:0010629;GO:0035289;GO:0008406;GO:0001158;GO:0007474;GO:0000122;GO:0000980;GO:0048099;GO:0007367;GO:0001078;GO:0007486;GO:0007275;GO:0035215;GO:0010468;GO:0007388	imaginal disc pattern formation;wing disc anterior/posterior pattern formation;genital disc anterior/posterior pattern formation;ventral midline development;nucleus;anterior commissure morphogenesis;analia development;trunk segmentation;imaginal disc-derived male genitalia development;compartment pattern specification;spiracle morphogenesis, open tracheal system;anterior head segmentation;axon gu…	K09319	EN	http://www.genome.jp/dbget-bin/www_bget?ko:K09319	Hedgehog signaling pathway - fly	ko04341	KOG0489(R)(Transcription factor zerknullt and related HOX domain proteins)	Segmentation	Segmentation polarity homeobox protein engrailed OS=Drosophila melanogaster GN=en PE=1 SV=2
FBgn0000578	566	433	430	875	757	760	657	521	781	ena	ACL88482.1 ena-PD, partial [synthetic construct] &gt;AAM68438.2 enabled, isoform C [Drosophila melanogaster] &gt;enabled, isoform D [Drosophila melanogaster] &gt;ACL83163.1 enabled, isoform F [Drosophila melanogaster];AAX52696.1 enabled, isoform D [Drosophila melanogaster] &gt;AAX52697.1 enabled, isoform E [Drosophila melanogaster];AHN56397.1 enabled, isoform G [Drosophila melanogaster];AAO42652.…	GO:0007409;GO:0007396;GO:1990255;GO:0005515;GO:0048813;GO:0007010;GO:0051491;GO:0003779;GO:0007303;GO:0007015;GO:0008258;GO:0035262;GO:0007411;GO:0060288;GO:0042995;GO:0030424;GO:0051489;GO:0045886;GO:0030335;GO:0071212;GO:0030036;GO:0007298;GO:0030425;GO:0008064;GO:0005829;GO:0010591;GO:0031252;GO:0032956;GO:0003382;GO:0007390;GO:0046907;GO:0007391;GO:0048749;GO:0005911;GO:0046847;GO:0030027;GO:…	axonogenesis;suture of dorsal opening;subsynaptic reticulum organization;protein binding;dendrite morphogenesis;cytoskeleton organization;positive regulation of filopodium assembly;actin binding;cytoplasmic transport, nurse cell to oocyte;actin filament organization;head involution;gonad morphogenesis;axon guidance;formation of a compartment boundary;cell projection;axon;regulation of filopodium …	-	-	-	-	-	KOG4590(T)(Signal transduction protein Enabled, contains WH1 domain)	Protein	Protein enabled OS=Drosophila melanogaster GN=ena PE=1 SV=4
FBgn0000579	10159.8	10943.3	9264.16	12036.8	11442.4	10496	11394.7	9129.39	9057.99	Eno	enolase, isoform B [Drosophila melanogaster] &gt;ACM16712.1 FI05715p [Drosophila melanogaster] &gt;AAN10455.1 enolase, isoform B [Drosophila melanogaster] &gt;P15007.2 RecName: Full=Enolase;AAN10456.1 enolase, isoform C [Drosophila melanogaster] &gt;NP_722723.1 enolase, isoform D [Drosophila melanogaster] &gt;AOQ09873.1 Eno-RB [synthetic construct];KQS69959.1 uncharacterized protein Dere_GG24579,…	GO:0000015;GO:0046872;GO:0010906;GO:0006096;GO:0000287;GO:0004634;GO:0016829;GO:0005737;GO:0005886;GO:0005811	phosphopyruvate hydratase complex;metal ion binding;regulation of glucose metabolic process;glycolytic process;magnesium ion binding;phosphopyruvate hydratase activity;lyase activity;cytoplasm;plasma membrane;lipid droplet	K01689	ENO,eno	http://www.genome.jp/dbget-bin/www_bget?ko:K01689	HIF-1 signaling pathway;RNA degradation;Glycolysis / Gluconeogenesis;Methane metabolism;Biosynthesis of amino acids;Carbon metabolism	ko04066,ko03018,ko00010,ko00680,ko01230,ko01200	KOG2670(G)(Enolase)	Enolase	Enolase OS=Drosophila melanogaster GN=Eno PE=1 SV=2
FBgn0000581	1644	1027	1293	1615	1566	1394	1039	851	1500	EPC1	AGB93430.1 enhancer of polycomb, isoform E [Drosophila melanogaster];enhancer of polycomb, isoform E [Drosophila melanogaster] &gt	GO:0032777;GO:0000123;GO:0035267;GO:0043486;GO:0006325;GO:0006351;GO:0000785;GO:0005634;GO:0070983;GO:0005700;GO:0006357;GO:0005701;GO:0016573;GO:0005725;GO:0006355	Piccolo NuA4 histone acetyltransferase complex;histone acetyltransferase complex;NuA4 histone acetyltransferase complex;histone exchange;chromatin organization;transcription, DNA-templated;chromatin;nucleus;dendrite guidance;polytene chromosome;regulation of transcription from RNA polymerase II promoter;polytene chromosome chromocenter;histone acetylation;intercalary heterochromatin;regulation of…	K11322	EPC	http://www.genome.jp/dbget-bin/www_bget?ko:K11322	-	-	KOG2261(K)(Polycomb enhancer protein, EPC)	Enhancer	Enhancer of polycomb homolog 1 OS=Homo sapiens GN=EPC1 PE=1 SV=1
FBgn0000588	97	56	46	94	115	108	76	71	112	esc	AAF53124.1 extra sexcombs [Drosophila melanogaster] &gt;AOQ03147.1 esc-RA, partial [synthetic construct];extra sexcombs [Drosophila melanogaster] &gt;AAL39941.1 SD03549p [Drosophila melanogaster] &gt;AAA86427.1 extra sex combs [Drosophila melanogaster] &gt; AltName: Full=Protein extra sex combs &gt;ACL90812.1 esc-PA [synthetic construct] &gt;Q24338.1 RecName: Full=Polycomb protein esc	GO:0046976;GO:0048813;GO:0005634;GO:0031491;GO:0006342;GO:0031062;GO:0005515;GO:0006351;GO:0035098;GO:0048096;GO:0008047;GO:0048666;GO:0035097;GO:0046974;GO:0006355;GO:0016571;GO:0042054;GO:0016458;GO:0000790;GO:0005700;GO:0007517;GO:0070734;GO:0007275	histone methyltransferase activity (H3-K27 specific);dendrite morphogenesis;nucleus;nucleosome binding;chromatin silencing;positive regulation of histone methylation;protein binding;transcription, DNA-templated;ESC/E(Z) complex;chromatin-mediated maintenance of transcription;enzyme activator activity;neuron development;histone methyltransferase complex;histone methyltransferase activity (H3-K9 sp…	K11462	EED	http://www.genome.jp/dbget-bin/www_bget?ko:K11462	-	-	-	Polycomb	Polycomb protein esc OS=Drosophila melanogaster GN=esc PE=1 SV=1
FBgn0000591	0	0	1	0	0	0	0	1	0	E(spl)	unnamed protein product [Drosophila melanogaster]	GO:0007219;GO:0003700;GO:0007498;GO:0048666;GO:0010629;GO:0005515;GO:0006351;GO:0048813;GO:0005634;GO:0007173;GO:0007398;GO:0006355;GO:0045165;GO:0043565;GO:0045468;GO:0046982;GO:0007422;GO:0003677;GO:0042803;GO:0008587;GO:0001078;GO:0007399;GO:0016360;GO:0007275;GO:0046983;GO:0048749;GO:0000122	Notch signaling pathway;transcription factor activity, sequence-specific DNA binding;mesoderm development;neuron development;negative regulation of gene expression;protein binding;transcription, DNA-templated;dendrite morphogenesis;nucleus;epidermal growth factor receptor signaling pathway;ectoderm development;regulation of transcription, DNA-templated;cell fate commitment;sequence-specific DNA b…	K09090	HESN	http://www.genome.jp/dbget-bin/www_bget?ko:K09090	-	-	-	Enhancer	Enhancer of split m8 protein OS=Drosophila melanogaster GN=E(spl) PE=1 SV=2
FBgn0000592	23972	70798.6	51854.3	189199	168467	123743	150085	153342	71324	Est-6	AAF61055.1 carboxylesterase EST-6 [Drosophila melanogaster] &gt;AGB94442.1 esterase 6, isoform B [Drosophila melanogaster] &gt; Short=Est-6;AAP20990.1 esterase [Drosophila melanogaster] &gt;AAF61051.1 carboxylesterase EST-6 [Drosophila melanogaster] &gt;AAF61063.1 carboxylesterase EST-6 [Drosophila melanogaster] &gt;AAF61056.1 carboxylesterase EST-6 [Drosophila melanogaster] &gt;AAF61058.1 carbox…	GO:0045202;GO:0032504;GO:0004872;GO:0030728;GO:0005576;GO:0046008;GO:0007158;GO:0007416;GO:0046692;GO:0046693;GO:0046662;GO:0042811;GO:0007619;GO:0050804;GO:0016787;GO:0005887;GO:0007618;GO:0042043;GO:0052689;GO:0009986;GO:0005615;GO:0019953	synapse;multicellular organism reproduction;receptor activity;ovulation;extracellular region;regulation of female receptivity, post-mating;neuron cell-cell adhesion;synapse assembly;sperm competition;sperm storage;regulation of oviposition;pheromone biosynthetic process;courtship behavior;modulation of synaptic transmission;hydrolase activity;integral component of plasma membrane;mating;neurexin …	K01044	CES1	http://www.genome.jp/dbget-bin/www_bget?ko:K01044	Drug metabolism - other enzymes	ko00983	-	Esterase-6	Esterase-6 OS=Drosophila melanogaster GN=Est-6 PE=1 SV=2
FBgn0000594	36.97	14.58	20.25	30.42	52.57	27.96	42.87	45.51	25.03	Est-P	ABB36447.1 LP12708p [Drosophila melanogaster] &gt; Short=Carboxylesterase-P;ACL88585.1 Est-P-PA, partial [synthetic construct]; Short=Est-P; Flags: Precursor &gt;esterase P [Drosophila melanogaster] &gt; AltName: Full=Carboxylic-ester hydrolase P;AAF49945.1 esterase P [Drosophila melanogaster] &gt;P18167.2 RecName: Full=Esterase P	GO:0007416;GO:0007158;GO:0004872;GO:0005576;GO:0045202;GO:0016787;GO:0050804;GO:0042043;GO:0005887;GO:0005615;GO:0009986;GO:0052689	synapse assembly;neuron cell-cell adhesion;receptor activity;extracellular region;synapse;hydrolase activity;modulation of synaptic transmission;neurexin family protein binding;integral component of plasma membrane;extracellular space;cell surface;carboxylic ester hydrolase activity	K01044	CES1	http://www.genome.jp/dbget-bin/www_bget?ko:K01044	Drug metabolism - other enzymes	ko00983	-	Esterase	Esterase P OS=Drosophila melanogaster GN=Est-P PE=2 SV=2
FBgn0000606	24	18	23	0	0	0	0	0	0	eve	AHN97584.1 even-skipped [Drosophila melanogaster] &gt;AOQ03008.1 eve-RA, partial [synthetic construct] &gt;AHN97567.1 even-skipped [Drosophila melanogaster] &gt;AAF58865.1 even skipped [Drosophila melanogaster] &gt;AHN97575.1 even-skipped [Drosophila melanogaster] &gt;CAA28784.1 even skipped [Drosophila melanogaster] &gt;AOQ13513.1 eve-PA [synthetic construct];AEK82614.1 MIP30861p1 [Drosophila me…	GO:0007517;GO:0009997;GO:0007417;GO:0000980;GO:1901739;GO:0000122;GO:0001709;GO:0007512;GO:0035289;GO:0006355;GO:0003007;GO:0007507;GO:0003677;GO:0016021;GO:0045944;GO:0003705;GO:0007350;GO:0045165;GO:0043565;GO:0016020;GO:0008595;GO:0007366;GO:0035290;GO:0008045;GO:0003700;GO:0007376;GO:0050770;GO:0006351;GO:0007377;GO:0005634	muscle organ development;negative regulation of cardioblast cell fate specification;central nervous system development;RNA polymerase II distal enhancer sequence-specific DNA binding;regulation of myoblast fusion;negative regulation of transcription from RNA polymerase II promoter;cell fate determination;adult heart development;posterior head segmentation;regulation of transcription, DNA-template…	K09320	EVX	http://www.genome.jp/dbget-bin/www_bget?ko:K09320	-	-	KOG0489(R)(Transcription factor zerknullt and related HOX domain proteins)	Segmentation	Segmentation protein even-skipped OS=Drosophila melanogaster GN=eve PE=1 SV=3
FBgn0000611	1123	1689	1149	3143	3084	3560	3086	2386	2822	exd	AAC46903.1 extradenticle [Drosophila melanogaster] &gt;NP_727923.1 extradenticle, isoform B [Drosophila melanogaster] &gt;XP_016039573.1 uncharacterized protein Dsimw501_GD17261, isoform B [Drosophila simulans] &gt;AGB95434.1 extradenticle, isoform D [Drosophila melanogaster] &gt;AAL28613.1 LD03509p [Drosophila melanogaster] &gt;XP_017050906.1 PREDICTED: homeobox protein extradenticle [Drosophila…	GO:0007432;GO:0005515;GO:0006351;GO:0003713;GO:0005634;GO:0005667;GO:0035326;GO:0006355;GO:0042659;GO:0003700;GO:0007479;GO:0007420;GO:0007275;GO:0007525;GO:0008134;GO:0033613;GO:0000060;GO:0043565;GO:0007438;GO:0046982;GO:0005737;GO:0007422;GO:0003677;GO:0006357;GO:0001654;GO:0045944;GO:0003705	salivary gland boundary specification;protein binding;transcription, DNA-templated;transcription coactivator activity;nucleus;transcription factor complex;enhancer binding;regulation of transcription, DNA-templated;regulation of cell fate specification;transcription factor activity, sequence-specific DNA binding;leg disc proximal/distal pattern formation;brain development;multicellular organism d…	K09355	PBX1	http://www.genome.jp/dbget-bin/www_bget?ko:K09355	-	-	KOG0773(K)(Transcription factor MEIS1 and related HOX domain proteins);KOG0774(K)(Transcription factor PBX and related HOX domain proteins)	Homeobox	Homeobox protein extradenticle OS=Drosophila melanogaster GN=exd PE=1 SV=1
FBgn0000615	70665.9	42741.7	46031	987.85	7340.63	304.18	41	293.98	66	exu	AEA30990.1 AT02443p [Drosophila melanogaster] &gt;AAF57430.1 exuperantia, isoform C [Drosophila melanogaster] &gt;AAB20670.1 exuperantia [Drosophila sp.] &gt;AAF57429.1 exuperantia, isoform A [Drosophila melanogaster] &gt;ACL85448.1 exu-PA, partial [synthetic construct] &gt;NP_001163218.1 exuperantia, isoform D [Drosophila melanogaster] &gt;ACZ94490.1 exuperantia, isoform D [Drosophila melanogast…	GO:0008595;GO:0007317;GO:0008359;GO:0000932;GO:0007283;GO:0042803;GO:0000398;GO:0004527;GO:0045450;GO:0003676;GO:0007300;GO:0003727;GO:0046331;GO:0001700;GO:0005737;GO:0045451;GO:0003723;GO:0071011;GO:0007275	anterior/posterior axis specification, embryo;regulation of pole plasm oskar mRNA localization;regulation of bicoid mRNA localization;P-body;spermatogenesis;protein homodimerization activity;mRNA splicing, via spliceosome;exonuclease activity;bicoid mRNA localization;nucleic acid binding;ovarian nurse cell to oocyte transport;single-stranded RNA binding;lateral inhibition;embryonic development vi…	K18745	EXU	http://www.genome.jp/dbget-bin/www_bget?ko:K18745	-	-	-	Maternal	Maternal protein exuperantia OS=Drosophila melanogaster GN=exu PE=1 SV=2
FBgn0000617	231	303	259	635	590	591	519	399	521	e(y)1	Q27272.1 RecName: Full=Transcription initiation factor TFIID subunit 9;ABX00776.1 RE24789p [Drosophila melanogaster] &gt;AAA28488.1 TAFII40 [Drosophila melanogaster] &gt;enhancer of yellow 1 [Drosophila melanogaster] &gt;AOQ12431.1 e(y)1-PA [synthetic construct]; Short=TAFII-42; AltName: Full=Protein enhancer of yellow 1; AltName: Full=Transcription initiation factor TFIID 42 kDa subunit;AOQ06917…	GO:0008134;GO:0000124;GO:0043966;GO:0006352;GO:0046982;GO:0005669;GO:0010906;GO:0006357;GO:0001075;GO:0006366;GO:0006355;GO:0006351;GO:0030707;GO:0005515;GO:0005634;GO:0006367;GO:0090575;GO:0004402;GO:0007221	transcription factor binding;SAGA complex;histone H3 acetylation;DNA-templated transcription, initiation;protein heterodimerization activity;transcription factor TFIID complex;regulation of glucose metabolic process;regulation of transcription from RNA polymerase II promoter;transcription factor activity, RNA polymerase II core promoter sequence-specific binding involved in preinitiation complex …	K03133	TAF9B,TAF9	http://www.genome.jp/dbget-bin/www_bget?ko:K03133	Basal transcription factors	ko03022	KOG3334(K)(Transcription initiation factor TFIID, subunit TAF9 (also component of histone acetyltransferase SAGA))	Transcription	Transcription initiation factor TFIID subunit 9 OS=Drosophila melanogaster GN=e(y)1 PE=1 SV=1
FBgn0000618	114	168	117	196	194	204	205	181	176	e(y)2	AAF48062.1 enhancer of yellow 2 [Drosophila melanogaster] &gt;enhancer of yellow 2 [Drosophila melanogaster] &gt;AOQ07754.1 e(y)2-RA, partial [synthetic construct];Q9VYX1.1 RecName: Full=Enhancer of yellow 2 transcription factor &gt;ANY27072.1 GEO10093p1, partial [Drosophila melanogaster] &gt;AAF89805.1 enhancer of yellow 2 transcription factor [Drosophila melanogaster] &gt;AAY51590.1 IP01143p [D…	GO:0045893;GO:0071819;GO:0000124;GO:0016973;GO:0001094;GO:0015031;GO:0051028;GO:0043035;GO:0005737;GO:0003682;GO:0031936;GO:0045944;GO:0000785;GO:0005515;GO:0006351;GO:0016578;GO:0003713;GO:0005634;GO:0006406;GO:0006810;GO:0030374;GO:0006355;GO:0070390;GO:0005654;GO:0070742;GO:0006368;GO:0005643;GO:0034399	positive regulation of transcription, DNA-templated;DUBm complex;SAGA complex;poly(A)+ mRNA export from nucleus;TFIID-class transcription factor binding;protein transport;mRNA transport;chromatin insulator sequence binding;cytoplasm;chromatin binding;negative regulation of chromatin silencing;positive regulation of transcription from RNA polymerase II promoter;chromatin;protein binding;transcript…	K11368	ENY2,DC6,SUS1	http://www.genome.jp/dbget-bin/www_bget?ko:K11368	-	-	-	Enhancer	Enhancer of yellow 2 transcription factor OS=Drosophila melanogaster GN=e(y)2 PE=1 SV=1
FBgn0000625	51	113	35	116	121	86	85	97	137	PAX6	FI23346p1, partial [Drosophila melanogaster]	GO:0007469;GO:0043565;GO:0003677;GO:0007435;GO:0003700;GO:0000977;GO:0005634;GO:0006351;GO:0001654;GO:0007275;GO:0048749;GO:0000122;GO:0001745;GO:0007477;GO:0035214;GO:0006355	antennal development;sequence-specific DNA binding;DNA binding;salivary gland morphogenesis;transcription factor activity, sequence-specific DNA binding;RNA polymerase II regulatory region sequence-specific DNA binding;nucleus;transcription, DNA-templated;eye development;multicellular organism development;compound eye development;negative regulation of transcription from RNA polymerase II promote…	-	-	-	-	-	KOG3862(K)(Transcription factor PAX2/5/8, contains PAX domain);KOG0849(K)(Transcription factor PRD and related proteins, contain PAX and HOX domains)	Paired	Paired box protein Pax-6 OS=Coturnix coturnix japonica GN=PAX6 PE=2 SV=1
FBgn0000629	327	315	277	957	824	776	614	486	654	E(z)	enhancer of zeste, isoform A [Drosophila melanogaster] &gt;AGB94376.1 enhancer of zeste, isoform C [Drosophila melanogaster];NP_001137932.1 enhancer of zeste, isoform B [Drosophila melanogaster] &gt;ACL88849.1 E(z)-PA [synthetic construct] &gt; AltName: Full=Lysine N-methyltransferase 6;enhancer of zeste, isoform C [Drosophila melanogaster] &gt;AOQ03960.1 E(z)-RA [synthetic construct];AAF50149.1 …	GO:0000790;GO:0051567;GO:0006355;GO:0016571;GO:0042054;GO:0018024;GO:0046974;GO:0035097;GO:0007275;GO:0070734;GO:0007517;GO:0032259;GO:0005634;GO:0048813;GO:0006351;GO:0005515;GO:0016740;GO:0046976;GO:0006723;GO:0003700;GO:0042810;GO:0022008;GO:0045892;GO:0007411;GO:0035186;GO:0008168;GO:0035098;GO:0003677	nuclear chromatin;histone H3-K9 methylation;regulation of transcription, DNA-templated;histone methylation;histone methyltransferase activity;histone-lysine N-methyltransferase activity;histone methyltransferase activity (H3-K9 specific);histone methyltransferase complex;multicellular organism development;histone H3-K27 methylation;muscle organ development;methylation;nucleus;dendrite morphogenes…	K11430	EZH2	http://www.genome.jp/dbget-bin/www_bget?ko:K11430	Lysine degradation	ko00310	KOG4442(U)(Clathrin coat binding protein/Huntingtin interacting protein HIP1, involved in regulation of endocytosis);KOG1079(K)(Transcriptional repressor EZH1)	Histone-lysine	Histone-lysine N-methyltransferase E(z) OS=Drosophila melanogaster GN=E(z) PE=1 SV=2
FBgn0000633	42	55	60	182	167	170	101	50	92	ROBO3	NP_001286391.1 faint sausage, isoform B [Drosophila melanogaster] &gt;AAF58341.2 faint sausage, isoform A [Drosophila melanogaster] &gt;AHN56189.1 faint sausage, isoform B [Drosophila melanogaster];faint sausage, isoform A [Drosophila melanogaster] &gt	GO:0007443;GO:0007431;GO:0042250;GO:0007391;GO:0007435;GO:0007440;GO:0007510;GO:0002009;GO:0008258	Malpighian tubule morphogenesis;salivary gland development;maintenance of polarity of embryonic epithelium;dorsal closure;salivary gland morphogenesis;foregut morphogenesis;cardioblast cell fate determination;morphogenesis of an epithelium;head involution	-	-	-	-	-	-	Roundabout	Roundabout homolog 3 OS=Homo sapiens GN=ROBO3 PE=1 SV=2
FBgn0000635	828	917	704	1294	1230	1250	1014	847	1109	Fas2	fasciclin 2, isoform D [Drosophila melanogaster] &gt;AAA28527.1 fasciclin II [Drosophila melanogaster] &gt;AGB95083.1 fasciclin 2, isoform F [Drosophila melanogaster];AHN59326.1 fasciclin 2, isoform H [Drosophila melanogaster];AAA28528.1 fasciclin II [Drosophila melanogaster] &gt;AAN09119.1 fasciclin 2, isoform C [Drosophila melanogaster];AHN59325.1 fasciclin 2, isoform G [Drosophila melanogaster…	GO:0048149;GO:0007528;GO:0008355;GO:0042734;GO:0005886;GO:0008038;GO:0048167;GO:0031594;GO:0007614;GO:0048667;GO:0016021;GO:0008360;GO:0030424;GO:0007413;GO:0072553;GO:0005737;GO:1904800;GO:0035152;GO:0035158;GO:0016020;GO:0048786;GO:0007399;GO:0048803;GO:0042995;GO:0035159;GO:0007612;GO:0007155;GO:0001746;GO:0007611;GO:0016319;GO:0042059;GO:0097482;GO:0008045;GO:0008582;GO:0061174;GO:0005829;GO:…	behavioral response to ethanol;neuromuscular junction development;olfactory learning;presynaptic membrane;plasma membrane;neuron recognition;regulation of synaptic plasticity;neuromuscular junction;short-term memory;cell morphogenesis involved in neuron differentiation;integral component of membrane;regulation of cell shape;axon;axonal fasciculation;terminal button organization;cytoplasm;negative…	K06491	NCAM	http://www.genome.jp/dbget-bin/www_bget?ko:K06491	Cell adhesion molecules (CAMs)	ko04514	-	Fasciclin-2	Fasciclin-2 OS=Drosophila melanogaster GN=Fas2 PE=1 SV=1
FBgn0000636	1281	1307	1123	4585	3859	3087	2962	2251	2181	Fas3	Short=FAS III;NP_001286039.1 fasciclin 3, isoform F [Drosophila melanogaster] &gt;NP_001163005.1 fasciclin 3, isoform E [Drosophila melanogaster] &gt;AAL68324.1 RE66907p [Drosophila melanogaster] &gt;KMY90795.1 uncharacterized protein Dsimw501_GD24138, isoform A [Drosophila simulans];AOQ08250.1 Fas3-RD, partial [synthetic construct] &gt;AHN54552.1 fasciclin 3, isoform G [Drosophila melanogaster];…	GO:0005829;GO:0016200;GO:0005913;GO:0016323;GO:0050839;GO:0007399;GO:0030154;GO:0008039;GO:0005886;GO:0031965;GO:0005737;GO:0031594;GO:0030707;GO:0007476;GO:0007156;GO:0005102;GO:0016328;GO:0007611;GO:0016787;GO:0005920;GO:0016020;GO:0007157;GO:0007411;GO:0007155;GO:0005918;GO:0004872;GO:0008355;GO:0007413;GO:0055037;GO:0042803;GO:0016021	cytosol;synaptic target attraction;cell-cell adherens junction;basolateral plasma membrane;cell adhesion molecule binding;nervous system development;cell differentiation;synaptic target recognition;plasma membrane;nuclear membrane;cytoplasm;neuromuscular junction;ovarian follicle cell development;imaginal disc-derived wing morphogenesis;homophilic cell adhesion via plasma membrane adhesion molecu…	-	-	-	-	-	-	Fasciclin-3	Fasciclin-3 OS=Drosophila melanogaster GN=Fas3 PE=2 SV=1
FBgn0000639	0	1	31	17	5	41	51	52	13	Fbp1	Short=P1 protein;AAO39572.1 LP01806p [Drosophila melanogaster] &gt;AOQ15475.1 Fbp1-PA [synthetic construct];AAM50948.1 LP11584p [Drosophila melanogaster] &gt;Fat body protein 1, isoform A [Drosophila melanogaster] &gt;AOQ11308.1 Fbp1-RA [synthetic construct] &gt;AOQ07204.1 Fbp1-RA, partial [synthetic construct] &gt; Flags: Precursor &gt;AAF49757.2 Fat body protein 1, isoform A [Drosophila melanog…	GO:0015032;GO:0008565;GO:0005811	storage protein import into fat body;protein transporter activity;lipid droplet	-	-	-	-	-	-	Fat-body	Fat-body protein 1 OS=Drosophila melanogaster GN=Fbp1 PE=2 SV=2
FBgn0000640	11	6	8	8	10	21	19	35	15	Fbp2	NP_001285778.1 Fat body protein 2, isoform C [Drosophila melanogaster] &gt;AAF52772.1 Fat body protein 2, isoform A [Drosophila melanogaster] &gt;Fat body protein 2, isoform A [Drosophila melanogaster] &gt;ACL84878.1 Fbp2-PA, partial [synthetic construct] &gt;AHN54291.1 Fat body protein 2, isoform B [Drosophila melanogaster] &gt;AHN54292.1 Fat body protein 2, isoform C [Drosophila melanogaster];N…	GO:0045735;GO:0005811;GO:0016491;GO:0004022;GO:0008152;GO:0055114	nutrient reservoir activity;lipid droplet;oxidoreductase activity;alcohol dehydrogenase (NAD) activity;metabolic process;oxidation-reduction process	-	-	-	-	-	-	Fat	Fat body protein 2 OS=Drosophila melanogaster GN=Fbp2 PE=2 SV=2
FBgn0000644	6	7	3	10	8	13	16	7	16	Fcp3C	ACS12716.1 FI11338p [Drosophila melanogaster] &gt;AAF45850.2 follicle cell protein 3C [Drosophila melanogaster] &gt;AOQ12701.1 Fcp3C-PA [synthetic construct];P11450.3 RecName: Full=Follicle cell protein 3C-1 &gt;AOQ04220.1 Fcp3C-RA, partial [synthetic construct] &gt;follicle cell protein 3C [Drosophila melanogaster] &gt	GO:0003674;GO:0005575;GO:0008150	molecular_function;cellular_component;biological_process	-	-	-	-	-	-	Follicle	Follicle cell protein 3C-1 OS=Drosophila melanogaster GN=Fcp3C PE=2 SV=3
FBgn0000658	8	11	10	6	3	3	3	2	0	fj	AAF57724.2 four-jointed [Drosophila melanogaster] &gt;four-jointed [Drosophila melanogaster] &gt;ACL86554.1 fj-PA, partial [synthetic construct] &gt; Contains: RecName: Full=Protein four-jointed, secreted isoform &gt;P54360.2 RecName: Full=Extracellular serine/threonine protein kinase four-jointed;AAL48769.1 RE18087p [Drosophila melanogaster] &gt;AOQ14868.1 fj-PA [synthetic construct]	GO:0016348;GO:0016310;GO:0004674;GO:0016740;GO:0005794;GO:0042067;GO:0044719;GO:0007267;GO:0001737;GO:0016020;GO:0045198;GO:0035159;GO:0060071;GO:0005576;GO:0016021;GO:0016301;GO:0016055;GO:0001736;GO:0005615;GO:0007474;GO:0000139;GO:0004672;GO:0017147;GO:0007446;GO:0005886;GO:0006468	imaginal disc-derived leg joint morphogenesis;phosphorylation;protein serine/threonine kinase activity;transferase activity;Golgi apparatus;establishment of ommatidial planar polarity;regulation of imaginal disc-derived wing size;cell-cell signaling;establishment of imaginal disc-derived wing hair orientation;membrane;establishment of epithelial cell apical/basal polarity;regulation of tube lengt…	K16674	FJX1	http://www.genome.jp/dbget-bin/www_bget?ko:K16674	Hippo signaling pathway -fly	ko04391	-	Extracellular	Extracellular serine/threonine protein kinase four-jointed OS=Drosophila melanogaster GN=fj PE=1 SV=2
FBgn0000659	3	18	4	2	0	59	8	0	0	fkh	AGB96418.1 fork head, isoform C [Drosophila melanogaster];fork head, isoform C [Drosophila melanogaster] &gt	GO:0035072;GO:0045944;GO:0019904;GO:0005700;GO:0006357;GO:0003677;GO:0043565;GO:0000976;GO:0040015;GO:0000122;GO:0061101;GO:0030308;GO:0008134;GO:0007443;GO:0007431;GO:0007435;GO:0042023;GO:0001706;GO:0003700;GO:0043069;GO:0006355;GO:0043066;GO:0007439;GO:0005634	ecdysone-mediated induction of salivary gland cell autophagic cell death;positive regulation of transcription from RNA polymerase II promoter;protein domain specific binding;polytene chromosome;regulation of transcription from RNA polymerase II promoter;DNA binding;sequence-specific DNA binding;transcription regulatory region sequence-specific DNA binding;negative regulation of multicellular orga…	K08035	FOXA2,HNF3B	http://www.genome.jp/dbget-bin/www_bget?ko:K08035	Longevity regulating pathway - multiple species;Longevity regulating pathway - worm	ko04213,ko04212	KOG3562(K)(Forkhead/HNF-3-related transcription factor)	Protein	Protein fork head OS=Drosophila melanogaster GN=fkh PE=1 SV=1
FBgn0000662	403	519	461	1079	1070	1039	831	738	940	fl(2)d	female lethal d, isoform A [Drosophila melanogaster] &gt;AAL39623.1 LD21616p [Drosophila melanogaster] &gt;AAF58334.1 female lethal d, isoform A [Drosophila melanogaster] &gt; AltName: Full=dFL(2)D &gt;ACL85896.1 fl(2)d-PA, partial [synthetic construct] &gt;ACL90731.1 fl(2)d-PA [synthetic construct];Q9Y091.2 RecName: Full=Pre-mRNA-splicing regulator female-lethal(2)D	GO:0005515;GO:0005634;GO:0007539;GO:0000375;GO:0007530;GO:0000381;GO:0019099;GO:0046331;GO:0080009;GO:0048749;GO:0008380;GO:0007275;GO:0048024	protein binding;nucleus;primary sex determination, soma;RNA splicing, via transesterification reactions;sex determination;regulation of alternative mRNA splicing, via spliceosome;female germ-line sex determination;lateral inhibition;mRNA methylation;compound eye development;RNA splicing;multicellular organism development;regulation of mRNA splicing, via spliceosome	-	-	-	-	-	KOG2991(A)(Splicing regulator)	Pre-mRNA-splicing	Pre-mRNA-splicing regulator female-lethal(2)D OS=Drosophila melanogaster GN=fl(2)d PE=1 SV=2
FBgn0000667	501.76	781.5	698.2	2372.64	2019.45	1920.11	1945.76	1390.01	2239.03	Actn	AAF45706.2 alpha actinin, isoform B [Drosophila melanogaster] &gt;XP_016037755.1 uncharacterized protein Dsimw501_GD28856, isoform E [Drosophila simulans] &gt;NP_001188532.1 alpha actinin, isoform D [Drosophila melanogaster] &gt;KQS26015.1 uncharacterized protein Dere_GG12661, isoform D [Drosophila erecta] &gt;ACL86200.1 Actn-PA, partial [synthetic construct] &gt;AGB95010.1 alpha actinin, isoform…	GO:0031532;GO:0007016;GO:0030018;GO:0005509;GO:0005515;GO:0051015;GO:0051017;GO:0051764;GO:0005925;GO:0005737;GO:0045214;GO:0007629;GO:0003779;GO:0046872	actin cytoskeleton reorganization;cytoskeletal anchoring at plasma membrane;Z disc;calcium ion binding;protein binding;actin filament binding;actin filament bundle assembly;actin crosslink formation;focal adhesion;cytoplasm;sarcomere organization;flight behavior;actin binding;metal ion binding	K05699	ACTN	http://www.genome.jp/dbget-bin/www_bget?ko:K05699	Regulation of actin cytoskeleton;Adherens junction;Focal adhesion;Tight junction;Leukocyte transendothelial migration	ko04810,ko04520,ko04510,ko04530,ko04670	KOG0035(Z)(Ca2+-binding actin-bundling protein (actinin), alpha chain (EF-Hand protein superfamily));KOG0040(Z)(Ca2+-binding actin-bundling protein (spectrin), alpha chain (EF-Hand protein superfamily))	Alpha-actinin,	Alpha-actinin, sarcomeric OS=Drosophila melanogaster GN=Actn PE=1 SV=2
FBgn0000709	262	390	304	1298	1035	1070	882	785	1075	fliI	AOQ08627.1 fliI-RA [synthetic construct] &gt;ACL84399.1 fliI-PA, partial [synthetic construct] &gt;flightless I [Drosophila melanogaster] &gt;AAC03566.1 flightless-I [Drosophila melanogaster] &gt;prf||2001494A fli protein;AAD34772.1 unknown [Drosophila melanogaster] &gt;Q24020.1 RecName: Full=Protein flightless-1; AltName: Full=Flightless-I &gt;AAF50830.2 flightless I [Drosophila melanogaster] &gt	GO:0030036;GO:0007275;GO:0010004;GO:0003779;GO:0007629;GO:0030239;GO:0051014;GO:0005509;GO:0007527	actin cytoskeleton organization;multicellular organism development;gastrulation involving germ band extension;actin binding;flight behavior;myofibril assembly;actin filament severing;calcium ion binding;adult somatic muscle development	-	-	-	-	-	-	Protein	Protein flightless-1 OS=Drosophila melanogaster GN=fliI PE=2 SV=1
FBgn0000711	616	901	675	1829	1753	1934	1669	1575	1795	flw	XP_015010878.1 uncharacterized protein Dere_GG18356, isoform B [Drosophila erecta] &gt;ACL90104.1 flw-PA [synthetic construct] &gt;AFA28437.1 FI18647p1 [Drosophila melanogaster] &gt;KQS29856.1 uncharacterized protein Dere_GG18356, isoform B [Drosophila erecta] &gt;XP_015046588.1 uncharacterized protein Dyak_GE17843, isoform B [Drosophila yakuba] &gt;XP_017101668.1 PREDICTED: serine/threonine-prot…	GO:0004722;GO:0007312;GO:0005515;GO:0007476;GO:0000164;GO:0004721;GO:0007498;GO:0014706;GO:0016787;GO:0016203;GO:0046872;GO:0031991;GO:0046329;GO:0007059;GO:0007300;GO:0006470;GO:0007155;GO:0007301;GO:1904886;GO:0017018;GO:0090263	protein serine/threonine phosphatase activity;oocyte nucleus migration involved in oocyte dorsal/ventral axis specification;protein binding;imaginal disc-derived wing morphogenesis;protein phosphatase type 1 complex;phosphoprotein phosphatase activity;mesoderm development;striated muscle tissue development;hydrolase activity;muscle attachment;metal ion binding;regulation of actomyosin contractile…	K06269	PPP1C	http://www.genome.jp/dbget-bin/www_bget?ko:K06269	Meiosis - yeast;Oocyte meiosis;Regulation of actin cytoskeleton;Focal adhesion;Hippo signaling pathway;cAMP signaling pathway;cGMP - PKG signaling pathway;mRNA surveillance pathway;Adrenergic signaling in cardiomyocytes;Vascular smooth muscle contraction;Insulin signaling pathway;Oxytocin signaling pathway;Platelet activation;Dopaminergic synapse;Long-term potentiation;Inflammatory mediator regul…	ko04113,ko04114,ko04810,ko04510,ko04390,ko04024,ko04022,ko03015,ko04261,ko04270,ko04910,ko04921,ko04611,ko04728,ko04720,ko04750	KOG0374(TR)(Serine/threonine specific protein phosphatase PP1, catalytic subunit)	Serine/threonine-protein	Serine/threonine-protein phosphatase beta isoform OS=Drosophila melanogaster GN=flw PE=1 SV=1
FBgn0000715	2	7	8	1	2	0	0	2	0	FMRFa	FMRFamide [Drosophila melanogaster] &gt;AAF58874.1 FMRFamide [Drosophila melanogaster] &gt;ACL91704.1 Fmrf-PA [synthetic construct];AAL48110.1 RH02452p [Drosophila melanogaster] &gt;ACL87119.1 Fmrf-PA, partial [synthetic construct] &gt	GO:0002209;GO:0005615;GO:0008344;GO:1900075;GO:0045822;GO:0008345;GO:0071855;GO:0007218;GO:0010459;GO:0005179;GO:0006942;GO:0005576;GO:0019233;GO:0005184	behavioral defense response;extracellular space;adult locomotory behavior;positive regulation of neuromuscular synaptic transmission;negative regulation of heart contraction;larval locomotory behavior;neuropeptide receptor binding;neuropeptide signaling pathway;negative regulation of heart rate;hormone activity;regulation of striated muscle contraction;extracellular region;sensory perception of p…	-	-	-	-	-	-	FMRFamide-related	FMRFamide-related peptides OS=Drosophila melanogaster GN=FMRFa PE=1 SV=2
FBgn0000719	218	285	207	474	451	478	389	361	497	fog	NP_001259784.1 folded gastrulation, isoform F [Drosophila melanogaster] &gt;NP_001259782.1 folded gastrulation, isoform D [Drosophila melanogaster] &gt;AGB95620.1 folded gastrulation, isoform D [Drosophila melanogaster] &gt;AOQ10890.1 fog-RB [synthetic construct];AGB95622.1 folded gastrulation, isoform F [Drosophila melanogaster] &gt;NP_001259783.1 folded gastrulation, isoform E [Drosophila melan…	GO:0007369;GO:0043519;GO:0005578;GO:0005737;GO:0016331;GO:0008360;GO:0007435;GO:0007399;GO:0070252;GO:0007275;GO:0048383;GO:0005576;GO:0001664;GO:0007411;GO:0007362;GO:0007186;GO:0007374;GO:0040034;GO:0003384;GO:0007498;GO:0000266;GO:0007476;GO:0007509;GO:0008293;GO:0021782;GO:0007472;GO:0007370	gastrulation;regulation of myosin II filament organization;proteinaceous extracellular matrix;cytoplasm;morphogenesis of embryonic epithelium;regulation of cell shape;salivary gland morphogenesis;nervous system development;actin-mediated cell contraction;multicellular organism development;mesectoderm development;extracellular region;G-protein coupled receptor binding;axon guidance;terminal region…	-	-	-	-	-	-	Protein	Protein folded gastrulation OS=Drosophila melanogaster GN=fog PE=2 SV=1
FBgn0000721	1218	2038	1606	4144	2994	3078	2937	2746	3274	for	AAX52650.1 foraging, isoform J [Drosophila melanogaster];foraging, isoform C [Drosophila melanogaster] &gt;AAF51082.2 foraging, isoform A [Drosophila melanogaster] &gt;AAG22253.1 foraging, isoform D [Drosophila melanogaster] &gt;AAS64616.1 foraging, isoform G [Drosophila melanogaster] &gt; AltName: Full=Foraging protein &gt;ACL86220.1 for-PA, partial [synthetic construct];AOQ08600.1 for-RC [synth…	GO:0030553;GO:0030510;GO:0004690;GO:0032095;GO:0005829;GO:0000166;GO:0007614;GO:0006468;GO:0005737;GO:0005886;GO:0009744;GO:0008345;GO:0004672;GO:0008016;GO:0008045;GO:0004674;GO:0016740;GO:0005524;GO:0046959;GO:0016310;GO:0030536;GO:0019233;GO:0016301;GO:0007631;GO:0004692;GO:0007616	cGMP binding;regulation of BMP signaling pathway;cyclic nucleotide-dependent protein kinase activity;regulation of response to food;cytosol;nucleotide binding;short-term memory;protein phosphorylation;cytoplasm;plasma membrane;response to sucrose;larval locomotory behavior;protein kinase activity;regulation of heart contraction;motor neuron axon guidance;protein serine/threonine kinase activity;t…	K07376	PRKG1	http://www.genome.jp/dbget-bin/www_bget?ko:K07376	Gap junction;cGMP - PKG signaling pathway;Vascular smooth muscle contraction;Salivary secretion;Regulation of lipolysis in adipocyte;Circadian entrainment;Platelet activation;Long-term depression;Olfactory transduction	ko04540,ko04022,ko04270,ko04970,ko04923,ko04713,ko04611,ko04730,ko04740	KOG0616(T)(cAMP-dependent protein kinase catalytic subunit (PKA));KOG0614(T)(cGMP-dependent protein kinase)	cGMP-dependent;cGMP-dependent	cGMP-dependent protein kinase, isozyme 2 forms cD5/T2 OS=Drosophila melanogaster GN=for PE=2 SV=3;cGMP-dependent protein kinase, isozyme 2 forms cD4/T1/T3A/T3B OS=Drosophila melanogaster GN=for PE=1 SV=3
FBgn0000723	495	502	549	2453	1889	2339	3525	2542	2826	FER	AOQ15134.1 FER-PA [synthetic construct];AAF54367.3 FER tyrosine kinase, isoform A [Drosophila melanogaster] &gt;FER tyrosine kinase, isoform E [Drosophila melanogaster] &gt;FER tyrosine kinase, isoform A [Drosophila melanogaster] &gt;AAF54366.1 FER tyrosine kinase, isoform B [Drosophila melanogaster];FER tyrosine kinase, isoform B [Drosophila melanogaster] &gt;AOQ12976.1 FER-PA [synthetic constru…	GO:0007411;GO:0016020;GO:0007275;GO:0007394;GO:0030054;GO:0004672;GO:0042127;GO:0004713;GO:0006468;GO:0004715;GO:0016301;GO:0005737;GO:0005886;GO:0046664;GO:0005912;GO:0005543;GO:0018108;GO:0016740;GO:0038083;GO:0005524;GO:0005102;GO:0019898;GO:0016310;GO:0000166;GO:0051017;GO:0008594;GO:0031234;GO:0007391;GO:0045087;GO:0007169	axon guidance;membrane;multicellular organism development;dorsal closure, elongation of leading edge cells;cell junction;protein kinase activity;regulation of cell proliferation;protein tyrosine kinase activity;protein phosphorylation;non-membrane spanning protein tyrosine kinase activity;kinase activity;cytoplasm;plasma membrane;dorsal closure, amnioserosa morphology change;adherens junction;pho…	K08889	FER,TYK3	http://www.genome.jp/dbget-bin/www_bget?ko:K08889	-	-	KOG0194(T)(Protein tyrosine kinase);KOG0197(T)(Tyrosine kinases)	Tyrosine-protein	Tyrosine-protein kinase Fer OS=Drosophila melanogaster GN=FER PE=1 SV=3
FBgn0000808	15	11	8	15	16	12	3	1	19	gd	IP03493p, partial [Drosophila melanogaster]	GO:0016787;GO:0008063;GO:0007311;GO:0004252;GO:0006508;GO:0016485;GO:0007275;GO:0009950;GO:0005576;GO:0008233;GO:0008236	hydrolase activity;Toll signaling pathway;maternal specification of dorsal/ventral axis, oocyte, germ-line encoded;serine-type endopeptidase activity;proteolysis;protein processing;multicellular organism development;dorsal/ventral axis specification;extracellular region;peptidase activity;serine-type peptidase activity	-	-	-	-	-	-	Serine	Serine protease gd OS=Drosophila melanogaster GN=gd PE=1 SV=2
FBgn0000810	473.85	349	292.49	597.31	546.9	461	377.77	346	483	fs(1)K10	AAF45758.1 female sterile (1) K10 [Drosophila melanogaster] &gt;ACL86029.1 CG3071-PA, partial [synthetic construct] &gt;ACL90804.1 CG3071-PA [synthetic construct];P13468.2 RecName: Full=DNA-binding protein K10;AAF45765.1 CG3071 [Drosophila melanogaster] &gt;AAL25454.1 LD37240p [Drosophila melanogaster] &gt;ACL90951.1 fs(1)K10-PA [synthetic construct];CG3071 [Drosophila melanogaster] &gt;CAA15702.…	GO:0017148;GO:0009953;GO:0030707;GO:0005634;GO:0008104;GO:0048477;GO:0019094;GO:0045943;GO:0008298;GO:0030515;GO:0006364;GO:0000462;GO:0007310;GO:0009267;GO:0003677;GO:0005730;GO:0034455	negative regulation of translation;dorsal/ventral pattern formation;ovarian follicle cell development;nucleus;protein localization;oogenesis;pole plasm mRNA localization;positive regulation of transcription from RNA polymerase I promoter;intracellular mRNA localization;snoRNA binding;rRNA processing;maturation of SSU-rRNA from tricistronic rRNA transcript (SSU-rRNA, 5.8S rRNA, LSU-rRNA);oocyte do…	K02524;K14549	K10;UTP15	http://www.genome.jp/dbget-bin/www_bget?ko:K02524;http://www.genome.jp/dbget-bin/www_bget?ko:K14549	Dorso-ventral axis formation;Ribosome biogenesis in eukaryotes	ko04320,ko03008	KOG0310(S)(Conserved WD40 repeat-containing protein)	DNA-binding	DNA-binding protein K10 OS=Drosophila melanogaster GN=fs(1)K10 PE=2 SV=2
FBgn0000826	11	14	11	20	21	20	21	18	19	SNF1	AAF45611.1 pan gu [Drosophila melanogaster];pan gu [Drosophila melanogaster] &gt;CAA17681.1 EG:8D8.5 [Drosophila melanogaster] &gt;AAG28782.1 protein kinase PAN GU [Drosophila melanogaster] &gt	GO:0004674;GO:0006468;GO:0016740;GO:0005524;GO:0016301;GO:0045977;GO:0007343;GO:1902554;GO:0016310;GO:0000278;GO:0007346;GO:0004672	protein serine/threonine kinase activity;protein phosphorylation;transferase activity;ATP binding;kinase activity;positive regulation of mitotic cell cycle, embryonic;egg activation;serine/threonine protein kinase complex;phosphorylation;mitotic cell cycle;regulation of mitotic cell cycle;protein kinase activity	-	-	-	-	-	KOG0583(T)(Serine/threonine protein kinase)	Sucrose	Sucrose non-fermenting protein kinase 1 OS=Fusarium virguliforme GN=SNF1 PE=3 SV=1
FBgn0000927	19	17	17	43	50	34	14	30	28	fs(1)Ya	female sterile (1) young arrest [Drosophila melanogaster] &gt;P25028.4 RecName: Full=Mitosis initiation protein fs(1)Ya &gt;AAL39687.1 LD26875p [Drosophila melanogaster] &gt;ACL85922.1 fs(1)Ya-PA, partial [synthetic construct] &gt;ACL90719.1 fs(1)Ya-PA [synthetic construct];AAF45816.2 female sterile (1) young arrest [Drosophila melanogaster] &gt	GO:0000280;GO:0007067;GO:0005737;GO:0006333;GO:0007344;GO:0006997;GO:0051301;GO:0007049;GO:0006260;GO:0005654;GO:0005515;GO:0005652;GO:0005635;GO:0030261;GO:0005634	nuclear division;mitotic cell cycle;cytoplasm;chromatin assembly or disassembly;pronuclear fusion;nucleus organization;cell division;cell cycle;DNA replication;nucleoplasm;protein binding;nuclear lamina;nuclear envelope;chromosome condensation;nucleus	-	-	-	-	-	-	Mitosis	Mitosis initiation protein fs(1)Ya OS=Drosophila melanogaster GN=fs(1)Ya PE=1 SV=4
FBgn0000928	117	86	75	229	231	198	139	125	173	SoYb	female sterile (1) Yb [Drosophila melanogaster] &gt;AAF45815.1 female sterile (1) Yb [Drosophila melanogaster]	GO:0048103;GO:0007281;GO:0005737;GO:0042078;GO:0030713;GO:0005515;GO:0030718;GO:0010526;GO:0070725;GO:0048477	somatic stem cell division;germ cell development;cytoplasm;germ-line stem cell division;ovarian follicle cell stalk formation;protein binding;germ-line stem cell population maintenance;negative regulation of transposition, RNA-mediated;Yb body;oogenesis	-	-	-	-	-	-	Putative	Putative ATP-dependent RNA helicase SoYb OS=Drosophila melanogaster GN=SoYb PE=2 SV=3
FBgn0000964	64	53	36	219	225	272	161	158	227	mafb	traffic jam, isoform B [Drosophila melanogaster] &gt;AAF53804.3 traffic jam, isoform B [Drosophila melanogaster] &gt;AOQ10627.1 tj-RB [synthetic construct]	GO:0007298;GO:0045944;GO:0003677;GO:0001228;GO:0035262;GO:0003700;GO:0008585;GO:0005634;GO:0006351;GO:0046982;GO:0008584;GO:0000981;GO:0006355;GO:0010467	border follicle cell migration;positive regulation of transcription from RNA polymerase II promoter;DNA binding;transcriptional activator activity, RNA polymerase II transcription regulatory region sequence-specific binding;gonad morphogenesis;transcription factor activity, sequence-specific DNA binding;female gonad development;nucleus;transcription, DNA-templated;protein heterodimerization activ…	-	-	-	-	-	KOG4196(K)(bZIP transcription factor MafK)	Transcription	Transcription factor MafB OS=Danio rerio GN=mafb PE=2 SV=1
FBgn0000996	271	183	182	274	284	200	300	193	426	cdt1	NP_001286451.1 double parked, isoform B [Drosophila melanogaster] &gt;AAM49924.1 LD35784p [Drosophila melanogaster] &gt;AAF99080.1 replication protein double parked [Drosophila melanogaster] &gt;AAF58141.2 double parked, isoform A [Drosophila melanogaster] &gt;AHN56249.1 double parked, isoform B [Drosophila melanogaster] &gt;AOQ15183.1 dup-PA [synthetic construct];double parked, isoform A [Drosop…	GO:0006261;GO:0007304;GO:0019730;GO:0045494;GO:0003677;GO:0005634;GO:0005515;GO:0021782;GO:0006260;GO:0007307;GO:0042065;GO:0000076;GO:0005737;GO:0000281;GO:0051298;GO:0005664;GO:0005657;GO:0042023	DNA-dependent DNA replication;chorion-containing eggshell formation;antimicrobial humoral response;photoreceptor cell maintenance;DNA binding;nucleus;protein binding;glial cell development;DNA replication;eggshell chorion gene amplification;glial cell growth;DNA replication checkpoint;cytoplasm;mitotic cytokinesis;centrosome duplication;nuclear origin of replication recognition complex;replicatio…	K10727	CDT1	http://www.genome.jp/dbget-bin/www_bget?ko:K10727	-	-	KOG4762(L)(DNA replication factor)	DNA	DNA replication factor Cdt1 OS=Xenopus laevis GN=cdt1 PE=1 SV=2
FBgn0001075	373	186	263	185	219	145	69	50	76	ft	P33450.3 RecName: Full=Cadherin-related tumor suppressor;AAF51036.1 fat [Drosophila melanogaster]; Flags: Precursor &gt; AltName: Full=Protein fat;fat [Drosophila melanogaster] &gt; Contains: RecName: Full=Ft-mito	GO:0016021;GO:0090176;GO:0007164;GO:0045926;GO:0007155;GO:0045296;GO:0035159;GO:0004872;GO:0007157;GO:0016020;GO:0005739;GO:0046620;GO:0045198;GO:0045571;GO:0008285;GO:0045317;GO:0001737;GO:0016324;GO:0035329;GO:0016337;GO:0042067;GO:0000904;GO:0007447;GO:0007476;GO:0007156;GO:0016339;GO:0005515;GO:0008283;GO:0007446;GO:0005887;GO:0005886;GO:0044331;GO:0018149;GO:0040008;GO:0016318;GO:0030178;GO:…	integral component of membrane;microtubule cytoskeleton organization involved in establishment of planar polarity;establishment of tissue polarity;negative regulation of growth;cell adhesion;cadherin binding;regulation of tube length, open tracheal system;receptor activity;heterophilic cell-cell adhesion via plasma membrane cell adhesion molecules;membrane;mitochondrion;regulation of organ growth…	K16669	FAT4	http://www.genome.jp/dbget-bin/www_bget?ko:K16669	Hippo signaling pathway - multiple species;Hippo signaling pathway -fly	ko04392,ko04391	KOG4289(T)(Cadherin EGF LAG seven-pass G-type receptor)	Cadherin-related	Cadherin-related tumor suppressor OS=Drosophila melanogaster GN=ft PE=1 SV=3
FBgn0001077	203	108	107	1	8	3	0	0	0	ftz	AAF54081.1 fushi tarazu [Drosophila melanogaster] &gt;AAD19794.1 segmentation gene [Drosophila melanogaster] &gt;ACL84245.1 ftz-PA, partial [synthetic construct] &gt;AOQ06548.1 ftz-RA [synthetic construct];P02835.2 RecName: Full=Segmentation protein fushi tarazu &gt;AAY51567.1 IP01266p [Drosophila melanogaster] &gt;ACL89199.1 ftz-PA [synthetic construct] &gt;fushi tarazu [Drosophila melanogaster]…	GO:0003677;GO:0006357;GO:0045944;GO:0003705;GO:0007350;GO:0007417;GO:0043565;GO:0000980;GO:0035282;GO:0001708;GO:0000122;GO:0007275;GO:0007366;GO:0007506;GO:0035289;GO:0035290;GO:0008354;GO:0001077;GO:0006355;GO:0005515;GO:0006351;GO:0005634	DNA binding;regulation of transcription from RNA polymerase II promoter;positive regulation of transcription from RNA polymerase II promoter;transcription factor activity, RNA polymerase II distal enhancer sequence-specific binding;blastoderm segmentation;central nervous system development;sequence-specific DNA binding;RNA polymerase II distal enhancer sequence-specific DNA binding;segmentation;c…	K09311	ANTP	http://www.genome.jp/dbget-bin/www_bget?ko:K09311	-	-	KOG0489(R)(Transcription factor zerknullt and related HOX domain proteins)	Segmentation	Segmentation protein fushi tarazu OS=Drosophila melanogaster GN=ftz PE=1 SV=2
FBgn0001078	290.9	277.04	256.22	712.37	651	731	478	505	580	ftz-f1	ftz transcription factor 1, isoform A [Drosophila melanogaster] &gt;P33244.2 RecName: Full=Nuclear hormone receptor FTZ-F1;ACM16732.1 LD15303p [Drosophila melanogaster] &gt;AOQ08736.1 ftz-f1-RB, partial [synthetic construct] &gt;NP_001246824.1 ftz transcription factor 1, isoform C [Drosophila melanogaster] &gt;AAF49231.2 ftz transcription factor 1, isoform B [Drosophila melanogaster] &gt;AFH04495…	GO:0045944;GO:0035626;GO:0010906;GO:0003677;GO:0004879;GO:0043565;GO:0007365;GO:0000976;GO:0008219;GO:0042048;GO:0055088;GO:0008270;GO:0007552;GO:0035075;GO:0090575;GO:0016319;GO:0035071;GO:0003700;GO:0046872;GO:0002165;GO:0007480;GO:0040034;GO:0005634;GO:0048813;GO:0035074;GO:0006351;GO:0005515;GO:0006357;GO:0003707;GO:0005737;GO:0046982;GO:0003682;GO:0035073;GO:0016322;GO:0008134;GO:0003712;GO:…	positive regulation of transcription from RNA polymerase II promoter;juvenile hormone mediated signaling pathway;regulation of glucose metabolic process;DNA binding;RNA polymerase II transcription factor activity, ligand-activated sequence-specific DNA binding;sequence-specific DNA binding;periodic partitioning;transcription regulatory region sequence-specific DNA binding;cell death;olfactory beh…	K08705	NR5A3,ftz-f1	http://www.genome.jp/dbget-bin/www_bget?ko:K08705	-	-	KOG4218(K)(Nuclear hormone receptor betaFTZ-F1);KOG3575(T)(FOG: Hormone receptors)	Nuclear	Nuclear hormone receptor FTZ-F1 OS=Drosophila melanogaster GN=ftz-f1 PE=1 SV=2
FBgn0001079	59	73	61	177	170	173	78	123	146	fu	LD03657p, partial [Drosophila melanogaster]	GO:0035301;GO:0006468;GO:0016301;GO:0005737;GO:0031398;GO:0007228;GO:0042073;GO:0016020;GO:0007275;GO:0043234;GO:0007367;GO:0004672;GO:0030162;GO:0007224;GO:0007293;GO:0004674;GO:0030514;GO:0042993;GO:0016740;GO:0005524;GO:0016310;GO:0031647;GO:0005515;GO:0000166	Hedgehog signaling complex;protein phosphorylation;kinase activity;cytoplasm;positive regulation of protein ubiquitination;positive regulation of hh target transcription factor activity;intraciliary transport;membrane;multicellular organism development;protein complex;segment polarity determination;protein kinase activity;regulation of proteolysis;smoothened signaling pathway;germarium-derived eg…	K06228	FU	http://www.genome.jp/dbget-bin/www_bget?ko:K06228	Hedgehog signaling pathway - fly	ko04341	KOG0598(RT)(Ribosomal protein S6 kinase and related proteins)	Serine/threonine-protein	Serine/threonine-protein kinase fused OS=Drosophila melanogaster GN=fu PE=1 SV=2
FBgn0001083	3	6	4	4	4	4	3	0	2	Svep1	AHN59616.1 furrowed, isoform C [Drosophila melanogaster] &gt;NP_001285146.1 furrowed, isoform C [Drosophila melanogaster] &gt;AOQ12021.1 fw-RA [synthetic construct];AAF48125.2 furrowed, isoform A [Drosophila melanogaster] &gt;AAO24969.1 RE10878p [Drosophila melanogaster] &gt;furrowed, isoform A [Drosophila melanogaster] &gt	GO:0050821;GO:0016020;GO:0016021;GO:0007423;GO:0007156;GO:0043296;GO:0007476;GO:0030246;GO:0042067;GO:0035317	protein stabilization;membrane;integral component of membrane;sensory organ development;homophilic cell adhesion via plasma membrane adhesion molecules;apical junction complex;imaginal disc-derived wing morphogenesis;carbohydrate binding;establishment of ommatidial planar polarity;imaginal disc-derived wing hair organization	-	-	-	-	-	KOG4297(TV)(C-type lectin)	Sushi,;Sushi,	Sushi, von Willebrand factor type A, EGF and pentraxin domain-containing protein 1 OS=Mus musculus GN=Svep1 PE=1 SV=1;Sushi, von Willebrand factor type A, EGF and pentraxin domain-containing protein 1 OS=Rattus norvegicus GN=Svep1 PE=1 SV=1
FBgn0001084	86	62	63	126	170	169	102	66	88	fuz	AAD55779.1 fuzzy [Drosophila melanogaster] &gt;AGB92786.1 fuzzy, isoform B [Drosophila melanogaster] &gt;AAB81830.1 Fuzzy [Drosophila melanogaster] &gt;O16868.1 RecName: Full=Protein fuzzy &gt;AAM29213.1 AT05453p [Drosophila melanogaster] &gt;AAF52671.1 fuzzy, isoform A [Drosophila melanogaster] &gt;NP_001260250.1 fuzzy, isoform B [Drosophila melanogaster] &gt;fuzzy, isoform A [Drosophila melanog…	GO:0005856;GO:0007163;GO:0001737;GO:0005737;GO:0001736	cytoskeleton;establishment or maintenance of cell polarity;establishment of imaginal disc-derived wing hair orientation;cytoplasm;establishment of planar polarity	-	-	-	-	-	-	Protein	Protein fuzzy OS=Drosophila melanogaster GN=fuz PE=2 SV=1
FBgn0001085	83	144	81	284	261	281	377	332	345	fz	AGB94529.1 frizzled, isoform C [Drosophila melanogaster];frizzled, isoform C [Drosophila melanogaster] &gt	GO:0001745;GO:0008356;GO:0004930;GO:0007507;GO:0005768;GO:0005938;GO:0001736;GO:0016055;GO:0005887;GO:0032231;GO:0048675;GO:0005886;GO:0007186;GO:0017147;GO:0004871;GO:0016318;GO:0008104;GO:0007275;GO:0035206;GO:0016360;GO:0045773;GO:0001737;GO:0001738;GO:0035317;GO:0042067;GO:0007464;GO:0042813;GO:0060070;GO:0008105;GO:0007476;GO:0007156;GO:0005515;GO:0007165;GO:0007166;GO:0019233;GO:0016021;GO:…	compound eye morphogenesis;asymmetric cell division;G-protein coupled receptor activity;heart development;endosome;cell cortex;establishment of planar polarity;Wnt signaling pathway;integral component of plasma membrane;regulation of actin filament bundle assembly;axon extension;plasma membrane;G-protein coupled receptor signaling pathway;Wnt-protein binding;signal transducer activity;ommatidial …	K02432	FZD1_7,fz	http://www.genome.jp/dbget-bin/www_bget?ko:K02432	Signaling pathways regulating pluripotency of stem cells;Hippo signaling pathway;Wnt signaling pathway;mTOR signaling pathway;Melanogenesis	ko04550,ko04390,ko04310,ko04150,ko04916	KOG3577(T)(Smoothened and related G-protein-coupled receptors)	Frizzled	Frizzled OS=Drosophila melanogaster GN=fz PE=1 SV=1
FBgn0001086	1291	684	670	270	451	205	168	169	248	Cdc20	AOQ10380.1 fzy-RA [synthetic construct];ACL68690.1 FI02843p [Drosophila melanogaster] &gt;ABK57089.1 LD44795p [Drosophila melanogaster] &gt;fizzy [Drosophila melanogaster] &gt;ACL86364.1 fzy-PA, partial [synthetic construct] &gt;AAF53523.1 fizzy [Drosophila melanogaster] &gt;AAA83150.1 Method: conceptual translation supplied by author [Drosophila melanogaster] &gt	GO:0007144;GO:0007067;GO:0007147;GO:0031145;GO:0030718;GO:0007096;GO:0022008;GO:0000776;GO:0097150;GO:1904668;GO:0000278;GO:0005737;GO:0060547;GO:0010997;GO:0006909;GO:0005680;GO:0030162;GO:0005819;GO:0097027;GO:0030163;GO:0061630;GO:0005813	female meiosis I;mitotic cell cycle;female meiosis II;anaphase-promoting complex-dependent catabolic process;germ-line stem cell population maintenance;regulation of exit from mitosis;neurogenesis;kinetochore;neuronal stem cell population maintenance;positive regulation of ubiquitin protein ligase activity;mitotic cell cycle;cytoplasm;negative regulation of necrotic cell death;anaphase-promoting …	K03363	CDC20	http://www.genome.jp/dbget-bin/www_bget?ko:K03363	Cell cycle;Cell cycle - yeast;Meiosis - yeast;Oocyte meiosis;Ubiquitin mediated proteolysis	ko04110,ko04111,ko04113,ko04114,ko04120	KOG0305(DO)(Anaphase promoting complex, Cdc20, Cdh1, and Ama1 subunits)	Cell	Cell division cycle protein 20 homolog OS=Mus musculus GN=Cdc20 PE=1 SV=2
FBgn0001087	456	479	410	622	602	559	557	456	535	g	AGB95370.1 garnet, isoform D [Drosophila melanogaster];garnet, isoform D [Drosophila melanogaster] &gt;garnet, isoform B [Drosophila melanogaster] &gt;AAF48307.2 garnet, isoform B [Drosophila melanogaster]	GO:0007041;GO:0006810;GO:0006895;GO:0008055;GO:0008565;GO:0030123;GO:0005794;GO:0060967;GO:0008057;GO:0046907;GO:0030665;GO:0006897;GO:0005783;GO:0016192;GO:0016020;GO:0006727;GO:0031410;GO:0008340;GO:0005798;GO:0030131;GO:0006726;GO:0006886;GO:0007040;GO:0015031;GO:0005795;GO:0007220;GO:0005770;GO:0006887;GO:0030117;GO:0048072	lysosomal transport;transport;Golgi to endosome transport;ocellus pigment biosynthetic process;protein transporter activity;AP-3 adaptor complex;Golgi apparatus;negative regulation of gene silencing by RNA;eye pigment granule organization;intracellular transport;clathrin-coated vesicle membrane;endocytosis;endoplasmic reticulum;vesicle-mediated transport;membrane;ommochrome biosynthetic process;c…	K12396	AP3D	http://www.genome.jp/dbget-bin/www_bget?ko:K12396	Lysosome	ko04142	KOG1077(U)(Vesicle coat complex AP-2, alpha subunit);KOG1059(U)(Vesicle coat complex AP-3, delta subunit)	AP-3	AP-3 complex subunit delta OS=Drosophila melanogaster GN=g PE=1 SV=4
FBgn0001089	363	224	187	290	156	598	48	65	42	GLB1	AGB92656.1 beta galactosidase, isoform B [Drosophila melanogaster];beta galactosidase, isoform A [Drosophila melanogaster] &gt;AAM50936.1 LP09580p [Drosophila melanogaster] &gt;beta galactosidase, isoform B [Drosophila melanogaster] &gt;AAF52321.2 beta galactosidase, isoform A [Drosophila melanogaster] &gt;AOQ12891.1 Gal-PA [synthetic construct]	GO:0016798;GO:0004565;GO:0004553;GO:0016787;GO:0008152;GO:0005773;GO:0005975;GO:0042803;GO:0016021;GO:0006012;GO:0016020	hydrolase activity, acting on glycosyl bonds;beta-galactosidase activity;hydrolase activity, hydrolyzing O-glycosyl compounds;hydrolase activity;metabolic process;vacuole;carbohydrate metabolic process;protein homodimerization activity;integral component of membrane;galactose metabolic process;membrane	K12309	GLB1,ELNR1	http://www.genome.jp/dbget-bin/www_bget?ko:K12309	Lysosome;Galactose metabolism;Glycosaminoglycan degradation;Glycosphingolipid biosynthesis - ganglio series;Other glycan degradation;Sphingolipid metabolism	ko04142,ko00052,ko00531,ko00604,ko00511,ko00600	KOG0496(G)(Beta-galactosidase)	Beta-galactosidase	Beta-galactosidase OS=Felis catus GN=GLB1 PE=2 SV=1
FBgn0001090	1457	1284	1426	1086	1246	1095	822	657	1430	bnb	AAN09477.1 bangles and beads, isoform C [Drosophila melanogaster] &gt;P29746.1 RecName: Full=Protein bangles and beads &gt;ACL85224.1 bnb-PA, partial [synthetic construct] &gt;NP_728203.1 bangles and beads, isoform D [Drosophila melanogaster] &gt;AAL28230.1 GH12078p [Drosophila melanogaster] &gt;ACL90129.1 bnb-PA [synthetic construct];AAF48888.1 bangles and beads, isoform B [Drosophila melanogast…	GO:0042063;GO:0003674;GO:0005575;GO:0007275	gliogenesis;molecular_function;cellular_component;multicellular organism development	-	-	-	-	-	-	Protein	Protein bangles and beads OS=Drosophila melanogaster GN=bnb PE=1 SV=1
FBgn0001091	1274	2926	1887	5945	5325	5613	5776	4679	5387	Gapdh1	AltName: Full=Glyceraldehyde-3-phosphate dehydrogenase I; Short=GAPDH I &gt;ABH06718.1 glyceraldehyde 3 phosphate dehydrogenase 1, partial [Drosophila melanogaster] &gt;ABH06724.1 glyceraldehyde 3 phosphate dehydrogenase 1, partial [Drosophila melanogaster] &gt;ABC66066.1 glyceraldehyde 3 phosphate dehydrogenase 1, isoform B [Drosophila melanogaster] &gt;AAO42649.1 LD24323p [Drosophila melanogast…	GO:0031430;GO:0005811;GO:0007520;GO:0005737;GO:0007525;GO:0055114;GO:0006096;GO:0004365;GO:0051287;GO:0006006;GO:0030018;GO:0016620;GO:0016491;GO:0050661	M band;lipid droplet;myoblast fusion;cytoplasm;somatic muscle development;oxidation-reduction process;glycolytic process;glyceraldehyde-3-phosphate dehydrogenase (NAD+) (phosphorylating) activity;NAD binding;glucose metabolic process;Z disc;oxidoreductase activity, acting on the aldehyde or oxo group of donors, NAD or NADP as acceptor;oxidoreductase activity;NADP binding	K00134	GAPDH,gapA	http://www.genome.jp/dbget-bin/www_bget?ko:K00134	HIF-1 signaling pathway;Glycolysis / Gluconeogenesis;Carbon fixation in photosynthetic organisms;Biosynthesis of amino acids;Carbon metabolism	ko04066,ko00010,ko00710,ko01230,ko01200	KOG0657(G)(Glyceraldehyde 3-phosphate dehydrogenase)	Glyceraldehyde-3-phosphate	Glyceraldehyde-3-phosphate dehydrogenase 1 OS=Drosophila melanogaster GN=Gapdh1 PE=2 SV=2
FBgn0001092	2219	3657	2634	6046	5642	6474	5049	4068	4822	Gapdh2	ABH06740.1 glyceraldehyde 3 phosphate dehydrogenase 2, partial [Drosophila yakuba] &gt;EDX01848.1 uncharacterized protein Dyak_GE17231 [Drosophila yakuba] &gt;ABH06749.1 glyceraldehyde 3 phosphate dehydrogenase 2, partial [Drosophila melanogaster] &gt;NP_001259584.1 glyceraldehyde 3 phosphate dehydrogenase 2, isoform C [Drosophila melanogaster] &gt;ABH06753.1 glyceraldehyde 3 phosphate dehydrogen…	GO:0055114;GO:0005811;GO:0005737;GO:0006096;GO:0005875;GO:0050661;GO:0016491;GO:0016620;GO:0006006;GO:0004365;GO:0051287	oxidation-reduction process;lipid droplet;cytoplasm;glycolytic process;microtubule associated complex;NADP binding;oxidoreductase activity;oxidoreductase activity, acting on the aldehyde or oxo group of donors, NAD or NADP as acceptor;glucose metabolic process;glyceraldehyde-3-phosphate dehydrogenase (NAD+) (phosphorylating) activity;NAD binding	K00134	GAPDH,gapA	http://www.genome.jp/dbget-bin/www_bget?ko:K00134	HIF-1 signaling pathway;Glycolysis / Gluconeogenesis;Carbon fixation in photosynthetic organisms;Biosynthesis of amino acids;Carbon metabolism	ko04066,ko00010,ko00710,ko01230,ko01200	KOG0657(G)(Glyceraldehyde 3-phosphate dehydrogenase)	Glyceraldehyde-3-phosphate	Glyceraldehyde-3-phosphate dehydrogenase 2 OS=Drosophila melanogaster GN=Gapdh2 PE=1 SV=2
FBgn0001098	2447	3051	2628	6614	6066	7766	5397	4272	6448	Gdh	glutamate dehydrogenase (NAD(P)+) [Drosophila melanogaster];glutamate dehydrogenase, short peptide [Drosophila melanogaster];AOQ13384.1 Gdh-PA [synthetic construct]; Flags: Precursor &gt;AAS65200.1 glutamate dehydrogenase, isoform F [Drosophila melanogaster];AAF56209.5 glutamate dehydrogenase, isoform A [Drosophila melanogaster] &gt;AAL28871.1 LD23954p [Drosophila melanogaster] &gt; Short=GDH;glu…	GO:0005739;GO:0006116;GO:0009060;GO:0042802;GO:0005759;GO:0055114;GO:0006520;GO:0046693;GO:0005737;GO:0005829;GO:0004352;GO:0000166;GO:0019551;GO:0005525;GO:0005524;GO:0004353;GO:0016491;GO:0006536	mitochondrion;NADH oxidation;aerobic respiration;identical protein binding;mitochondrial matrix;oxidation-reduction process;cellular amino acid metabolic process;sperm storage;cytoplasm;cytosol;glutamate dehydrogenase (NAD+) activity;nucleotide binding;glutamate catabolic process to 2-oxoglutarate;GTP binding;ATP binding;glutamate dehydrogenase [NAD(P)+] activity;oxidoreductase activity;glutamate…	K00261	GLUD1_2,gdhA	http://www.genome.jp/dbget-bin/www_bget?ko:K00261	Necroptosis;Alanine, aspartate and glutamate metabolism;Arginine biosynthesis;Nitrogen metabolism;D-Glutamine and D-glutamate metabolism;Carbon metabolism;Proximal tubule bicarbonate reclamation	ko04217,ko00250,ko00220,ko00910,ko00471,ko01200,ko04964	KOG2250(E)(Glutamate/leucine/phenylalanine/valine dehydrogenases)	Glutamate	Glutamate dehydrogenase, mitochondrial OS=Drosophila melanogaster GN=Gdh PE=1 SV=2
FBgn0001099	11172.7	7257.24	8334.11	198.91	947.94	132.6	106.39	129.53	84.34	gdl	NP_001261877.1 gonadal, isoform B [Drosophila melanogaster] &gt;ACL88376.1 gdl-PA, partial [synthetic construct] &gt;AAF49633.1 gonadal, isoform A [Drosophila melanogaster] &gt;AOQ11348.1 gdl-RA [synthetic construct];AGB94570.1 gonadal, isoform B [Drosophila melanogaster] &gt;gonadal, isoform A [Drosophila melanogaster] &gt;P22468.3 RecName: Full=Gonadal protein gdl &gt;AHN58096.1 gonadal, isofor…	GO:0048477;GO:0007283	oogenesis;spermatogenesis	-	-	-	-	-	-	Gonadal	Gonadal protein gdl OS=Drosophila melanogaster GN=gdl PE=1 SV=3
FBgn0001104	533	527	477	1643	1362	1634	1912	1599	1787	Galphai	AltName: Full=Guanine nucleotide-binding protein G(i) subunit alpha 65A &gt;ACL84911.1 G-ialpha65A-PA, partial [synthetic construct] &gt;AAK93094.1 LD22201p [Drosophila melanogaster] &gt;ACL89844.1 G-ialpha65A-PA [synthetic construct] &gt;G protein alpha i subunit [Drosophila melanogaster] &gt;AAF50626.1 G protein alpha i subunit [Drosophila melanogaster] &gt;AEP16436.1 G-ialpha65A protein [synth…	GO:0046872;GO:0007188;GO:0055059;GO:0019991;GO:0016324;GO:0007165;GO:0003924;GO:0005515;GO:0005834;GO:0005525;GO:0003677;GO:0016020;GO:0019722;GO:0045179;GO:0005938;GO:0000166;GO:0008356;GO:0032880;GO:0030866;GO:0005886;GO:0045167;GO:0019001;GO:0032291;GO:0051294;GO:0031683;GO:0060857;GO:0007186;GO:0004871;GO:0001664;GO:0007419	metal ion binding;adenylate cyclase-modulating G-protein coupled receptor signaling pathway;asymmetric neuroblast division;septate junction assembly;apical plasma membrane;signal transduction;GTPase activity;protein binding;heterotrimeric G-protein complex;GTP binding;DNA binding;membrane;calcium-mediated signaling;apical cortex;cell cortex;nucleotide binding;asymmetric cell division;regulation o…	K04630	GNAI	http://www.genome.jp/dbget-bin/www_bget?ko:K04630	Gap junction;Apelin signaling pathway;Rap1 signaling pathway;Sphingolipid signaling pathway;cAMP signaling pathway;cGMP - PKG signaling pathway;Adrenergic signaling in cardiomyocytes;Axon guidance;Gastric acid secretion;Estrogen signaling pathway;Melanogenesis;Oxytocin signaling pathway;Progesterone-mediated oocyte maturation;Regulation of lipolysis in adipocyte;Renin secretion;Circadian entrainm…	ko04540,ko04371,ko04015,ko04071,ko04024,ko04022,ko04261,ko04360,ko04971,ko04915,ko04916,ko04921,ko04914,ko04923,ko04924,ko04713,ko04062,ko04670,ko04611,ko04725,ko04728,ko04727,ko04724,ko04730,ko04723,ko04726	KOG0082(DT)(G-protein alpha subunit (small G protein superfamily))	G	G protein alpha i subunit OS=Drosophila melanogaster GN=Galphai PE=1 SV=2
FBgn0001105	2973	2475	2253	3384	3574	3815	3036	2613	2483	Gbeta13F	NP_001303567.1 G protein beta-subunit 13F, isoform H [Drosophila melanogaster] &gt;AAL13795.1 LD25526p [Drosophila melanogaster] &gt;AAS65363.1 G protein beta-subunit 13F, isoform F [Drosophila melanogaster] &gt;XP_016039497.1 uncharacterized protein Dsimw501_GD17247, isoform D [Drosophila simulans] &gt;AAS65360.1 G protein beta-subunit 13F, isoform C [Drosophila melanogaster] &gt;G protein beta-…	GO:0048383;GO:0004871;GO:0007186;GO:0005886;GO:0060027;GO:0043519;GO:0007165;GO:0003924;GO:0010470;GO:0003380;GO:0005834;GO:0045176;GO:0005875;GO:0007015;GO:0003674;GO:0061343;GO:0055059	mesectoderm development;signal transducer activity;G-protein coupled receptor signaling pathway;plasma membrane;convergent extension involved in gastrulation;regulation of myosin II filament organization;signal transduction;GTPase activity;regulation of gastrulation;establishment or maintenance of cytoskeleton polarity involved in gastrulation;heterotrimeric G-protein complex;apical protein local…	K04536	GNB1	http://www.genome.jp/dbget-bin/www_bget?ko:K04536	Apelin signaling pathway;MAPK signaling pathway - yeast;PI3K-Akt signaling pathway;Ras signaling pathway;Circadian entrainment;Chemokine signaling pathway;Cholinergic synapse;Dopaminergic synapse;GABAergic synapse;Glutamatergic synapse;Retrograde endocannabinoid signaling;Serotonergic synapse;Olfactory transduction;Phototransduction	ko04371,ko04011,ko04151,ko04014,ko04713,ko04062,ko04725,ko04728,ko04727,ko04724,ko04723,ko04726,ko04740,ko04744	KOG0286(R)(G-protein beta subunit)	Guanine	Guanine nucleotide-binding protein subunit beta-1 OS=Drosophila melanogaster GN=Gbeta13F PE=1 SV=1
FBgn0001108	2054	1447	1398	2421	2070	2108	1430	1279	1778	Gl	Short=DAP-150;ACI15754.1 FI03254p [Drosophila melanogaster] &gt;AOQ07813.1 Gl-RA, partial [synthetic construct]; AltName: Full=Protein glued &gt; Short=DP-150;dynactin 1, p150 subunit [Drosophila melanogaster] &gt;P13496.2 RecName: Full=Dynactin subunit 1;AAF49788.1 dynactin 1, p150 subunit [Drosophila melanogaster] &gt; AltName: Full=150 kDa dynein-associated polypeptide	GO:0005874;GO:0007018;GO:0030286;GO:0006886;GO:0031616;GO:0001754;GO:0035371;GO:0048675;GO:0030496;GO:0051299;GO:0005737;GO:0005813;GO:0001751;GO:0042052;GO:0042051;GO:0051383;GO:0005818;GO:0010970;GO:0048491;GO:0007349;GO:0051256;GO:0005869;GO:0001709;GO:0022008;GO:0051225;GO:0005739;GO:0045198;GO:0005856;GO:0070840;GO:0016330;GO:0005876;GO:0003774;GO:0051642;GO:0005828;GO:0051028;GO:0007067;GO:…	microtubule;microtubule-based movement;dynein complex;intracellular protein transport;spindle pole centrosome;eye photoreceptor cell differentiation;microtubule plus-end;axon extension;midbody;centrosome separation;cytoplasm;centrosome;compound eye photoreceptor cell differentiation;rhabdomere development;compound eye photoreceptor development;kinetochore organization;aster;transport along microt…	K04648	DCTN1	http://www.genome.jp/dbget-bin/www_bget?ko:K04648	Vasopressin-regulated water reabsorption	ko04962	KOG3206(O)(Alpha-tubulin folding cofactor B)	Dynactin	Dynactin subunit 1 OS=Drosophila melanogaster GN=Gl PE=1 SV=2
FBgn0001112	1752	6013	5493	18734	20594	14461	23064	21484	16632	Gld	Contains: RecName: Full=Glucose dehydrogenase [FAD, quinone] short protein; Flags: Precursor;RecName: Full=Glucose dehydrogenase [FAD, quinone]	GO:0016491;GO:0006006;GO:0004344;GO:0055114;GO:0050660;GO:0019233;GO:0046693;GO:0042335;GO:0008364;GO:0016614;GO:0005576	oxidoreductase activity;glucose metabolic process;glucose dehydrogenase activity;oxidation-reduction process;flavin adenine dinucleotide binding;sensory perception of pain;sperm storage;cuticle development;pupal chitin-based cuticle development;oxidoreductase activity, acting on CH-OH group of donors;extracellular region	K00108	betA,CHDH	http://www.genome.jp/dbget-bin/www_bget?ko:K00108	Glycine, serine and threonine metabolism	ko00260	-	Glucose	Glucose dehydrogenase [FAD, quinone] OS=Drosophila melanogaster GN=Gld PE=3 SV=3
FBgn0001114	453	371	431	260	312	271	181	149	264	Glt	glutactin, isoform A [Drosophila melanogaster] &gt;AAN10678.1 glutactin, isoform A [Drosophila melanogaster] &gt;NP_001245946.1 glutactin, isoform D [Drosophila melanogaster] &gt;P33438.2 RecName: Full=Glutactin;AOQ11498.1 Glt-RA [synthetic construct];AFH03620.1 glutactin, isoform D [Drosophila melanogaster] &gt; Flags: Precursor &gt;AAL39921.1 SD01663p [Drosophila melanogaster] &gt;ACL86306.1 Gl…	GO:0009986;GO:0005615;GO:0005509;GO:0052689;GO:0042043;GO:0005578;GO:0005887;GO:0016787;GO:0008045;GO:0050804;GO:0005604;GO:0019233;GO:0007158;GO:0007416;GO:0004872;GO:0005576;GO:0016201;GO:0045202;GO:0098542	cell surface;extracellular space;calcium ion binding;carboxylic ester hydrolase activity;neurexin family protein binding;proteinaceous extracellular matrix;integral component of plasma membrane;hydrolase activity;motor neuron axon guidance;modulation of synaptic transmission;basement membrane;sensory perception of pain;neuron cell-cell adhesion;synapse assembly;receptor activity;extracellular reg…	-	-	-	-	-	KOG1516(R)(Carboxylesterase and related proteins)	Glutactin	Glutactin OS=Drosophila melanogaster GN=Glt PE=1 SV=2
FBgn0001120	3	8	6	14	16	20	29	26	29	-	CAR93413.1 CG5272-PA [Drosophila melanogaster] &gt;CAL26347.1 CG5272 [Drosophila melanogaster] &gt;AAF49700.1 giant nuclei [Drosophila melanogaster] &gt;giant nuclei [Drosophila melanogaster] &gt;CAD89883.1 Gnu protein [Drosophila melanogaster] &gt;CAR93408.1 CG5272-PA [Drosophila melanogaster] &gt;CAL26348.1 CG5272 [Drosophila melanogaster] &gt;CAR93410.1 CG5272-PA [Drosophila melanogaster] &gt;…	GO:0007067;GO:0051726;GO:0005634;GO:0007343;GO:0005737;GO:0003674;GO:0008156;GO:0007346	mitotic cell cycle;regulation of cell cycle;nucleus;egg activation;cytoplasm;molecular_function;negative regulation of DNA replication;regulation of mitotic cell cycle	-	-	-	-	-	-	-	-
FBgn0001122	850	655	677	706	643	820	658	499	849	Galphao	XP_015054139.1 uncharacterized protein Dyak_GE19363, isoform C [Drosophila yakuba] &gt;AAF58789.1 G protein alpha o subunit, isoform B [Drosophila melanogaster] &gt;XP_015054138.1 uncharacterized protein Dyak_GE19363, isoform B [Drosophila yakuba] &gt;XP_002089949.1 uncharacterized protein Dyak_GE19363, isoform A [Drosophila yakuba] &gt;AAA28577.1 guanine nucleotide-binding regulatory protein [Dr…	GO:0050916;GO:0050965;GO:0050774;GO:0045886;GO:0005515;GO:0003924;GO:0007165;GO:0005525;GO:0005834;GO:0042595;GO:0046872;GO:0001737;GO:0019991;GO:0007188;GO:0060857;GO:0031683;GO:0001664;GO:0007419;GO:0004871;GO:0007186;GO:0019001;GO:0005886;GO:0032291;GO:0000166;GO:0016055;GO:0007507;GO:0030866;GO:0008356;GO:0019722;GO:0061343	sensory perception of sweet taste;detection of temperature stimulus involved in sensory perception of pain;negative regulation of dendrite morphogenesis;negative regulation of synaptic growth at neuromuscular junction;protein binding;GTPase activity;signal transduction;GTP binding;heterotrimeric G-protein complex;behavioral response to starvation;metal ion binding;establishment of imaginal disc-d…	K04534	GNAO,G-ALPHA-O	http://www.genome.jp/dbget-bin/www_bget?ko:K04534	Rap1 signaling pathway;Estrogen signaling pathway;Melanogenesis;Oxytocin signaling pathway;Circadian entrainment;Cholinergic synapse;Dopaminergic synapse;GABAergic synapse;Glutamatergic synapse;Long-term depression;Retrograde endocannabinoid signaling;Serotonergic synapse	ko04015,ko04915,ko04916,ko04921,ko04713,ko04725,ko04728,ko04727,ko04724,ko04730,ko04723,ko04726	KOG0082(DT)(G-protein alpha subunit (small G protein superfamily))	G	G protein alpha o subunit OS=Drosophila melanogaster GN=Galphao PE=1 SV=1
FBgn0001123	696	1170	691	1674	1439	1575	1431	1143	1335	G-salpha60A	XP_016941197.1 PREDICTED: guanine nucleotide-binding protein G(s) subunit alpha isoform X2 [Drosophila suzukii] &gt;ACL86179.1 G-salpha60A-PB, partial [synthetic construct] &gt;AAA28579.1 guanine nucleotide-binding protein (Gs-alpha-L) [Drosophila melanogaster] &gt;XP_016029334.1 uncharacterized protein Dsimw501_GD11812, isoform A [Drosophila simulans] &gt;XP_015012672.1 uncharacterized protein D…	GO:0007186;GO:0004871;GO:0031683;GO:0022416;GO:0019001;GO:0005886;GO:0000166;GO:0050916;GO:0048148;GO:0010353;GO:0007268;GO:0035220;GO:0007528;GO:0005834;GO:0005525;GO:0005604;GO:0007476;GO:0003924;GO:0007165;GO:0007191;GO:2000253;GO:0007632;GO:0007611;GO:0046872;GO:0002165	G-protein coupled receptor signaling pathway;signal transducer activity;G-protein beta/gamma-subunit complex binding;chaeta development;guanyl nucleotide binding;plasma membrane;nucleotide binding;sensory perception of sweet taste;behavioral response to cocaine;response to trehalose;chemical synaptic transmission;wing disc development;neuromuscular junction development;heterotrimeric G-protein co…	K04632	GNAS	http://www.genome.jp/dbget-bin/www_bget?ko:K04632	Gap junction;Calcium signaling pathway;Phospholipase D signaling pathway;Rap1 signaling pathway;cAMP signaling pathway;Adrenergic signaling in cardiomyocytes;Vascular smooth muscle contraction;Bile secretion;Gastric acid secretion;Pancreatic secretion;Salivary secretion;Aldosterone synthesis and secretion;Estrogen signaling pathway;Glucagon signaling pathway;GnRH signaling pathway;Insulin secreti…	ko04540,ko04020,ko04072,ko04015,ko04024,ko04261,ko04270,ko04976,ko04971,ko04972,ko04970,ko04925,ko04915,ko04922,ko04912,ko04911,ko04916,ko04913,ko04921,ko04923,ko04924,ko04918,ko04713,ko04961,ko04962,ko04611,ko04728,ko04724,ko04730,ko04726,ko04750	KOG0082(DT)(G-protein alpha subunit (small G protein superfamily));KOG0099(T)(G protein subunit Galphas, small G protein superfamily)	Guanine;G	Guanine nucleotide-binding protein G(s) subunit alpha OS=Drosophila pseudoobscura pseudoobscura GN=G-salpha60A PE=3 SV=1;G protein alpha s subunit OS=Drosophila melanogaster GN=Galphas PE=2 SV=1
FBgn0001124	11013	7854	7390	3437	3844	3185	2354	2055	2530	got-1.2	glutamate oxaloacetate transaminase 1, isoform B [Drosophila melanogaster] &gt;AT16867p, partial [Drosophila melanogaster];AAM70954.1 glutamate oxaloacetate transaminase 1, isoform B [Drosophila melanogaster]	GO:0007476;GO:0016740;GO:0005739;GO:0004069;GO:0008483;GO:0006537;GO:0005759;GO:0030170;GO:0006520;GO:0080130;GO:0005829;GO:0005777;GO:0006532;GO:0009058;GO:0006531;GO:0003824;GO:0042802	imaginal disc-derived wing morphogenesis;transferase activity;mitochondrion;L-aspartate:2-oxoglutarate aminotransferase activity;transaminase activity;glutamate biosynthetic process;mitochondrial matrix;pyridoxal phosphate binding;cellular amino acid metabolic process;L-phenylalanine:2-oxoglutarate aminotransferase activity;cytosol;peroxisome;aspartate biosynthetic process;biosynthetic process;as…	K14454	GOT1	http://www.genome.jp/dbget-bin/www_bget?ko:K14454	Alanine, aspartate and glutamate metabolism;Arginine and proline metabolism;Arginine biosynthesis;Cysteine and methionine metabolism;Phenylalanine metabolism;Phenylalanine, tyrosine and tryptophan biosynthesis;Tyrosine metabolism;Isoquinoline alkaloid biosynthesis;Tropane, piperidine and pyridine alkaloid biosynthesis;Carbon fixation in photosynthetic organisms;2-Oxocarboxylic acid metabolism;Bio…	ko00250,ko00330,ko00220,ko00270,ko00360,ko00400,ko00350,ko00950,ko00960,ko00710,ko01210,ko01230,ko01200	KOG1411(E)(Aspartate aminotransferase/Glutamic oxaloacetic transaminase AAT1/GOT2);KOG1412(E)(Aspartate aminotransferase/Glutamic oxaloacetic transaminase AAT2/GOT1)	Probable	Probable aspartate aminotransferase, cytoplasmic OS=Caenorhabditis elegans GN=got-1.2 PE=3 SV=1
FBgn0001125	4567	4253	4121	3441	3775	3278	3730	2885	3272	GOT2	AAN10437.1 glutamate oxaloacetate transaminase 2, isoform B [Drosophila melanogaster] &gt;glutamate oxaloacetate transaminase 2, isoform B [Drosophila melanogaster] &gt;ADU79244.1 AT13631p [Drosophila melanogaster] &gt;AOQ03744.1 Got2-RB, partial [synthetic construct];FI18103p1, partial [Drosophila melanogaster]	GO:0008483;GO:0005739;GO:0004069;GO:0006537;GO:0007416;GO:0005759;GO:0006520;GO:0080130;GO:0030170;GO:0016740;GO:0006531;GO:0042802;GO:0003824;GO:0005811;GO:0006533;GO:0009058;GO:0045213	transaminase activity;mitochondrion;L-aspartate:2-oxoglutarate aminotransferase activity;glutamate biosynthetic process;synapse assembly;mitochondrial matrix;cellular amino acid metabolic process;L-phenylalanine:2-oxoglutarate aminotransferase activity;pyridoxal phosphate binding;transferase activity;aspartate metabolic process;identical protein binding;catalytic activity;lipid droplet;aspartate …	K14455	GOT2	http://www.genome.jp/dbget-bin/www_bget?ko:K14455	Alanine, aspartate and glutamate metabolism;Arginine and proline metabolism;Arginine biosynthesis;Cysteine and methionine metabolism;Phenylalanine metabolism;Phenylalanine, tyrosine and tryptophan biosynthesis;Tyrosine metabolism;Isoquinoline alkaloid biosynthesis;Tropane, piperidine and pyridine alkaloid biosynthesis;Carbon fixation in photosynthetic organisms;2-Oxocarboxylic acid metabolism;Bio…	ko00250,ko00330,ko00220,ko00270,ko00360,ko00400,ko00350,ko00950,ko00960,ko00710,ko01210,ko01230,ko01200,ko04975	KOG1411(E)(Aspartate aminotransferase/Glutamic oxaloacetic transaminase AAT1/GOT2)	Aspartate	Aspartate aminotransferase, mitochondrial OS=Homo sapiens GN=GOT2 PE=1 SV=3
FBgn0001128	1536.44	2699.49	1809.41	10856.9	7950.95	9662.9	10657.2	8744.57	9070.56	Gpdh	KMY88404.1 glycerol 3 phosphate dehydrogenase, isoform B [Drosophila simulans] &gt;glycerol 3 phosphate dehydrogenase, isoform C [Drosophila melanogaster] &gt; Short=GPDH-C; Short=GPD-C;AAN10562.1 glycerol 3 phosphate dehydrogenase, isoform C [Drosophila melanogaster] &gt;AGB92649.1 glycerol 3 phosphate dehydrogenase, isoform G [Drosophila melanogaster] &gt;RecName: Full=Glycerol-3-phosphate dehy…	GO:0016491;GO:0051287;GO:0006641;GO:0055093;GO:0005975;GO:0006067;GO:0030018;GO:0055114;GO:0006127;GO:0042803;GO:0016616;GO:0007629;GO:0009331;GO:0006650;GO:0005811;GO:0005737;GO:0046168;GO:0004367;GO:0006072;GO:0031430	oxidoreductase activity;NAD binding;triglyceride metabolic process;response to hyperoxia;carbohydrate metabolic process;ethanol metabolic process;Z disc;oxidation-reduction process;glycerophosphate shuttle;protein homodimerization activity;oxidoreductase activity, acting on the CH-OH group of donors, NAD or NADP as acceptor;flight behavior;glycerol-3-phosphate dehydrogenase complex;glycerophospho…	K00006	GPD1	http://www.genome.jp/dbget-bin/www_bget?ko:K00006	MAPK signaling pathway - yeast;Glycerophospholipid metabolism	ko04011,ko00564	KOG2711(C)(Glycerol-3-phosphate dehydrogenase/dihydroxyacetone 3-phosphate reductase)	Glycerol-3-phosphate	Glycerol-3-phosphate dehydrogenase [NAD(+)], cytoplasmic OS=Drosophila melanogaster GN=Gpdh PE=1 SV=3
FBgn0001133	186	252	165	380	342	353	309	264	340	grau	AAF25356.1 transcription factor Grauzone [Drosophila melanogaster] &gt;AAF46653.2 grauzone [Drosophila melanogaster] &gt;Q9U405.1 RecName: Full=Transcription factor grauzone &gt;grauzone [Drosophila melanogaster] &gt;AOQ13242.1 grau-PA [synthetic construct];AOQ11142.1 grau-RA [synthetic construct] &gt;ACL85032.1 grau-PA, partial [synthetic construct] &gt;AAK77269.1 GH04731p [Drosophila melanogast…	GO:0045944;GO:0003677;GO:0045143;GO:0003676;GO:0051321;GO:0000987;GO:0008270;GO:0003700;GO:0046872;GO:0005634;GO:0007343;GO:0006351;GO:0006357;GO:0007143;GO:0007279;GO:0007349;GO:0006355;GO:0006366	positive regulation of transcription from RNA polymerase II promoter;DNA binding;homologous chromosome segregation;nucleic acid binding;meiotic cell cycle;core promoter proximal region sequence-specific DNA binding;zinc ion binding;transcription factor activity, sequence-specific DNA binding;metal ion binding;nucleus;egg activation;transcription, DNA-templated;regulation of transcription from RNA…	-	-	-	-	-	-	Transcription	Transcription factor grauzone OS=Drosophila melanogaster GN=grau PE=1 SV=1
FBgn0001134	5.93	13.36	10.68	19.8	15.14	35.43	14.96	8.99	22.73	Grd	AOQ15039.1 Grd-PA [synthetic construct]; Short=GRD;CAA55144.1 Grd [Drosophila melanogaster] &gt; Flags: Precursor &gt;AEC46885.1 MIP30648p [Drosophila melanogaster] &gt;glycine receptor [Drosophila melanogaster] &gt; AltName: Full=GABA(A) receptor alpha-like and glycine receptor-like subunit of Drosophila;AOQ04866.1 Grd-RA, partial [synthetic construct] &gt;Q24352.1 RecName: Full=Gamma-aminobutyr…	GO:0034707;GO:0045211;GO:0005254;GO:0006810;GO:0016021;GO:0016933;GO:0022851;GO:0004890;GO:0006821;GO:0015276;GO:0045202;GO:0016020;GO:0006811;GO:0005230;GO:0005261;GO:0005886;GO:0030054	chloride channel complex;postsynaptic membrane;chloride channel activity;transport;integral component of membrane;extracellular-glycine-gated ion channel activity;GABA-gated chloride ion channel activity;GABA-A receptor activity;chloride transport;ligand-gated ion channel activity;synapse;membrane;ion transport;extracellular ligand-gated ion channel activity;cation channel activity;plasma membran…	K05175	GABRA	http://www.genome.jp/dbget-bin/www_bget?ko:K05175	Neuroactive ligand-receptor interaction;GABAergic synapse;Retrograde endocannabinoid signaling;Taste transduction	ko04080,ko04727,ko04723,ko04742	KOG3643(T)(GABA receptor)	Gamma-aminobutyric	Gamma-aminobutyric acid receptor alpha-like OS=Drosophila melanogaster GN=Grd PE=1 SV=1
FBgn0001137	80	97	70	141	131	158	156	114	146	grk	gurken [Drosophila melanogaster] &gt;ACL88979.1 grk-PA [synthetic construct] &gt;P42287.2 RecName: Full=Protein gurken; Flags: Precursor &gt;AOQ13403.1 grk-PA [synthetic construct];AAK93238.1 LD32255p [Drosophila melanogaster] &gt;AAF52675.4 gurken [Drosophila melanogaster] &gt;ACL85577.1 CG17610-PA, partial [synthetic construct] &gt	GO:0048477;GO:0000578;GO:0030154;GO:0030381;GO:0008070;GO:0008069;GO:0005886;GO:0001709;GO:0016325;GO:0046843;GO:0005576;GO:0007314;GO:0001708;GO:0008314;GO:0030722;GO:0016020;GO:0005154;GO:0008317;GO:0016021;GO:0007298;GO:0005515;GO:0009952;GO:0007309;GO:0007173;GO:0007310;GO:0005783;GO:0030714	oogenesis;embryonic axis specification;cell differentiation;chorion-containing eggshell pattern formation;maternal determination of dorsal/ventral axis, ovarian follicular epithelium, germ-line encoded;dorsal/ventral axis specification, ovarian follicular epithelium;plasma membrane;cell fate determination;oocyte microtubule cytoskeleton organization;dorsal appendage formation;extracellular region…	K02447	GRK	http://www.genome.jp/dbget-bin/www_bget?ko:K02447	MAPK signaling pathway - fly;Dorso-ventral axis formation	ko04013,ko04320	-	Protein	Protein gurken OS=Drosophila melanogaster GN=grk PE=1 SV=2
FBgn0001138	0	0	2	2	2	3	0	0	0	grn	AltName: Full=Transcription factor GATA-C;AOQ08284.1 grn-RA [synthetic construct] &gt;AGB95748.1 grain, isoform C [Drosophila melanogaster];P91623.1 RecName: Full=GATA-binding factor C;grain, isoform A [Drosophila melanogaster] &gt;ACL88900.1 grn-PA [synthetic construct] &gt; AltName: Full=Protein grain;AOQ13541.1 grn-PA [synthetic construct];ACL83817.1 grn-PA, partial [synthetic construct] &gt;g…	GO:0003677;GO:0003682;GO:0045165;GO:0043565;GO:0001228;GO:0048646;GO:0048565;GO:0008270;GO:0009887;GO:0000977;GO:0000981;GO:0003700;GO:0046872;GO:0008045;GO:0006355;GO:0009888;GO:0007507;GO:0005634;GO:0005667;GO:0001085;GO:0006351	DNA binding;chromatin binding;cell fate commitment;sequence-specific DNA binding;transcriptional activator activity, RNA polymerase II transcription regulatory region sequence-specific binding;anatomical structure formation involved in morphogenesis;digestive tract development;zinc ion binding;animal organ morphogenesis;RNA polymerase II regulatory region sequence-specific DNA binding;RNA polymer…	K17894	GATA2	http://www.genome.jp/dbget-bin/www_bget?ko:K17894	-	-	KOG1601(K)(GATA-4/5/6 transcription factors)	GATA-binding	GATA-binding factor C OS=Drosophila melanogaster GN=grn PE=2 SV=1
FBgn0001139	1625	1534	1259	2083	2009	1825	1489	1363	1869	gro	groucho, isoform E [Drosophila melanogaster] &gt;groucho, isoform A [Drosophila melanogaster] &gt;NP_733134.1 groucho, isoform B [Drosophila melanogaster] &gt;EDW45081.1 GM10302 [Drosophila sechellia] &gt;XP_017011384.1 PREDICTED: protein groucho isoform X1 [Drosophila takahashii] &gt;AAF56557.1 groucho, isoform A [Drosophila melanogaster] &gt;AAD38670.1 BcDNA.LD33829 [Drosophila melanogaster] &g…	GO:0005654;GO:0006355;GO:0005515;GO:0006351;GO:0016055;GO:0071837;GO:0070491;GO:0007541;GO:0071906;GO:0005634;GO:0048813;GO:0046331;GO:0030178;GO:0007015;GO:0003714;GO:0008134;GO:0000122;GO:0007399;GO:0045892;GO:0001106;GO:0043234;GO:0007275;GO:0003677;GO:0090090;GO:0045879	nucleoplasm;regulation of transcription, DNA-templated;protein binding;transcription, DNA-templated;Wnt signaling pathway;HMG box domain binding;repressing transcription factor binding;sex determination, primary response to X:A ratio;CRD domain binding;nucleus;dendrite morphogenesis;lateral inhibition;negative regulation of Wnt signaling pathway;actin filament organization;transcription corepress…	K04497	GROUCHO	http://www.genome.jp/dbget-bin/www_bget?ko:K04497	MAPK signaling pathway - fly;Notch signaling pathway;Wnt signaling pathway	ko04013,ko04330,ko04310	KOG1446(ABO)(Histone H3 (Lys4) methyltransferase complex and RNA cleavage factor II complex, subunit SWD2);KOG0639(B)(Transducin-like enhancer of split protein (contains WD40 repeats))	Protein	Protein groucho OS=Drosophila melanogaster GN=gro PE=1 SV=3
FBgn0001142	223	393	383	1044	961	1018	668	522	750	Gs1	AAF51546.1 glutamine synthetase 1, isoform C [Drosophila melanogaster] &gt;NP_722606.1 glutamine synthetase 1, isoform C [Drosophila melanogaster] &gt;P20477.3 RecName: Full=Glutamine synthetase 1, mitochondrial; AltName: Full=Glutamate--ammonia ligase 1;AAL13959.1 LD47536p [Drosophila melanogaster] &gt;glutamine synthetase 1, isoform B [Drosophila melanogaster] &gt;ACL90600.1 Gs1-PB [synthetic c…	GO:0007005;GO:0004356;GO:0000166;GO:0006807;GO:0003824;GO:0005811;GO:0015930;GO:0006909;GO:0016874;GO:0006541;GO:0006542;GO:0016491;GO:0005524;GO:0055114;GO:0005739	mitochondrion organization;glutamate-ammonia ligase activity;nucleotide binding;nitrogen compound metabolic process;catalytic activity;lipid droplet;glutamate synthase activity;phagocytosis;ligase activity;glutamine metabolic process;glutamine biosynthetic process;oxidoreductase activity;ATP binding;oxidation-reduction process;mitochondrion	K01915	glnA,GLUL	http://www.genome.jp/dbget-bin/www_bget?ko:K01915	Necroptosis;Two-component system;Alanine, aspartate and glutamate metabolism;Arginine biosynthesis;Glyoxylate and dicarboxylate metabolism;Nitrogen metabolism;Biosynthesis of amino acids;GABAergic synapse;Glutamatergic synapse	ko04217,ko02020,ko00250,ko00220,ko00630,ko00910,ko01230,ko04727,ko04724	KOG0683(E)(Glutamine synthetase)	Glutamine	Glutamine synthetase 1, mitochondrial OS=Drosophila melanogaster GN=Gs1 PE=2 SV=3
FBgn0001145	1124	1824	1346	2217	1905	1917	1487	1402	1618	Gs2	XP_016948660.1 PREDICTED: glutamine synthetase 2 cytoplasmic isoform X2 [Drosophila biarmipes] &gt;EDW51385.1 GM13079 [Drosophila sechellia] &gt;AOQ15271.1 Gs2-PB [synthetic construct];AAZ41780.1 LP04559p [Drosophila melanogaster] &gt;KRK06487.1 uncharacterized protein Dyak_GE15935, isoform B [Drosophila yakuba] &gt;glutamine synthetase 2, isoform D [Drosophila melanogaster] &gt;GH03580p, partial…	GO:0003824;GO:0007416;GO:0005737;GO:0006538;GO:0016874;GO:0006542;GO:0045213;GO:0004356;GO:0000166;GO:0006807;GO:0005524	catalytic activity;synapse assembly;cytoplasm;glutamate catabolic process;ligase activity;glutamine biosynthetic process;neurotransmitter receptor metabolic process;glutamate-ammonia ligase activity;nucleotide binding;nitrogen compound metabolic process;ATP binding	K01915	glnA,GLUL	http://www.genome.jp/dbget-bin/www_bget?ko:K01915	Necroptosis;Two-component system;Alanine, aspartate and glutamate metabolism;Arginine biosynthesis;Glyoxylate and dicarboxylate metabolism;Nitrogen metabolism;Biosynthesis of amino acids;GABAergic synapse;Glutamatergic synapse	ko04217,ko02020,ko00250,ko00220,ko00630,ko00910,ko01230,ko04727,ko04724	KOG0683(E)(Glutamine synthetase)	Glutamine	Glutamine synthetase 2 cytoplasmic OS=Drosophila melanogaster GN=Gs2 PE=2 SV=3
FBgn0001147	316	196	253	92	94	8	7	3	5	gsb-n	gooseberry-neuro [Drosophila melanogaster] &gt; AltName: Full=Protein gooseberry proximal &gt;ACL85519.1 gsb-n-PA, partial [synthetic construct] &gt;AAL49215.1 RE64348p [Drosophila melanogaster] &gt;P09083.2 RecName: Full=Protein gooseberry-neuro;AAF47314.1 gooseberry-neuro [Drosophila melanogaster] &gt;ACL88893.1 gsb-n-PA [synthetic construct]; AltName: Full=BSH4	GO:0007275;GO:0007367;GO:0006355;GO:0043565;GO:0003677;GO:0022008;GO:0000977;GO:0005634;GO:0006351	multicellular organism development;segment polarity determination;regulation of transcription, DNA-templated;sequence-specific DNA binding;DNA binding;neurogenesis;RNA polymerase II regulatory region sequence-specific DNA binding;nucleus;transcription, DNA-templated	K09381	PAX3_7	http://www.genome.jp/dbget-bin/www_bget?ko:K09381	-	-	KOG0849(K)(Transcription factor PRD and related proteins, contain PAX and HOX domains);KOG3862(K)(Transcription factor PAX2/5/8, contains PAX domain)	Protein	Protein gooseberry-neuro OS=Drosophila melanogaster GN=gsb-n PE=1 SV=2
FBgn0001148	5	6	8	10	5	6	0	2	1	gsb	gooseberry [Drosophila melanogaster] &gt; AltName: Full=BSH9;AOQ03629.1 gsb-RA, partial [synthetic construct] &gt;P09082.1 RecName: Full=Protein gooseberry; AltName: Full=Protein gooseberry distal &gt;AAF47315.2 gooseberry [Drosophila melanogaster] &gt;ACJ23460.1 FI07617p [Drosophila melanogaster] &gt;AOQ13204.1 gsb-PA [synthetic construct]	GO:0006355;GO:0005737;GO:0060025;GO:0007419;GO:0007275;GO:0007367;GO:0000977;GO:0005634;GO:0006351;GO:0007268;GO:0010906;GO:0003677;GO:0043565;GO:0022008;GO:0007435	regulation of transcription, DNA-templated;cytoplasm;regulation of synaptic activity;ventral cord development;multicellular organism development;segment polarity determination;RNA polymerase II regulatory region sequence-specific DNA binding;nucleus;transcription, DNA-templated;chemical synaptic transmission;regulation of glucose metabolic process;DNA binding;sequence-specific DNA binding;neuroge…	K09381	PAX3_7	http://www.genome.jp/dbget-bin/www_bget?ko:K09381	-	-	KOG0849(K)(Transcription factor PRD and related proteins, contain PAX and HOX domains)	Protein	Protein gooseberry OS=Drosophila melanogaster GN=gsb PE=2 SV=1
FBgn0001149	10115.2	15321.1	11872.5	28788.3	21627.5	21303.2	22266.3	16371.8	15548.1	GstD1	AT21115p, partial [Drosophila melanogaster];RH47312p, partial [Drosophila melanogaster]	GO:0018833;GO:0006749;GO:0005737;GO:0009636;GO:0016740;GO:0004364;GO:0004602;GO:0016829	DDT-dehydrochlorinase activity;glutathione metabolic process;cytoplasm;response to toxic substance;transferase activity;glutathione transferase activity;glutathione peroxidase activity;lyase activity	K00799	GST,gst	http://www.genome.jp/dbget-bin/www_bget?ko:K00799	Glutathione metabolism;Drug metabolism - cytochrome P450;Metabolism of xenobiotics by cytochrome P450	ko00480,ko00982,ko00980	-	Glutathione	Glutathione S-transferase D1 OS=Drosophila melanogaster GN=GstD1 PE=1 SV=1
FBgn0001150	3	1	3	18	32	24	20	18	40	gt	RE29225p [Drosophila melanogaster]	GO:0007411;GO:0006909;GO:0006355;GO:0000980;GO:0007362;GO:0000122;GO:0008293;GO:0040015;GO:0006351;GO:0007431;GO:0005634;GO:0046982;GO:0003677;GO:0042803;GO:0000977;GO:0010906;GO:0035289;GO:0010468;GO:0008361;GO:0003705;GO:0044324;GO:0035271;GO:0032502;GO:0007354;GO:0003700;GO:0007381;GO:0043565	axon guidance;phagocytosis;regulation of transcription, DNA-templated;RNA polymerase II distal enhancer sequence-specific DNA binding;terminal region determination;negative regulation of transcription from RNA polymerase II promoter;torso signaling pathway;negative regulation of multicellular organism growth;transcription, DNA-templated;salivary gland development;nucleus;protein heterodimerizatio…	K09062	K09062	http://www.genome.jp/dbget-bin/www_bget?ko:K09062	-	-	-	Protein	Protein giant OS=Drosophila melanogaster GN=gt PE=2 SV=2
FBgn0001168	1066	1463	1140	2750	1741	2226	3167	1911	1785	h	EDX09748.1 hairy [Drosophila simulans] &gt;KMY98457.1 hairy [Drosophila simulans];hairy [Drosophila simulans] &gt;AAL17777.1 hairy [Drosophila simulans] &gt	GO:0046983;GO:0045892;GO:0035239;GO:0007435;GO:0001666;GO:0003677;GO:0007460;GO:0031323;GO:0007424;GO:0005515;GO:0006351;GO:0005634;GO:0007366;GO:0070888;GO:0035290;GO:0008134;GO:0000122;GO:0001078;GO:0007399;GO:0007431;GO:0007275;GO:0061024;GO:0008407;GO:0006355;GO:0000978;GO:0000902;GO:0035289	protein dimerization activity;negative regulation of transcription, DNA-templated;tube morphogenesis;salivary gland morphogenesis;response to hypoxia;DNA binding;R8 cell fate commitment;regulation of cellular metabolic process;open tracheal system development;protein binding;transcription, DNA-templated;nucleus;periodic partitioning by pair rule gene;E-box binding;trunk segmentation;transcription…	K09090	HESN	http://www.genome.jp/dbget-bin/www_bget?ko:K09090	-	-	KOG4304(K)(Transcriptional repressors of the hairy/E(spl) family (contains HLH))	Protein	Protein hairy OS=Drosophila melanogaster GN=h PE=1 SV=2
FBgn0001169	598	560	503	1435	1404	1408	975	828	1188	H	AGV77174.1 FI21432p1 [Drosophila melanogaster];AAF55790.1 hairless, isoform A [Drosophila melanogaster] &gt;Q02308.2 RecName: Full=Protein hairless &gt;hairless, isoform A [Drosophila melanogaster] &gt;AAN14357.1 hairless, isoform D [Drosophila melanogaster] &gt;NP_732534.1 hairless, isoform D [Drosophila melanogaster] &gt	GO:0036335;GO:0008052;GO:0005634;GO:0005515;GO:0008586;GO:0046331;GO:0007219;GO:0044719;GO:0003714;GO:0035019;GO:0007275;GO:0048190;GO:0045746;GO:0016360;GO:0008587;GO:0003677;GO:0010941	intestinal stem cell homeostasis;sensory organ boundary specification;nucleus;protein binding;imaginal disc-derived wing vein morphogenesis;lateral inhibition;Notch signaling pathway;regulation of imaginal disc-derived wing size;transcription corepressor activity;somatic stem cell population maintenance;multicellular organism development;wing disc dorsal/ventral pattern formation;negative regulat…	K06064	HAIRLESS	http://www.genome.jp/dbget-bin/www_bget?ko:K06064	Notch signaling pathway	ko04330	-	Protein	Protein hairless OS=Drosophila melanogaster GN=H PE=1 SV=2
FBgn0001170	1	2	0	3	4	7	0	2	1	H2.0	P10035.2 RecName: Full=Homeobox protein H2.0 &gt;ABF17918.1 FI01011p [Drosophila melanogaster] &gt;AOQ08613.1 H2.0-RA, partial [synthetic construct] &gt;AAF52323.2 homeodomain protein 2.0 [Drosophila melanogaster] &gt;AOQ14446.1 H2.0-PA [synthetic construct];homeodomain protein 2.0 [Drosophila melanogaster] &gt	GO:0007275;GO:0006355;GO:0043565;GO:0003677;GO:0005634	multicellular organism development;regulation of transcription, DNA-templated;sequence-specific DNA binding;DNA binding;nucleus	K09339	HLX1	http://www.genome.jp/dbget-bin/www_bget?ko:K09339	-	-	KOG0488(R)(Transcription factor BarH and related HOX domain proteins)	Homeobox	Homeobox protein H2.0 OS=Drosophila melanogaster GN=H2.0 PE=2 SV=2
FBgn0001174	7	5	6	0	4	3	1	0	0	-	XP_016023023.1 uncharacterized protein Dsimw501_GD22905, isoform C [Drosophila simulans] &gt;uncharacterized protein Dsimw501_GD22905, isoform B [Drosophila simulans] &gt;KMY87487.1 uncharacterized protein Dsimw501_GD22905, isoform C [Drosophila simulans];KMY87486.1 uncharacterized protein Dsimw501_GD22905, isoform B [Drosophila simulans] &gt	GO:0032879;GO:0019894;GO:0005737;GO:0005811;GO:0007018;GO:0006869;GO:0005634;GO:0042325;GO:0031887;GO:1904112	regulation of localization;kinesin binding;cytoplasm;lipid droplet;microtubule-based movement;lipid transport;nucleus;regulation of phosphorylation;lipid droplet transport along microtubule;positive regulation of plus-end directed microfilament motor activity	-	-	-	-	-	-	-	-
FBgn0001179	386	315	223	804	712	723	515	408	608	hay	AltName: Full=ATP-dependent DNA helicase hay;Q02870.2 RecName: Full=DNA excision repair protein haywire; AltName: Full=ERCC3Dm &gt;haywire, isoform A [Drosophila melanogaster] &gt;NP_001137931.1 haywire, isoform B [Drosophila melanogaster] &gt;ACL83286.1 haywire, isoform B [Drosophila melanogaster] &gt;AAF50150.1 haywire, isoform A [Drosophila melanogaster] &gt;AOQ11283.1 hay-RA [synthetic constr…	GO:0001111;GO:0042127;GO:0001113;GO:0040008;GO:0009411;GO:0000990;GO:0005675;GO:0000381;GO:0000166;GO:0004386;GO:0006355;GO:0016887;GO:0006366;GO:0004003;GO:0006289;GO:0003677;GO:0043140;GO:0006974;GO:0006281;GO:0016787;GO:0005634;GO:0006367;GO:0005515;GO:0005524;GO:1903025	promoter clearance from RNA polymerase II promoter;regulation of cell proliferation;transcriptional open complex formation at RNA polymerase II promoter;regulation of growth;response to UV;transcription factor activity, core RNA polymerase binding;holo TFIIH complex;regulation of alternative mRNA splicing, via spliceosome;nucleotide binding;helicase activity;regulation of transcription, DNA-templ…	K10843	ERCC3,XPB	http://www.genome.jp/dbget-bin/www_bget?ko:K10843	Nucleotide excision repair;Basal transcription factors	ko03420,ko03022	KOG1123(KL)(RNA polymerase II transcription initiation/nucleotide excision repair factor TFIIH, 3'-5' helicase subunit SSL2)	DNA	DNA excision repair protein haywire OS=Drosophila melanogaster GN=hay PE=1 SV=2
FBgn0001180	21	40	45	63	74	70	63	54	76	hb	ABC86296.1 LD14196p [Drosophila melanogaster] &gt;P05084.2 RecName: Full=Protein hunchback &gt;AOQ08479.1 hb-RA, partial [synthetic construct] &gt;AAB60232.1 zinc finger DNA-binding protein [Drosophila melanogaster] &gt;CAA68377.1 finger protein [Drosophila melanogaster] &gt;AOQ14483.1 hb-PA [synthetic construct];AAN13395.1 hunchback, isoform A [Drosophila melanogaster] &gt;NP_731268.1 hunchback,…	GO:0007419;GO:0003676;GO:0007402;GO:0007362;GO:0000122;GO:0000980;GO:0035282;GO:0007275;GO:0007431;GO:0003677;GO:0003705;GO:0045944;GO:0006357;GO:0007400;GO:0044324;GO:0007354;GO:0043565;GO:0008293;GO:0007424;GO:0006351;GO:0048699;GO:0005634;GO:0008595;GO:0000981;GO:0001763;GO:0035290;GO:0035289;GO:0007355;GO:0040034;GO:0046872;GO:0003700;GO:0007427	ventral cord development;nucleic acid binding;ganglion mother cell fate determination;terminal region determination;negative regulation of transcription from RNA polymerase II promoter;RNA polymerase II distal enhancer sequence-specific DNA binding;segmentation;multicellular organism development;salivary gland development;DNA binding;transcription factor activity, RNA polymerase II distal enhance…	K09213	HB	http://www.genome.jp/dbget-bin/www_bget?ko:K09213	-	-	KOG1721(R)(FOG: Zn-finger)	Protein	Protein hunchback OS=Drosophila melanogaster GN=hb PE=1 SV=2
FBgn0001185	129	115	117	302	314	283	252	193	257	-	hermaphrodite, isoform A [Drosophila melanogaster] &gt;ACL83698.1 her-PA, partial [synthetic construct] &gt;NP_001260506.1 hermaphrodite, isoform B [Drosophila melanogaster] &gt;ACL88809.1 her-PA [synthetic construct] &gt;AGB93041.1 hermaphrodite, isoform B [Drosophila melanogaster] &gt;AAL13859.1 LD32783p [Drosophila melanogaster] &gt;AAF53549.1 hermaphrodite, isoform A [Drosophila melanogaster]…	GO:0045944;GO:0003677;GO:0022008;GO:0019101;GO:0046872;GO:0006357;GO:0007548;GO:0007541;GO:0007530	positive regulation of transcription from RNA polymerase II promoter;DNA binding;neurogenesis;female somatic sex determination;metal ion binding;regulation of transcription from RNA polymerase II promoter;sex differentiation;sex determination, primary response to X:A ratio;sex determination	-	-	-	-	-	-	-	-
FBgn0001186	4859	6740	5556	8247	6921	6731	6487	5348	5736	Hex-t2	ACL89319.1 Hex-A-PA [synthetic construct] &gt;EDV46239.1 uncharacterized protein Dere_GG18317 [Drosophila erecta];ACL84284.1 Hex-A-PA, partial [synthetic construct] &gt;uncharacterized protein Dere_GG18317 [Drosophila erecta] &gt;hexokinase A, isoform A [Drosophila melanogaster] &gt;XP_016038690.1 uncharacterized protein Dsimw501_GD24777 [Drosophila simulans] &gt;AOQ03157.1 Hex-A-RA, partial [syn…	GO:0016301;GO:0046835;GO:0001678;GO:0019158;GO:0006096;GO:0016773;GO:0004396;GO:0005536;GO:0000166;GO:0004340;GO:0016310;GO:0005829;GO:0008865;GO:0005524;GO:0016740;GO:0060361;GO:0005975	kinase activity;carbohydrate phosphorylation;cellular glucose homeostasis;mannokinase activity;glycolytic process;phosphotransferase activity, alcohol group as acceptor;hexokinase activity;glucose binding;nucleotide binding;glucokinase activity;phosphorylation;cytosol;fructokinase activity;ATP binding;transferase activity;flight;carbohydrate metabolic process	K00844	HK	http://www.genome.jp/dbget-bin/www_bget?ko:K00844	HIF-1 signaling pathway;Neomycin, kanamycin and gentamicin biosynthesis;Streptomycin biosynthesis;Amino sugar and nucleotide sugar metabolism;Fructose and mannose metabolism;Galactose metabolism;Glycolysis / Gluconeogenesis;Starch and sucrose metabolism;Carbon metabolism;Carbohydrate digestion and absorption;Insulin signaling pathway	ko04066,ko00524,ko00521,ko00520,ko00051,ko00052,ko00010,ko00500,ko01200,ko04973,ko04910	KOG1369(G)(Hexokinase)	Hexokinase	Hexokinase type 2 OS=Drosophila melanogaster GN=Hex-t2 PE=2 SV=4
FBgn0001187	73	134	104	146	152	232	137	142	156	Hex-t2	AAG10690.1 hexokinase C [Drosophila melanogaster] &gt;AAG23099.1 hexokinase-C [Drosophila melanogaster] &gt;AAG23085.1 hexokinase-C [Drosophila melanogaster] &gt;AOQ11911.1 Hex-C-RA [synthetic construct];AAG23092.1 hexokinase-C [Drosophila melanogaster] &gt;AAG23107.1 hexokinase-C [Drosophila melanogaster] &gt;AAG23112.1 hexokinase-C [Drosophila melanogaster] &gt;AAG23105.1 hexokinase-C [Drosophi…	GO:0004396;GO:0005536;GO:0016773;GO:0046835;GO:0008865;GO:0004340;GO:0000166;GO:0005829;GO:0046331;GO:0016301;GO:0010906;GO:0006096;GO:0019158;GO:0001678;GO:0005524;GO:0005975;GO:0016740;GO:0016310	hexokinase activity;glucose binding;phosphotransferase activity, alcohol group as acceptor;carbohydrate phosphorylation;fructokinase activity;glucokinase activity;nucleotide binding;cytosol;lateral inhibition;kinase activity;regulation of glucose metabolic process;glycolytic process;mannokinase activity;cellular glucose homeostasis;ATP binding;carbohydrate metabolic process;transferase activity;p…	K00844	HK	http://www.genome.jp/dbget-bin/www_bget?ko:K00844	HIF-1 signaling pathway;Neomycin, kanamycin and gentamicin biosynthesis;Streptomycin biosynthesis;Amino sugar and nucleotide sugar metabolism;Fructose and mannose metabolism;Galactose metabolism;Glycolysis / Gluconeogenesis;Starch and sucrose metabolism;Carbon metabolism;Carbohydrate digestion and absorption;Insulin signaling pathway	ko04066,ko00524,ko00521,ko00520,ko00051,ko00052,ko00010,ko00500,ko01200,ko04973,ko04910	KOG1369(G)(Hexokinase)	Hexokinase	Hexokinase type 2 OS=Drosophila melanogaster GN=Hex-t2 PE=2 SV=4
FBgn0001189	576.09	776.53	575.88	1388.87	1197.94	1052.32	1111.11	937.51	1294.65	hfw	RE03173p [Drosophila melanogaster]	GO:0035075;GO:0035073;GO:0005575;GO:0003725;GO:0035556;GO:0002224;GO:0003674;GO:0098542	response to ecdysone;pupariation;cellular_component;double-stranded RNA binding;intracellular signal transduction;toll-like receptor signaling pathway;molecular_function;defense response to other organism	-	-	-	-	-	-	Protein	Protein halfway OS=Drosophila melanogaster GN=hfw PE=1 SV=3
FBgn0001197	2225	1542	1643	1468	1707	1675	1679	1396	1479	His2Av	CAR93360.1 CG5499-PA [Drosophila melanogaster] &gt;CAR93369.1 CG5499-PA [Drosophila melanogaster] &gt;AOQ08663.1 His2Av-RA, partial [synthetic construct];histone H2A variant, isoform A [Drosophila melanogaster] &gt; Short=H2A.Z &gt;ACL84455.1 His2Av-PA, partial [synthetic construct] &gt;CAL26297.1 CG5499 [Drosophila melanogaster] &gt;CAA33555.1 histone H2A [Drosophila melanogaster] &gt;CAR93364.1…	GO:0006342;GO:0000790;GO:0005634;GO:0071168;GO:0006281;GO:0006974;GO:0036098;GO:0035861;GO:0005694;GO:0035267;GO:0005701;GO:0035019;GO:0007275;GO:0005811;GO:0003677;GO:0046982;GO:0005700;GO:0019233;GO:0000786;GO:0006333	chromatin silencing;nuclear chromatin;nucleus;protein localization to chromatin;DNA repair;cellular response to DNA damage stimulus;male germ-line stem cell population maintenance;site of double-strand break;chromosome;NuA4 histone acetyltransferase complex;polytene chromosome chromocenter;somatic stem cell population maintenance;multicellular organism development;lipid droplet;DNA binding;protei…	K11251	H2A	http://www.genome.jp/dbget-bin/www_bget?ko:K11251	Necroptosis	ko04217	KOG1757(B)(Histone 2A)	Histone	Histone H2A.v OS=Drosophila melanogaster GN=His2Av PE=1 SV=2
FBgn0001202	570	552	477	977	869	834	724	646	844	hook	ACL89121.1 hk-PA [synthetic construct];Q24185.2 RecName: Full=Protein hook; AltName: Full=dHK &gt;AAF53742.1 hook [Drosophila melanogaster] &gt;AAL39482.1 LD05265p [Drosophila melanogaster] &gt;hook [Drosophila melanogaster] &gt	GO:0016197;GO:0006897;GO:0008340;GO:0045202;GO:0008017;GO:0005856;GO:0005768;GO:0045467;GO:0017137;GO:0006909;GO:0005874;GO:0007275;GO:0030054;GO:0005737;GO:0030705	endosomal transport;endocytosis;determination of adult lifespan;synapse;microtubule binding;cytoskeleton;endosome;R7 cell development;Rab GTPase binding;phagocytosis;microtubule;multicellular organism development;cell junction;cytoplasm;cytoskeleton-dependent intracellular transport	K16536	HOOK3	http://www.genome.jp/dbget-bin/www_bget?ko:K16536	-	-	-	Protein	Protein hook OS=Drosophila melanogaster GN=hook PE=1 SV=2
FBgn0001206	444	272	314	373	330	310	202	198	302	-	AAF46605.2 hybrid male rescue [Drosophila melanogaster] &gt;AAO84261.1 Hmr [Drosophila melanogaster];hybrid male rescue [Drosophila melanogaster] &gt	GO:0005515;GO:0000070;GO:0000792;GO:0010529;GO:0003700;GO:0000723;GO:0000775;GO:0010528;GO:0005701;GO:0035012;GO:0003677;GO:0005700;GO:0005730	protein binding;mitotic sister chromatid segregation;heterochromatin;negative regulation of transposition;transcription factor activity, sequence-specific DNA binding;telomere maintenance;chromosome, centromeric region;regulation of transposition;polytene chromosome chromocenter;polytene chromosome, telomeric region;DNA binding;polytene chromosome;nucleolus	-	-	-	-	-	-	-	-
FBgn0001208	20	71	52	33	44	27	47	61	97	Hn	CAA66797.1 phenylalanine hydroxylase [Drosophila melanogaster] &gt; Short=PAH; AltName: Full=Phenylalanine-4-hydroxylase;AGB94237.1 henna, isoform C [Drosophila melanogaster];ACL90730.1 Hn-PA [synthetic construct] &gt; Short=TRH;AAF50517.1 henna, isoform A [Drosophila melanogaster] &gt;henna, isoform A [Drosophila melanogaster] &gt; AltName: Full=Tryptophan 5-hydroxylase;AAX52756.1 henna, isoform…	GO:0042427;GO:0009072;GO:0006909;GO:0006726;GO:0006559;GO:0003824;GO:0005811;GO:0004510;GO:0016597;GO:0008152;GO:0046872;GO:0016491;GO:0016714;GO:0005506;GO:0007616;GO:0004497;GO:0055114;GO:0004505	serotonin biosynthetic process;aromatic amino acid family metabolic process;phagocytosis;eye pigment biosynthetic process;L-phenylalanine catabolic process;catalytic activity;lipid droplet;tryptophan 5-monooxygenase activity;amino acid binding;metabolic process;metal ion binding;oxidoreductase activity;oxidoreductase activity, acting on paired donors, with incorporation or reduction of molecular …	K00500	phhA,PAH	http://www.genome.jp/dbget-bin/www_bget?ko:K00500	Phenylalanine metabolism;Phenylalanine, tyrosine and tryptophan biosynthesis;Biosynthesis of amino acids	ko00360,ko00400,ko01230	-	Protein	Protein henna OS=Drosophila melanogaster GN=Hn PE=2 SV=3
FBgn0001215	15540	10594	10362	3963	4725	3480	2976	2335	2918	Hrb98DE	LD46071p, partial [Drosophila melanogaster];AT02853p, partial [Drosophila melanogaster]	GO:0005703;GO:0003729;GO:0045727;GO:0043565;GO:0010906;GO:0019233;GO:0003723;GO:0048477;GO:0003676;GO:0036099;GO:0001745;GO:0019013;GO:0033119;GO:0000166;GO:0000381;GO:0005634;GO:0048027;GO:0030529	polytene chromosome puff;mRNA binding;positive regulation of translation;sequence-specific DNA binding;regulation of glucose metabolic process;sensory perception of pain;RNA binding;oogenesis;nucleic acid binding;female germ-line stem cell population maintenance;compound eye morphogenesis;viral nucleocapsid;negative regulation of RNA splicing;nucleotide binding;regulation of alternative mRNA spli…	K12741	HNRNPA1_3	http://www.genome.jp/dbget-bin/www_bget?ko:K12741	Spliceosome	ko03040	KOG0118(R)(FOG: RRM domain)	Heterogeneous	Heterogeneous nuclear ribonucleoprotein A1 OS=Drosophila melanogaster GN=Hrb98DE PE=2 SV=1
FBgn0001216	6756	4710	4567	55	724	25	26	35	35	Hsc70-1	AT28834p, partial [Drosophila melanogaster];AT29089p, partial [Drosophila melanogaster]	GO:0005811;GO:0006457;GO:0000166;GO:0016887;GO:0005739;GO:0009408;GO:0005524;GO:0005875;GO:0016787	lipid droplet;protein folding;nucleotide binding;ATPase activity;mitochondrion;response to heat;ATP binding;microtubule associated complex;hydrolase activity	K03283	HSPA1_8	http://www.genome.jp/dbget-bin/www_bget?ko:K03283	Endocytosis;MAPK signaling pathway;Protein processing in endoplasmic reticulum;Spliceosome;Longevity regulating pathway - multiple species;Estrogen signaling pathway;Antigen processing and presentation	ko04144,ko04010,ko04141,ko03040,ko04213,ko04915,ko04612	KOG0101(O)(Molecular chaperones HSP70/HSC70, HSP70 superfamily)	Heat	Heat shock 70 kDa protein cognate 1 OS=Drosophila melanogaster GN=Hsc70-1 PE=1 SV=1
FBgn0001217	14140	8326	9643	258	2050	107	232	228	183	Hsc70-2	heat shock protein cognate 2 [Drosophila melanogaster] &gt;AOQ05891.1 Hsc70-2-RA, partial [synthetic construct] &gt; AltName: Full=Heat shock 70 kDa protein 87D &gt;P11146.2 RecName: Full=Heat shock 70 kDa protein cognate 2;AAV37026.1 AT28983p [Drosophila melanogaster] &gt;AOQ13011.1 Hsc70-2-PA [synthetic construct];AAF54899.1 heat shock protein cognate 2 [Drosophila melanogaster] &gt	GO:0000166;GO:0005524;GO:0005739;GO:0009408;GO:0051082;GO:0006457	nucleotide binding;ATP binding;mitochondrion;response to heat;unfolded protein binding;protein folding	K03283	HSPA1_8	http://www.genome.jp/dbget-bin/www_bget?ko:K03283	Endocytosis;MAPK signaling pathway;Protein processing in endoplasmic reticulum;Spliceosome;Longevity regulating pathway - multiple species;Estrogen signaling pathway;Antigen processing and presentation	ko04144,ko04010,ko04141,ko03040,ko04213,ko04915,ko04612	KOG0101(O)(Molecular chaperones HSP70/HSC70, HSP70 superfamily)	Heat	Heat shock 70 kDa protein cognate 2 OS=Drosophila melanogaster GN=Hsc70-2 PE=1 SV=2
FBgn0001218	12461	24135	28720	53311	57201	48785	80988	63064	73011	Hsc70-3	NP_727565.1 heat shock 70-kDa protein cognate 3, isoform D [Drosophila melanogaster] &gt; AltName: Full=Heat shock protein cognate 72;NP_727564.1 heat shock 70-kDa protein cognate 3, isoform C [Drosophila melanogaster] &gt;NP_001285139.1 heat shock 70-kDa protein cognate 3, isoform E [Drosophila melanogaster] &gt;P29844.2 RecName: Full=Heat shock 70 kDa protein cognate 3; AltName: Full=78 kDa glu…	GO:0012505;GO:0010906;GO:0005811;GO:0030431;GO:0009408;GO:0051298;GO:0005524;GO:0005615;GO:0016887;GO:0000166;GO:0016246;GO:0005783;GO:0005788;GO:0016787;GO:0005875	endomembrane system;regulation of glucose metabolic process;lipid droplet;sleep;response to heat;centrosome duplication;ATP binding;extracellular space;ATPase activity;nucleotide binding;RNA interference;endoplasmic reticulum;endoplasmic reticulum lumen;hydrolase activity;microtubule associated complex	K09490	HSPA5,BIP	http://www.genome.jp/dbget-bin/www_bget?ko:K09490	Protein export;Protein processing in endoplasmic reticulum;Thyroid hormone synthesis	ko03060,ko04141,ko04918	KOG0100(O)(Molecular chaperones GRP78/BiP/KAR2, HSP70 superfamily);KOG0101(O)(Molecular chaperones HSP70/HSC70, HSP70 superfamily)	Heat	Heat shock 70 kDa protein cognate 3 OS=Drosophila melanogaster GN=Hsc70-3 PE=2 SV=2
FBgn0001220	9672	6444	6466	6253	6243	5590	3585	2848	4079	Hsc70-5	AAM50704.1 GM13788p [Drosophila melanogaster] &gt;AHN56212.1 heat shock protein cognate 5, isoform B [Drosophila melanogaster] &gt;AAF58270.1 heat shock protein cognate 5, isoform A [Drosophila melanogaster] &gt;NP_001286414.1 heat shock protein cognate 5, isoform B [Drosophila melanogaster] &gt;heat shock protein cognate 5, isoform A [Drosophila melanogaster] &gt;AOQ11272.1 Hsc70-5-RA [synthetic…	GO:0000166;GO:0016887;GO:0070584;GO:0005811;GO:0006457;GO:0051082;GO:0005524;GO:0005875;GO:0010918;GO:0016787;GO:0005739;GO:0009408;GO:0000422	nucleotide binding;ATPase activity;mitochondrion morphogenesis;lipid droplet;protein folding;unfolded protein binding;ATP binding;microtubule associated complex;positive regulation of mitochondrial membrane potential;hydrolase activity;mitochondrion;response to heat;mitophagy	K04043	dnaK	http://www.genome.jp/dbget-bin/www_bget?ko:K04043	RNA degradation;Longevity regulating pathway - worm	ko03018,ko04212	KOG0100(O)(Molecular chaperones GRP78/BiP/KAR2, HSP70 superfamily);KOG0101(O)(Molecular chaperones HSP70/HSC70, HSP70 superfamily)	Heat	Heat shock 70 kDa protein cognate 5 OS=Drosophila melanogaster GN=Hsc70-5 PE=1 SV=2
FBgn0001222	1128	824	784	2093	1688	1815	1347	1185	1768	Hsf	heat shock factor, isoform C [Drosophila melanogaster] &gt;ABI31102.1 heat shock factor, isoform D [Drosophila melanogaster];P22813.1 RecName: Full=Heat shock factor protein;heat shock factor, isoform B [Drosophila melanogaster] &gt;BAE16321.1 heat shock transcription factor b [Drosophila melanogaster] &gt;AOQ03180.1 Hsf-RA, partial [synthetic construct] &gt;AOQ09629.1 Hsf-RA [synthetic construct…	GO:0043565;GO:0009408;GO:0045944;GO:0003677;GO:0045893;GO:0022008;GO:0043388;GO:0045892;GO:0003700;GO:0005634;GO:0005515;GO:0006351;GO:0000785;GO:0042742;GO:0042802;GO:0005700;GO:0031427;GO:0006357;GO:0050832;GO:0006355	sequence-specific DNA binding;response to heat;positive regulation of transcription from RNA polymerase II promoter;DNA binding;positive regulation of transcription, DNA-templated;neurogenesis;positive regulation of DNA binding;negative regulation of transcription, DNA-templated;transcription factor activity, sequence-specific DNA binding;nucleus;protein binding;transcription, DNA-templated;chrom…	K09414	HSF1	http://www.genome.jp/dbget-bin/www_bget?ko:K09414	Longevity regulating pathway - worm	ko04212	KOG0627(K)(Heat shock transcription factor)	Heat	Heat shock factor protein OS=Drosophila melanogaster GN=Hsf PE=1 SV=1
FBgn0001223	1178.47	917.64	478.16	1403.67	743.7	926.79	2880.48	1206.22	1540.17	Hsp22	AOQ13512.1 Hsp22-PA [synthetic construct];heat shock protein 22, isoform B [Drosophila melanogaster] &gt;AAM50894.1 LP05734p [Drosophila melanogaster] &gt;ACL90440.1 Hsp22-PA [synthetic construct] &gt;AOQ03219.1 Hsp22-RA, partial [synthetic construct] &gt;AAN11962.1 heat shock protein 22, isoform B [Drosophila melanogaster] &gt;ACL85564.1 Hsp22-PA, partial [synthetic construct] &gt;AAF50290.1 hea…	GO:0006979;GO:0042026;GO:0061077;GO:0009408;GO:0008340	response to oxidative stress;protein refolding;chaperone-mediated protein folding;response to heat;determination of adult lifespan	-	-	-	-	-	KOG1530(P)(Rhodanese-related sulfurtransferase);KOG3591(O)(Alpha crystallins)	Heat	Heat shock protein 22 OS=Drosophila melanogaster GN=Hsp22 PE=1 SV=4
FBgn0001224	3426	2762	2772	5300	4877	5126	4474	3418	4219	Hsp23	AAL28629.1 LD06759p [Drosophila melanogaster] &gt;CAA27525.1 heat shock protein hsp 23 [Drosophila melanogaster] &gt;ACL89022.1 Hsp23-PA [synthetic construct] &gt;P02516.2 RecName: Full=Heat shock protein 23 &gt;AFH04365.1 heat shock protein 23, isoform B [Drosophila melanogaster];AAF50286.1 heat shock protein 23, isoform A [Drosophila melanogaster] &gt;NP_001246694.1 heat shock protein 23, isofo…	GO:0009631;GO:0061077;GO:0042026;GO:0005515;GO:0005875;GO:0003779;GO:0001666;GO:0009408	cold acclimation;chaperone-mediated protein folding;protein refolding;protein binding;microtubule associated complex;actin binding;response to hypoxia;response to heat	-	-	-	-	-	KOG3591(O)(Alpha crystallins)	Heat	Heat shock protein 23 OS=Drosophila melanogaster GN=Hsp23 PE=2 SV=2
FBgn0001225	6572	5632	3179	4182	3589	3468	4165	2282	3191	Hsp26	AAF50288.1 heat shock protein 26, isoform A [Drosophila melanogaster] &gt;AAA28636.1 heat shock protein hsp26 [Drosophila melanogaster] &gt;CAA27526.1 heat shock protein hsp26 [Drosophila melanogaster] &gt;P02517.2 RecName: Full=Heat shock protein 26 &gt;NP_001287000.1 heat shock protein 26, isoform B [Drosophila melanogaster] &gt;ACL83917.1 Hsp26-PA, partial [synthetic construct] &gt;heat shock …	GO:0005875;GO:0008340;GO:0009408;GO:0009631;GO:0017022;GO:0061077;GO:0042026;GO:0005737	microtubule associated complex;determination of adult lifespan;response to heat;cold acclimation;myosin binding;chaperone-mediated protein folding;protein refolding;cytoplasm	-	-	-	-	-	KOG3591(O)(Alpha crystallins)	Heat	Heat shock protein 26 OS=Drosophila melanogaster GN=Hsp26 PE=1 SV=2
FBgn0001226	6359	4832	3676	8042	7414	8114	5824	3579	4456	Hsp27	AHN58026.1 heat shock protein 27, isoform B [Drosophila melanogaster];heat shock protein 27, isoform A [Drosophila melanogaster] &gt;P02518.2 RecName: Full=Heat shock protein 27 &gt;NP_001287001.1 heat shock protein 27, isoform B [Drosophila melanogaster] &gt;AAF50285.1 heat shock protein 27, isoform A [Drosophila melanogaster] &gt;AAA28638.1 heat shock protein hsp27 [Drosophila melanogaster] &gt…	GO:0050832;GO:0005737;GO:0042026;GO:0061077;GO:0042595;GO:0005875;GO:0005515;GO:0005634;GO:0007476;GO:0042742;GO:0009408;GO:0008340	defense response to fungus;cytoplasm;protein refolding;chaperone-mediated protein folding;behavioral response to starvation;microtubule associated complex;protein binding;nucleus;imaginal disc-derived wing morphogenesis;defense response to bacterium;response to heat;determination of adult lifespan	-	-	-	-	-	KOG3591(O)(Alpha crystallins)	Heat	Heat shock protein 27 OS=Drosophila melanogaster GN=Hsp27 PE=1 SV=2
FBgn0001227	425	368	372	872	727	805	583	501	625	Hsp67Ba	ACL88587.1 Hsp67Ba-PA, partial [synthetic construct];AAF50287.1 heat shock gene 67Ba [Drosophila melanogaster] &gt;AAV36947.1 LP13637p [Drosophila melanogaster] &gt;heat shock gene 67Ba [Drosophila melanogaster] &gt	GO:0009408	response to heat	-	-	-	-	-	KOG3591(O)(Alpha crystallins)	Heat	Heat shock protein 67B1 OS=Drosophila melanogaster GN=Hsp67Ba PE=3 SV=1
FBgn0001228	1520.53	1028.36	1027.84	95.33	301.3	97.21	197.52	166.78	154.83	Hsp67Bb	ACL85564.1 Hsp22-PA, partial [synthetic construct] &gt;AOQ03219.1 Hsp22-RA, partial [synthetic construct] &gt;AAN11962.1 heat shock protein 22, isoform B [Drosophila melanogaster] &gt;P02515.4 RecName: Full=Heat shock protein 22 &gt;NP_001027115.1 heat shock protein 22, isoform A [Drosophila melanogaster] &gt;AAF50290.1 heat shock protein 22, isoform A [Drosophila melanogaster] &gt;AOQ13512.1 Hsp…	GO:0006979;GO:0061077;GO:0042026;GO:0008340;GO:0009408	response to oxidative stress;chaperone-mediated protein folding;protein refolding;determination of adult lifespan;response to heat	-	-	-	-	-	KOG3591(O)(Alpha crystallins);KOG1530(P)(Rhodanese-related sulfurtransferase)	Heat;Heat	Heat shock protein 67B2 OS=Drosophila melanogaster GN=Hsp67Bb PE=2 SV=1;Heat shock protein 22 OS=Drosophila melanogaster GN=Hsp22 PE=1 SV=4
FBgn0001229	50	22	15	155	148	123	537	248	246	Hsp67Bc	P22979.2 RecName: Full=Heat shock protein 67B3; AltName: Full=Heat shock 18 kDa protein &gt;AAY55705.1 IP02523p [Drosophila melanogaster] &gt;ACL88161.1 Hsp67Bc-PA, partial [synthetic construct] &gt;AAF50292.1 heat shock gene 67Bc [Drosophila melanogaster] &gt;ACL92519.1 Hsp67Bc-PA [synthetic construct];heat shock gene 67Bc [Drosophila melanogaster] &gt	GO:0009408;GO:0006497;GO:0010998;GO:0010506;GO:0031427	response to heat;protein lipidation;regulation of translational initiation by eIF2 alpha phosphorylation;regulation of autophagy;response to methotrexate	-	-	-	-	-	KOG3591(O)(Alpha crystallins)	Heat	Heat shock protein 67B3 OS=Drosophila melanogaster GN=Hsp67Bc PE=2 SV=2
FBgn0001230	5993	4087	2680	1397	1307	1041	1980	952	1465	Hsp68	AAM11231.1 RE48592p [Drosophila melanogaster] &gt;AAD16140.1 heat shock protein 68 [Drosophila melanogaster] &gt;ACL86975.1 Hsp68-PA, partial [synthetic construct] &gt;AOQ09204.1 Hsp68-RA [synthetic construct];AAF56230.1 heat shock protein 68 [Drosophila melanogaster] &gt;O97125.1 RecName: Full=Heat shock protein 68 &gt;heat shock protein 68 [Drosophila melanogaster] &gt	GO:0005524;GO:0042594;GO:0000166;GO:0005875;GO:0008340;GO:0022008;GO:0005739;GO:0031427;GO:0006457;GO:0051082;GO:0005811;GO:0009408	ATP binding;response to starvation;nucleotide binding;microtubule associated complex;determination of adult lifespan;neurogenesis;mitochondrion;response to methotrexate;protein folding;unfolded protein binding;lipid droplet;response to heat	K03283	HSPA1_8	http://www.genome.jp/dbget-bin/www_bget?ko:K03283	Endocytosis;MAPK signaling pathway;Protein processing in endoplasmic reticulum;Spliceosome;Longevity regulating pathway - multiple species;Estrogen signaling pathway;Antigen processing and presentation	ko04144,ko04010,ko04141,ko03040,ko04213,ko04915,ko04612	KOG0101(O)(Molecular chaperones HSP70/HSC70, HSP70 superfamily)	Heat	Heat shock protein 68 OS=Drosophila melanogaster GN=Hsp68 PE=1 SV=1
FBgn0001233	43391	31256	26579	53165	43288	41592.1	37879	23476	34987	Hsp83	heat shock protein 83, isoform A [Drosophila melanogaster] &gt;AAF47734.1 heat shock protein 83, isoform A [Drosophila melanogaster] &gt;P02828.1 RecName: Full=Heat shock protein 83;AOQ05786.1 Hsp83-RA, partial [synthetic construct] &gt;CAA27435.1 hsp 82 [Drosophila melanogaster] &gt;AAM52592.1 AT20544p [Drosophila melanogaster] &gt;AGB94057.1 heat shock protein 83, isoform B [Drosophila melanoga…	GO:0005515;GO:0007283;GO:0005524;GO:0043248;GO:0019094;GO:0008293;GO:0007015;GO:0016787;GO:0008595;GO:0008285;GO:0048471;GO:0009408;GO:0007098;GO:0005813;GO:0000166;GO:0045187;GO:0016887;GO:0010529;GO:0009631;GO:0007465;GO:0006950;GO:0048477;GO:0005886;GO:0005811;GO:0005737;GO:0051082;GO:0005705;GO:0008360;GO:0006457	protein binding;spermatogenesis;ATP binding;proteasome assembly;pole plasm mRNA localization;torso signaling pathway;actin filament organization;hydrolase activity;anterior/posterior axis specification, embryo;negative regulation of cell proliferation;perinuclear region of cytoplasm;response to heat;centrosome cycle;centrosome;nucleotide binding;regulation of circadian sleep/wake cycle, sleep;ATP…	K04079	htpG,HSP90A	http://www.genome.jp/dbget-bin/www_bget?ko:K04079	Necroptosis;PI3K-Akt signaling pathway;Protein processing in endoplasmic reticulum;Estrogen signaling pathway;Progesterone-mediated oocyte maturation;Plant-pathogen interaction;Antigen processing and presentation;IL-17 signaling pathway;NOD-like receptor signaling pathway;Th17 cell differentiation	ko04217,ko04151,ko04141,ko04915,ko04914,ko04626,ko04612,ko04657,ko04621,ko04659	KOG0019(O)(Molecular chaperone (HSP90 family))	Heat	Heat shock protein 83 OS=Drosophila melanogaster GN=Hsp83 PE=1 SV=1
FBgn0001234	2777	3844	2253	6166	5980	6007	7132	5463	6383	-	-	-	-	-	-	-	-	-	-	-	-
FBgn0001235	30	29	12	13	16	90	36	27	33	hth	KPU79202.1 uncharacterized protein Dana_GF17520, isoform D [Drosophila ananassae];EDV41516.1 uncharacterized protein Dana_GF17520, isoform A [Drosophila ananassae] &gt;AAB88863.1 homothorax homeoprotein [Drosophila melanogaster] &gt;XP_002031738.1 GM26167 [Drosophila sechellia] &gt;AAZ52527.1 homothorax, isoform F [Drosophila melanogaster] &gt;KPU79200.1 uncharacterized protein Dana_GF17520, isof…	GO:0003700;GO:0072002;GO:0042659;GO:0007480;GO:0034504;GO:0007383;GO:0007420;GO:0048735;GO:0060323;GO:0007479;GO:0045664;GO:0005829;GO:0005634;GO:0005667;GO:0007476;GO:0007432;GO:0005515;GO:0009954;GO:0006355;GO:0035326;GO:0010092;GO:0003705;GO:0045944;GO:0001654;GO:0003677;GO:0007422;GO:0005737;GO:0007525;GO:0007275;GO:0001752;GO:0035282;GO:0048749;GO:0007380;GO:0090098;GO:0008134	transcription factor activity, sequence-specific DNA binding;Malpighian tubule development;regulation of cell fate specification;imaginal disc-derived leg morphogenesis;protein localization to nucleus;specification of segmental identity, antennal segment;brain development;haltere morphogenesis;head morphogenesis;leg disc proximal/distal pattern formation;regulation of neuron differentiation;cytos…	K16672	HTH	http://www.genome.jp/dbget-bin/www_bget?ko:K16672	Hippo signaling pathway -fly	ko04391	KOG0773(K)(Transcription factor MEIS1 and related HOX domain proteins)	Homeobox	Homeobox protein homothorax OS=Drosophila melanogaster GN=hth PE=1 SV=1
FBgn0001247	2039	1441	1450	1473	1631	1239	1155	1047	1264	Ide	FI04610p [Drosophila melanogaster] &gt;AOQ08925.1 Ide-RB, partial [synthetic construct] &gt;AOQ11441.1 Ide-RB [synthetic construct]	GO:0004222;GO:0003824;GO:0006508;GO:0016787;GO:0046872	metalloendopeptidase activity;catalytic activity;proteolysis;hydrolase activity;metal ion binding	K01408	IDE,ide	http://www.genome.jp/dbget-bin/www_bget?ko:K01408	-	-	KOG0959(O)(N-arginine dibasic convertase NRD1 and related Zn2+-dependent endopeptidases, insulinase superfamily)	Insulin-degrading	Insulin-degrading enzyme OS=Drosophila melanogaster GN=Ide PE=1 SV=4
FBgn0001248	4854	5375	4802	11222	10801	10737	14074	10826	13480	Idh1	ACL83266.1 isocitrate dehydrogenase, isoform J [Drosophila melanogaster] &gt;ACL85148.1 Idh-PA, partial [synthetic construct] &gt;NP_788476.1 isocitrate dehydrogenase, isoform G [Drosophila melanogaster] &gt;ACL90092.1 Idh-PA [synthetic construct];AAF50434.1 isocitrate dehydrogenase, isoform C [Drosophila melanogaster];isocitrate dehydrogenase, isoform K [Drosophila melanogaster] &gt;ACL83265.2 i…	GO:0006097;GO:0005811;GO:0001561;GO:0047988;GO:0000287;GO:0004450;GO:0005777;GO:0055114;GO:0005739;GO:0016616;GO:0006102;GO:0006099;GO:0046872;GO:0016491;GO:0051287	glyoxylate cycle;lipid droplet;fatty acid alpha-oxidation;hydroxyacid-oxoacid transhydrogenase activity;magnesium ion binding;isocitrate dehydrogenase (NADP+) activity;peroxisome;oxidation-reduction process;mitochondrion;oxidoreductase activity, acting on the CH-OH group of donors, NAD or NADP as acceptor;isocitrate metabolic process;tricarboxylic acid cycle;metal ion binding;oxidoreductase activ…	K00031	IDH1,IDH2,icd	http://www.genome.jp/dbget-bin/www_bget?ko:K00031	Peroxisome;Citrate cycle (TCA cycle);Carbon fixation pathways in prokaryotes;Glutathione metabolism;2-Oxocarboxylic acid metabolism;Biosynthesis of amino acids;Carbon metabolism	ko04146,ko00020,ko00720,ko00480,ko01210,ko01230,ko01200	KOG1526(C)(NADP-dependent isocitrate dehydrogenase)	Isocitrate	Isocitrate dehydrogenase [NADP] cytoplasmic OS=Rattus norvegicus GN=Idh1 PE=1 SV=1
FBgn0001250	376	599	599	946	999	803	905	725	1044	if	inflated, isoform C [Drosophila melanogaster] &gt;NP_001162778.1 inflated, isoform F [Drosophila melanogaster] &gt;NP_001162777.1 inflated, isoform D [Drosophila melanogaster] &gt;inflated, isoform B [Drosophila melanogaster] &gt;AAN09423.2 inflated, isoform C [Drosophila melanogaster];P12080.2 RecName: Full=Integrin alpha-PS2; AltName: Full=Position-specific antigen subunit alpha-2;ACZ95313.1 in…	GO:0005925;GO:0046982;GO:0021551;GO:0042383;GO:1990430;GO:0007426;GO:0008360;GO:0016477;GO:0016021;GO:0005886;GO:0035099;GO:0007298;GO:0005887;GO:0007411;GO:0034446;GO:0007157;GO:0007419;GO:0007155;GO:0045185;GO:0004872;GO:0007229;GO:0008305;GO:0007435;GO:0007431;GO:0016020;GO:0009925;GO:0007608;GO:0035160;GO:0050839;GO:0007160;GO:0016324;GO:0007414;GO:0016203;GO:0007427;GO:0016337;GO:0051492;GO:…	focal adhesion;protein heterodimerization activity;central nervous system morphogenesis;sarcolemma;extracellular matrix protein binding;tracheal outgrowth, open tracheal system;regulation of cell shape;cell migration;integral component of membrane;plasma membrane;hemocyte migration;border follicle cell migration;integral component of plasma membrane;axon guidance;substrate adhesion-dependent cell…	-	-	-	-	-	KOG3637(W)(Vitronectin receptor, alpha subunit)	Integrin	Integrin alpha-PS2 OS=Drosophila melanogaster GN=if PE=1 SV=2
FBgn0001253	7	3	5	12	27	17	6	5	12	-	ACL91422.1 ImpE1-PB [synthetic construct];AGB94272.1 Ecdysone-inducible gene E1, isoform C [Drosophila melanogaster];Ecdysone-inducible gene E1, isoform B [Drosophila melanogaster] &gt;AAF50429.2 Ecdysone-inducible gene E1, isoform A [Drosophila melanogaster] &gt;AAM11411.1 RE39082p [Drosophila melanogaster] &gt;ACL86765.1 ImpE1-PB, partial [synthetic construct] &gt;Ecdysone-inducible gene E1, is…	GO:0003674;GO:0019898;GO:0007561	molecular_function;extrinsic component of membrane;imaginal disc eversion	-	-	-	-	-	-	-	-
FBgn0001254	0	2	0	0	0	0	0	0	0	ImpE2	ACL84080.1 ImpE2-PA, partial [synthetic construct] &gt;AOQ08426.1 ImpE2-RA, partial [synthetic construct]; Flags: Precursor &gt;AAA63632.1 20-hydoxyecdysone [Drosophila melanogaster] &gt;AAL28818.1 LD19609p [Drosophila melanogaster] &gt;AAF47780.1 Ecdysone-inducible gene E2 [Drosophila melanogaster] &gt;Ecdysone-inducible gene E2 [Drosophila melanogaster] &gt;P29681.1 RecName: Full=20-hydroxyecdy…	GO:0019898;GO:0005737;GO:0007561;GO:0005576	extrinsic component of membrane;cytoplasm;imaginal disc eversion;extracellular region	-	-	-	-	-	-	20-hydroxyecdysone	20-hydroxyecdysone protein OS=Drosophila melanogaster GN=ImpE2 PE=1 SV=1
FBgn0001255	32	21	16	15	11	7	3	6	2	-	AOQ06888.1 ImpE3-RA, partial [synthetic construct];AAF54181.1 Ecdysone-inducible gene E3 [Drosophila melanogaster] &gt;Ecdysone-inducible gene E3 [Drosophila melanogaster] &gt;AAL28688.1 LD11958p [Drosophila melanogaster] &gt;ACL84298.1 ImpE3-PA, partial [synthetic construct] &gt;ACL89306.1 ImpE3-PA [synthetic construct] &gt	GO:0007561;GO:0019898;GO:0005886	imaginal disc eversion;extrinsic component of membrane;plasma membrane	-	-	-	-	-	-	-	-
FBgn0001256	0	0	2	33	22	16	11	10	7	-	LP06390p, partial [Drosophila melanogaster];LP07125p, partial [Drosophila melanogaster]	GO:0016021;GO:0016020;GO:0005576	integral component of membrane;membrane;extracellular region	-	-	-	-	-	-	-	-
FBgn0001257	557	492	464	2359	1888	1962	1881	1085	1629.13	ImpL2	AOQ11520.1 ImpL2-RC [synthetic construct];ACL87877.1 ImpL2-PA, partial [synthetic construct] &gt;Ecdysone-inducible gene L2, isoform C [Drosophila melanogaster] &gt;AAN11594.2 Ecdysone-inducible gene L2, isoform C [Drosophila melanogaster] &gt;Ecdysone-inducible gene L2, isoform A [Drosophila melanogaster] &gt;Q09024.4 RecName: Full=Neural/ectodermal development factor IMP-L2; Flags: Precursor &g…	GO:0005615;GO:0046628;GO:0007275;GO:0005520;GO:0007155;GO:0008340;GO:0005576;GO:0046627;GO:0010888	extracellular space;positive regulation of insulin receptor signaling pathway;multicellular organism development;insulin-like growth factor binding;cell adhesion;determination of adult lifespan;extracellular region;negative regulation of insulin receptor signaling pathway;negative regulation of lipid storage	-	-	-	-	-	-	Neural/ectodermal	Neural/ectodermal development factor IMP-L2 OS=Drosophila melanogaster GN=ImpL2 PE=1 SV=4
FBgn0001258	1571	2409	1607	2376	1759	2089	1768	1512	1442	ImpL3	NP_001261474.1 Ecdysone-inducible gene L3, isoform B [Drosophila melanogaster] &gt;AAB07594.1 lactate dehydrogenase [Drosophila melanogaster] &gt;AOQ07122.1 ImpL3-RA, partial [synthetic construct] &gt;NP_001261476.1 Ecdysone-inducible gene L3, isoform D [Drosophila melanogaster] &gt;AOQ11557.1 ImpL3-RA [synthetic construct];AGB94170.1 Ecdysone-inducible gene L3, isoform C [Drosophila melanogaster…	GO:0005975;GO:0016491;GO:0004459;GO:0007525;GO:0016616;GO:0006096;GO:0019752;GO:0055114;GO:0005737;GO:0003824;GO:0007520	carbohydrate metabolic process;oxidoreductase activity;L-lactate dehydrogenase activity;somatic muscle development;oxidoreductase activity, acting on the CH-OH group of donors, NAD or NADP as acceptor;glycolytic process;carboxylic acid metabolic process;oxidation-reduction process;cytoplasm;catalytic activity;myoblast fusion	K00016	LDH,ldh	http://www.genome.jp/dbget-bin/www_bget?ko:K00016	Cysteine and methionine metabolism;Glycolysis / Gluconeogenesis;Propanoate metabolism;Pyruvate metabolism;Glucagon signaling pathway	ko00270,ko00010,ko00640,ko00620,ko04922	KOG1495(C)(Lactate dehydrogenase);KOG1494(C)(NAD-dependent malate dehydrogenase)	L-lactate	L-lactate dehydrogenase OS=Drosophila melanogaster GN=ImpL3 PE=2 SV=1
FBgn0001259	9	1	2	17	21	15	7	2	5	in	Q9VPH0.2 RecName: Full=Protein inturned &gt;AOQ13810.1 in-PA [synthetic construct];AOQ07213.1 in-RA, partial [synthetic construct] &gt;AAL90305.1 RE04259p [Drosophila melanogaster] &gt;AAF51582.2 inturned [Drosophila melanogaster] &gt;inturned [Drosophila melanogaster] &gt	GO:0030030;GO:0001737;GO:0007163;GO:0016020;GO:0001736;GO:0035316;GO:0007275;GO:0005737;GO:0005886	cell projection organization;establishment of imaginal disc-derived wing hair orientation;establishment or maintenance of cell polarity;membrane;establishment of planar polarity;non-sensory hair organization;multicellular organism development;cytoplasm;plasma membrane	-	-	-	-	-	-	Protein	Protein inturned OS=Drosophila melanogaster GN=in PE=1 SV=2
FBgn0001263	1	0	4	5	5	6	2	5	5	inaD	Q24008.2 RecName: Full=Inactivation-no-after-potential D protein &gt;ADA53567.1 MIP15186p [Drosophila melanogaster] &gt;AAF46915.1 inactivation no afterpotential D, isoform A [Drosophila melanogaster] &gt;AOQ12814.1 inaD-PB [synthetic construct];AOQ04071.1 inaD-RB, partial [synthetic construct] &gt;AAO42637.1 RH58949p [Drosophila melanogaster] &gt;inactivation no afterpotential D, isoform A [Dros…	GO:0009881;GO:0005198;GO:0007602;GO:0005516;GO:0005886;GO:0007601;GO:0008104;GO:0017022;GO:0050962;GO:0071482;GO:0007605;GO:0005515;GO:0016027;GO:0016059;GO:0016028;GO:0030159;GO:0016020;GO:0050896;GO:0031473	photoreceptor activity;structural molecule activity;phototransduction;calmodulin binding;plasma membrane;visual perception;protein localization;myosin binding;detection of light stimulus involved in sensory perception;cellular response to light stimulus;sensory perception of sound;protein binding;inaD signaling complex;deactivation of rhodopsin mediated signaling;rhabdomere;receptor signaling com…	K13804	INAD	http://www.genome.jp/dbget-bin/www_bget?ko:K13804	Phototransduction - fly	ko04745	KOG3528(S)(FOG: PDZ domain)	Inactivation-no-after-potential	Inactivation-no-after-potential D protein OS=Drosophila melanogaster GN=inaD PE=1 SV=2
FBgn0001269	389	234	275	100	74	7	5	6	0	inv	P05527.2 RecName: Full=Homeobox protein invected &gt;AOQ05070.1 inv-RB [synthetic construct];NP_725056.2 invected, isoform E [Drosophila melanogaster] &gt;AAV36982.1 LD31887p [Drosophila melanogaster] &gt;invected, isoform B [Drosophila melanogaster] &gt;NP_725057.2 invected, isoform D [Drosophila melanogaster] &gt;AAF58640.3 invected, isoform B [Drosophila melanogaster] &gt;AAM68708.3 invected, …	GO:0007386;GO:0048100;GO:0006351;GO:0007476;GO:0005634;GO:0007400;GO:0043565;GO:0003677;GO:0050832;GO:0007474;GO:0006355;GO:0007275	compartment pattern specification;wing disc anterior/posterior pattern formation;transcription, DNA-templated;imaginal disc-derived wing morphogenesis;nucleus;neuroblast fate determination;sequence-specific DNA binding;DNA binding;defense response to fungus;imaginal disc-derived wing vein specification;regulation of transcription, DNA-templated;multicellular organism development	-	-	-	-	-	KOG0493(R)(Transcription factor Engrailed, contains HOX domain);KOG0489(R)(Transcription factor zerknullt and related HOX domain proteins)	Homeobox	Homeobox protein invected OS=Drosophila melanogaster GN=inv PE=2 SV=2
FBgn0001276	20	78	43	104	104	91	123	93	119	ix	FI16658p1, partial [Drosophila melanogaster]	GO:0008134;GO:0030154;GO:0006357;GO:0048804;GO:0007530;GO:0006355;GO:0007548;GO:0016592;GO:0035263;GO:0001104;GO:0005634;GO:0006351;GO:0018993;GO:0060548;GO:0019101	transcription factor binding;cell differentiation;regulation of transcription from RNA polymerase II promoter;imaginal disc-derived female genitalia morphogenesis;sex determination;regulation of transcription, DNA-templated;sex differentiation;mediator complex;genital disc sexually dimorphic development;RNA polymerase II transcription cofactor activity;nucleus;transcription, DNA-templated;somatic…	K15142	MED29	http://www.genome.jp/dbget-bin/www_bget?ko:K15142	-	-	-	Mediator	Mediator of RNA polymerase II transcription subunit 29 OS=Drosophila melanogaster GN=ix PE=1 SV=1
FBgn0001280	4172.14	3570.1	3105.02	944.01	1298.01	997	798	721.01	766	janA	GH10196p, partial [Drosophila melanogaster] &gt;ADE21078.1 FI13730p, partial [Drosophila melanogaster]	GO:0035971;GO:0005829;GO:0007548;GO:0003674;GO:0030154;GO:0005575;GO:0008969	peptidyl-histidine dephosphorylation;cytosol;sex differentiation;molecular_function;cell differentiation;cellular_component;phosphohistidine phosphatase activity	K01112	PHPT1	http://www.genome.jp/dbget-bin/www_bget?ko:K01112	-	-	-	Sex-regulated	Sex-regulated protein janus-A OS=Drosophila melanogaster GN=janA PE=2 SV=2
FBgn0001281	14005.9	10377.9	9296.98	47.99	1334.99	10	8	69.99	7	janB	CAR92842.1 CG7931-PA [Drosophila melanogaster] &gt;CAL26121.1 CG7931 [Drosophila melanogaster] &gt;CAR92848.1 CG7931-PA [Drosophila melanogaster] &gt;CAL26127.1 CG7931 [Drosophila melanogaster] &gt;CAL26116.1 CG7931 [Drosophila melanogaster] &gt;CAR92844.1 CG7931-PA [Drosophila melanogaster] &gt;AAC34204.1 sex-linked protein [Drosophila melanogaster] &gt;CAR92852.1 CG7931-PA [Drosophila melanogas…	GO:0030154;GO:0035971;GO:0005829;GO:0007548;GO:0003674;GO:0005575;GO:0008969	cell differentiation;peptidyl-histidine dephosphorylation;cytosol;sex differentiation;molecular_function;cellular_component;phosphohistidine phosphatase activity	K01112	PHPT1	http://www.genome.jp/dbget-bin/www_bget?ko:K01112	-	-	-	Sex-regulated	Sex-regulated protein janus-B OS=Drosophila melanogaster GN=janB PE=2 SV=1
FBgn0001285	1	1	0	2	0	59	0	0	0	Jon99Cii	AOQ13157.1 Jon44E-PA [synthetic construct];AAM12292.1 RE27458p [Drosophila melanogaster] &gt;NP_001286203.1 jonah 44E, isoform B [Drosophila melanogaster] &gt;AHN56001.1 jonah 44E, isoform B [Drosophila melanogaster] &gt;AAF59060.2 jonah 44E, isoform A [Drosophila melanogaster] &gt;ACL86684.1 Jon44E-PA, partial [synthetic construct] &gt;jonah 44E, isoform A [Drosophila melanogaster] &gt	GO:0016787;GO:0006508;GO:0008236;GO:0004252;GO:0008233	hydrolase activity;proteolysis;serine-type peptidase activity;serine-type endopeptidase activity;peptidase activity	-	-	-	-	-	-	Serine	Serine proteases 1/2 OS=Drosophila melanogaster GN=Jon99Cii PE=2 SV=2
FBgn0001291	2154	2456	1756	4243	3020	2984	4163	3201	2541	Jra	AGB93377.1 Jun-related antigen, isoform C [Drosophila melanogaster];Jun-related antigen, isoform C [Drosophila melanogaster] &gt	GO:0006355;GO:0051591;GO:0003713;GO:0000790;GO:0042493;GO:0000978;GO:0001736;GO:0000981;GO:0046843;GO:0007391;GO:0007465;GO:0046529;GO:0008134;GO:0006909;GO:0032496;GO:0007254;GO:0005737;GO:0046982;GO:0000165;GO:0007464;GO:0046844;GO:0005634;GO:0005667;GO:0045823;GO:0006351;GO:0005515;GO:0042060;GO:0051124;GO:0003700;GO:0008348;GO:0010259;GO:0045944;GO:0003677;GO:0010941;GO:0043565	regulation of transcription, DNA-templated;response to cAMP;transcription coactivator activity;nuclear chromatin;response to drug;RNA polymerase II core promoter proximal region sequence-specific DNA binding;establishment of planar polarity;RNA polymerase II transcription factor activity, sequence-specific DNA binding;dorsal appendage formation;dorsal closure;R7 cell fate commitment;imaginal disc…	K04448	JUN	http://www.genome.jp/dbget-bin/www_bget?ko:K04448	Apoptosis;Apoptosis - fly;Focal adhesion;Tight junction;Mitophagy - animal;ErbB signaling pathway;MAPK signaling pathway;MAPK signaling pathway - fly;TNF signaling pathway;Wnt signaling pathway;cAMP signaling pathway;Osteoclast differentiation;Estrogen signaling pathway;GnRH signaling pathway;Oxytocin signaling pathway;B cell receptor signaling pathway;IL-17 signaling pathway;NOD-like receptor si…	ko04210,ko04214,ko04510,ko04530,ko04137,ko04012,ko04010,ko04013,ko04668,ko04310,ko04024,ko04380,ko04915,ko04912,ko04921,ko04662,ko04657,ko04621,ko04660,ko04658,ko04659,ko04624,ko04620,ko04722	-	Transcription	Transcription factor AP-1 OS=Drosophila melanogaster GN=Jra PE=1 SV=2
FBgn0001296	121	277	115	491	441	508	321	270	325	Slc16a10	AAX33377.1 RH42588p [Drosophila melanogaster] &gt;AOQ13760.1 kar-PA [synthetic construct];AOQ13023.1 kar-PB [synthetic construct];AAF54851.2 karmoisin, isoform A [Drosophila melanogaster] &gt;AOQ03073.1 kar-RB, partial [synthetic construct] &gt;karmoisin, isoform A [Drosophila melanogaster] &gt;ACV91631.1 MIP12509p [Drosophila melanogaster] &gt;ADV37304.1 karmoisin, isoform B [Drosophila melanoga…	GO:0016021;GO:0016020;GO:0006727;GO:0055085;GO:0008028	integral component of membrane;membrane;ommochrome biosynthetic process;transmembrane transport;monocarboxylic acid transmembrane transporter activity	K08187	SLC16A10	http://www.genome.jp/dbget-bin/www_bget?ko:K08187	Protein digestion and absorption;Thyroid hormone signaling pathway	ko04974,ko04919	-	Monocarboxylate	Monocarboxylate transporter 10 OS=Rattus norvegicus GN=Slc16a10 PE=1 SV=1
FBgn0001297	2169	2345	2381	7069	4358	5938	8620	6478	5780	kay	AltName: Full=AP-1;AAL39950.1 SD04477p [Drosophila melanogaster] &gt;kayak, isoform B [Drosophila melanogaster] &gt;AOQ08281.1 kay-RA, partial [synthetic construct] &gt;AAF69496.1 Fos-related antigen [Drosophila melanogaster] &gt;kayak, isoform F [Drosophila melanogaster] &gt; Short=Dfos;P21525.4 RecName: Full=Transcription factor kayak, isoforms A/B/F;AHN57590.1 kayak, isoform G [Drosophila mela…	GO:0006357;GO:0046982;GO:0005737;GO:0048749;GO:0008134;GO:0007254;GO:0000981;GO:0007297;GO:0007391;GO:0048674;GO:0046529;GO:0006355;GO:0001077;GO:0045475;GO:0070491;GO:0000978;GO:0009790;GO:0001736;GO:0009611;GO:0045944;GO:0035220;GO:0003677;GO:0007298;GO:0043565;GO:0019730;GO:0016330;GO:0042060;GO:0007281;GO:0051124;GO:0003700;GO:0007464;GO:0048085;GO:0048813;GO:0005667;GO:0005634;GO:0031660;GO:…	regulation of transcription from RNA polymerase II promoter;protein heterodimerization activity;cytoplasm;compound eye development;transcription factor binding;JNK cascade;RNA polymerase II transcription factor activity, sequence-specific DNA binding;ovarian follicle cell migration;dorsal closure;collateral sprouting of injured axon;imaginal disc fusion, thorax closure;regulation of transcription…	K09031	FOSLN	http://www.genome.jp/dbget-bin/www_bget?ko:K09031	Apoptosis - fly;MAPK signaling pathway - fly;Toll and Imd signaling pathway	ko04214,ko04013,ko04624	-	Transcription;Transcription;Transcription	Transcription factor kayak OS=Drosophila sechellia GN=kay PE=3 SV=1;Transcription factor kayak, isoforms A/B/F OS=Drosophila melanogaster GN=kay PE=1 SV=4;Transcription factor kayak, isoforms D/sro OS=Drosophila melanogaster GN=kay PE=1 SV=2
FBgn0001301	754	458	476	1313	1041	932	562	440	802	kel	RecName: Full=Ring canal kelch protein; Contains: RecName: Full=Kelch short protein	GO:0007297;GO:0007349;GO:0030717;GO:0030723;GO:0005938;GO:0005737;GO:0035324;GO:0035183;GO:0031463;GO:0048477;GO:0007275;GO:0007301;GO:0030154;GO:0004842;GO:0003779;GO:0007303;GO:0030036;GO:0007300;GO:0045172;GO:0005856	ovarian follicle cell migration;cellularization;karyosome formation;ovarian fusome organization;cell cortex;cytoplasm;female germline ring canal;female germline ring canal inner rim;Cul3-RING ubiquitin ligase complex;oogenesis;multicellular organism development;female germline ring canal formation;cell differentiation;ubiquitin-protein transferase activity;actin binding;cytoplasmic transport, nur…	K10443	KLHL2_3	http://www.genome.jp/dbget-bin/www_bget?ko:K10443	-	-	KOG4441(TR)(Proteins containing BTB/POZ and Kelch domains, involved in regulatory/signal transduction processes)	Ring	Ring canal kelch protein OS=Drosophila melanogaster GN=kel PE=1 SV=4
FBgn0001308	1296	1581	1457	4008	3392	3029	2755	2370	3066	Khc	ACL90961.1 Khc-PA [synthetic construct];P17210.2 RecName: Full=Kinesin heavy chain &gt;ACL86231.1 Khc-PA, partial [synthetic construct] &gt;AAF58029.1 kinesin heavy chain [Drosophila melanogaster] &gt;kinesin heavy chain [Drosophila melanogaster] &gt;AAM11312.1 SD02406p [Drosophila melanogaster] &gt	GO:0003777;GO:0007317;GO:0005524;GO:0007409;GO:0048813;GO:0051012;GO:0008574;GO:0048741;GO:0047497;GO:0007310;GO:0008103;GO:0008088;GO:0007303;GO:0005875;GO:0007411;GO:0005739;GO:0005856;GO:0008017;GO:0007315;GO:0003774;GO:0061572;GO:0048312;GO:0010970;GO:0040023;GO:0030011;GO:0000166;GO:0048812;GO:0046843;GO:0005871;GO:0048311;GO:0006886;GO:0005874;GO:0007018;GO:0030478;GO:0046785;GO:0045451;GO:…	microtubule motor activity;regulation of pole plasm oskar mRNA localization;ATP binding;axonogenesis;dendrite morphogenesis;microtubule sliding;ATP-dependent microtubule motor activity, plus-end-directed;skeletal muscle fiber development;mitochondrion transport along microtubule;oocyte dorsal/ventral axis specification;oocyte microtubule cytoskeleton polarization;axo-dendritic transport;cytoplasm…	K10396	KIF5	http://www.genome.jp/dbget-bin/www_bget?ko:K10396	Endocytosis;Dopaminergic synapse	ko04144,ko04728	KOG0240(Z)(Kinesin (SMY1 subfamily))	Kinesin	Kinesin heavy chain OS=Drosophila melanogaster GN=Khc PE=1 SV=2
FBgn0001311	320	206	199	37	64	49	25	25	25	CHS6	AAS65101.1 krotzkopf verkehrt, isoform C [Drosophila melanogaster];krotzkopf verkehrt, isoform D [Drosophila melanogaster] &gt;krotzkopf verkehrt, isoform A [Drosophila melanogaster] &gt;NP_996152.1 krotzkopf verkehrt, isoform C [Drosophila melanogaster] &gt;AAG22215.3 krotzkopf verkehrt, isoform D [Drosophila melanogaster];AAN13280.1 krotzkopf verkehrt, isoform A [Drosophila melanogaster] &gt	GO:0006031;GO:0016758;GO:0048085;GO:0016740;GO:0007424;GO:0004100;GO:0007430;GO:0045177;GO:0008362;GO:0006035;GO:0005737;GO:0016757;GO:0016021;GO:0009611;GO:0060439;GO:0007443;GO:0016020;GO:0035158;GO:0001838;GO:0035159	chitin biosynthetic process;transferase activity, transferring hexosyl groups;adult chitin-containing cuticle pigmentation;transferase activity;open tracheal system development;chitin synthase activity;terminal branching, open tracheal system;apical part of cell;chitin-based embryonic cuticle biosynthetic process;cuticle chitin biosynthetic process;cytoplasm;transferase activity, transferring gly…	K00698	CHS1	http://www.genome.jp/dbget-bin/www_bget?ko:K00698	Amino sugar and nucleotide sugar metabolism	ko00520	KOG2571(M)(Chitin synthase/hyaluronan synthase (glycosyltransferases))	Chitin	Chitin synthase 6 OS=Ustilago maydis (strain 521 / FGSC 9021) GN=CHS6 PE=3 SV=2
FBgn0001313	1360	422	692	3	119	1	1	3	0	Dnah2	EAL24531.5 male fertility factor kl2 [Drosophila melanogaster];male fertility factor kl2 [Drosophila melanogaster] &gt	GO:0000166;GO:0003777;GO:0016887;GO:0005524;GO:0008569;GO:0042623;GO:0016787;GO:0036156;GO:0003341;GO:0016020;GO:0007018;GO:0030286;GO:0016021	nucleotide binding;microtubule motor activity;ATPase activity;ATP binding;ATP-dependent microtubule motor activity, minus-end-directed;ATPase activity, coupled;hydrolase activity;inner dynein arm;cilium movement;membrane;microtubule-based movement;dynein complex;integral component of membrane	K10408	DNAH	http://www.genome.jp/dbget-bin/www_bget?ko:K10408	-	-	KOG3595(Z)(Dyneins, heavy chain)	Dynein	Dynein heavy chain 2, axonemal OS=Mus musculus GN=Dnah2 PE=1 SV=1
FBgn0001316	1184	873	1068	2588	2185	2102	1966	1714	2152	-	AGB93906.1 klarsicht, isoform E [Drosophila melanogaster];klarsicht, isoform A [Drosophila melanogaster] &gt;klarsicht, isoform D [Drosophila melanogaster] &gt;klarsicht, isoform B [Drosophila melanogaster] &gt;AAF47389.1 klarsicht, isoform A [Drosophila melanogaster];AOQ11363.1 klar-RB [synthetic construct];AAQ22511.1 LD36052p [Drosophila melanogaster] &gt;klarsicht, isoform C [Drosophila melano…	GO:0032386;GO:0048085;GO:0005881;GO:0005515;GO:0005640;GO:0005635;GO:0006869;GO:0031887;GO:0007097;GO:0035239;GO:0048471;GO:0045855;GO:0016021;GO:0042051;GO:0060361;GO:0019894;GO:0001745;GO:0007523;GO:0035149;GO:0006997;GO:0034453;GO:0040011;GO:0005737;GO:0061024;GO:0005811;GO:0051647	regulation of intracellular transport;adult chitin-containing cuticle pigmentation;cytoplasmic microtubule;protein binding;nuclear outer membrane;nuclear envelope;lipid transport;lipid droplet transport along microtubule;nuclear migration;tube morphogenesis;perinuclear region of cytoplasm;negative regulation of pole plasm oskar mRNA localization;integral component of membrane;compound eye photore…	-	-	-	-	-	-	-	-
FBgn0001319	3	3	6	1	1	0	0	1	0	kn	ABV53800.1 knot, isoform C [Drosophila melanogaster];PREDICTED: transcription factor collier isoform X8 [Drosophila ficusphila];knot, isoform C [Drosophila melanogaster] &gt	GO:0035289;GO:0007389;GO:0035287;GO:0035291;GO:0001700;GO:0007474;GO:0006355;GO:0001077;GO:0007526;GO:0010468;GO:0046427;GO:0007419;GO:0007275;GO:0007367;GO:0048814;GO:0045087;GO:0003700;GO:0046872;GO:0035203;GO:0005634;GO:0007476;GO:0048813;GO:0006351;GO:0045944;GO:0009608;GO:0003677;GO:0016204;GO:0007350;GO:0042694;GO:0035288	posterior head segmentation;pattern specification process;head segmentation;specification of segmental identity, intercalary segment;embryonic development via the syncytial blastoderm;imaginal disc-derived wing vein specification;regulation of transcription, DNA-templated;transcriptional activator activity, RNA polymerase II core promoter proximal region sequence-specific binding;larval somatic m…	K09103	EBF,COE	http://www.genome.jp/dbget-bin/www_bget?ko:K09103	-	-	KOG3836(K)(HLH transcription factor EBF/Olf-1 and related DNA binding proteins)	Transcription	Transcription factor collier OS=Drosophila melanogaster GN=kn PE=2 SV=2
FBgn0001320	61	70	54	33	57	7	38	19	32	kni	AltName: Full=Nuclear receptor subfamily 0 group A member 1 &gt;CAA31709.1 knirps protein [Drosophila melanogaster] &gt;ACL83692.1 kni-PA, partial [synthetic construct] &gt;AAF51629.2 knirps, isoform A [Drosophila melanogaster] &gt;AAM50658.1 GH19318p [Drosophila melanogaster] &gt;P10734.1 RecName: Full=Zygotic gap protein knirps;knirps, isoform B [Drosophila melanogaster] &gt;knirps, isoform A […	GO:0007088;GO:0045892;GO:0003677;GO:0007354;GO:0043565;GO:0007424;GO:0048813;GO:0005634;GO:0006351;GO:0005515;GO:0008270;GO:0035290;GO:0003700;GO:0007427;GO:0046872;GO:0000122;GO:0001078;GO:0007517;GO:0006355;GO:0070491;GO:0043401;GO:0035151;GO:0046845;GO:0008544	regulation of mitotic nuclear division;negative regulation of transcription, DNA-templated;DNA binding;zygotic determination of anterior/posterior axis, embryo;sequence-specific DNA binding;open tracheal system development;dendrite morphogenesis;nucleus;transcription, DNA-templated;protein binding;zinc ion binding;trunk segmentation;transcription factor activity, sequence-specific DNA binding;epi…	K08706	NR0AN,kni	http://www.genome.jp/dbget-bin/www_bget?ko:K08706	-	-	KOG4846(T)(Nuclear receptor);KOG3575(T)(FOG: Hormone receptors)	Zygotic	Zygotic gap protein knirps OS=Drosophila melanogaster GN=kni PE=1 SV=1
FBgn0001321	58	50	61	58	36	16	12	14	9	Skeletor	AAF54497.1 knickkopf [Drosophila melanogaster] &gt;knickkopf [Drosophila melanogaster] &gt;AOQ14616.1 knk-PA [synthetic construct];ACL86633.1 knk-PA, partial [synthetic construct] &gt;AAL48814.1 RE24065p [Drosophila melanogaster] &gt	GO:0035151;GO:0040003;GO:0006031;GO:0008293;GO:0007424;GO:0008362;GO:0006035;GO:0001838;GO:0007362;GO:0060439;GO:0035152;GO:0035158	regulation of tube size, open tracheal system;chitin-based cuticle development;chitin biosynthetic process;torso signaling pathway;open tracheal system development;chitin-based embryonic cuticle biosynthetic process;cuticle chitin biosynthetic process;embryonic epithelial tube formation;terminal region determination;trachea morphogenesis;regulation of tube architecture, open tracheal system;regul…	-	-	-	-	-	-	Protein	Protein Skeletor, isoforms D/E OS=Drosophila melanogaster GN=Skeletor PE=1 SV=3
FBgn0001323	25	17	17	9	15	4	12	6	10	knrl	NP_001303368.1 knirps-like, isoform B [Drosophila melanogaster] &gt;knirps-like, isoform A [Drosophila melanogaster] &gt;prf||1501350A knirps related gene;AAF51627.2 knirps-like, isoform A [Drosophila melanogaster] &gt;P13054.1 RecName: Full=Knirps-related protein;AOQ03031.1 knrl-RA [synthetic construct] &gt;ACL92679.1 knrl-PA [synthetic construct] &gt;ALI30490.1 knirps-like, isoform B [Drosophil…	GO:0046872;GO:0003700;GO:0007427;GO:0008270;GO:0006351;GO:0005634;GO:0007424;GO:0043565;GO:0004879;GO:0003677;GO:0007088;GO:0045892;GO:0035151;GO:0046845;GO:0043401;GO:0006355;GO:0007275	metal ion binding;transcription factor activity, sequence-specific DNA binding;epithelial cell migration, open tracheal system;zinc ion binding;transcription, DNA-templated;nucleus;open tracheal system development;sequence-specific DNA binding;RNA polymerase II transcription factor activity, ligand-activated sequence-specific DNA binding;DNA binding;regulation of mitotic nuclear division;negative…	K08706	NR0AN,kni	http://www.genome.jp/dbget-bin/www_bget?ko:K08706	-	-	KOG4216(K)(Steroid hormone nuclear receptor)	Knirps-related	Knirps-related protein OS=Drosophila melanogaster GN=knrl PE=2 SV=1
FBgn0001324	2300	1586	1767	1120	1229	833	591	560	1113	kto	AGW04185.1 FI21289p1 [Drosophila melanogaster] &gt;AOQ14928.1 kto-PB [synthetic construct];Q9VW47.2 RecName: Full=Mediator of RNA polymerase II transcription subunit 12; AltName: Full=Mediator complex subunit Kohtalo;kohtalo, isoform A [Drosophila melanogaster] &gt; AltName: Full=Mediator complex subunit 12;AAF49103.2 kohtalo, isoform A [Drosophila melanogaster];AFH04506.1 kohtalo, isoform B [Dro…	GO:0036011;GO:0001104;GO:0035072;GO:0005634;GO:0006367;GO:0006351;GO:0005515;GO:0045498;GO:0030177;GO:0001105;GO:0007406;GO:0007275;GO:0048749;GO:0022416;GO:0005700;GO:0006357;GO:0006355;GO:0070847;GO:0016592	imaginal disc-derived leg segmentation;RNA polymerase II transcription cofactor activity;ecdysone-mediated induction of salivary gland cell autophagic cell death;nucleus;transcription initiation from RNA polymerase II promoter;transcription, DNA-templated;protein binding;sex comb development;positive regulation of Wnt signaling pathway;RNA polymerase II transcription coactivator activity;negative…	K15162	MED12	http://www.genome.jp/dbget-bin/www_bget?ko:K15162	Thyroid hormone signaling pathway	ko04919	KOG3598(K)(Thyroid hormone receptor-associated protein complex, subunit TRAP230)	Mediator	Mediator of RNA polymerase II transcription subunit 12 OS=Drosophila melanogaster GN=kto PE=1 SV=2
FBgn0001325	42	17	17	6	13	4	4	2	8	Kr	ACH92133.1 FI01010p [Drosophila melanogaster] &gt;AAF47321.1 kruppel, isoform A [Drosophila melanogaster] &gt;NP_001261181.1 kruppel, isoform B [Drosophila melanogaster] &gt;AGB93711.1 kruppel, isoform B [Drosophila melanogaster];P07247.2 RecName: Full=Protein krueppel &gt;kruppel, isoform A [Drosophila melanogaster] &gt	GO:0010629;GO:0000981;GO:0000122;GO:0035282;GO:0048749;GO:0007419;GO:0007402;GO:0007443;GO:0035206;GO:0003682;GO:0007517;GO:0005634;GO:0006342;GO:0035290;GO:0003700;GO:0040034;GO:0046872;GO:0007411;GO:0003676;GO:0045892;GO:0003705;GO:0061332;GO:0010906;GO:0003677;GO:0035220;GO:0043565;GO:0007354;GO:0007400	negative regulation of gene expression;RNA polymerase II transcription factor activity, sequence-specific DNA binding;negative regulation of transcription from RNA polymerase II promoter;segmentation;compound eye development;ventral cord development;ganglion mother cell fate determination;Malpighian tubule morphogenesis;regulation of hemocyte proliferation;chromatin binding;muscle organ developme…	K09231	KR	http://www.genome.jp/dbget-bin/www_bget?ko:K09231	-	-	-	Protein	Protein krueppel OS=Drosophila melanogaster GN=Kr PE=1 SV=2
FBgn0001330	140	175	110	450	375	395	255	186	307	kz	kurz, isoform A [Drosophila melanogaster] &gt;AAF45757.1 kurz, isoform A [Drosophila melanogaster] &gt;O46072.1 RecName: Full=Probable ATP-dependent RNA helicase kurz &gt;CAA15706.1 EG:30B8.2 [Drosophila melanogaster] &gt;AHN59286.1 kurz, isoform B [Drosophila melanogaster];NP_001284815.1 kurz, isoform B [Drosophila melanogaster] &gt	GO:0008026;GO:0044822;GO:0016787;GO:0005737;GO:0005730;GO:0003723;GO:0016887;GO:0004004;GO:0003676;GO:0005524;GO:0006396;GO:0000166;GO:0004386;GO:0022008	ATP-dependent helicase activity;RNA binding;hydrolase activity;cytoplasm;nucleolus;RNA binding;ATPase activity;ATP-dependent RNA helicase activity;nucleic acid binding;ATP binding;RNA processing;nucleotide binding;helicase activity;neurogenesis	K14780	DHX37,DHR1	http://www.genome.jp/dbget-bin/www_bget?ko:K14780	-	-	KOG0922(A)(DEAH-box RNA helicase);KOG0924(A)(mRNA splicing factor ATP-dependent RNA helicase)	Probable	Probable ATP-dependent RNA helicase kurz OS=Drosophila melanogaster GN=kz PE=1 SV=1
FBgn0001341	428	328	281	444	434	379	283	193	279	-	lethal (1) 1Bi [Drosophila melanogaster] &gt;AGV77189.1 FI21448p1 [Drosophila melanogaster];AAF45532.1 lethal (1) 1Bi [Drosophila melanogaster] &gt	GO:0003677;GO:0016779;GO:0005730;GO:0016740;GO:0003887;GO:0006351	DNA binding;nucleotidyltransferase activity;nucleolus;transferase activity;DNA-directed DNA polymerase activity;transcription, DNA-templated	K02331	POL5,MYBBP1A	http://www.genome.jp/dbget-bin/www_bget?ko:K02331	-	-	-	-	-
FBgn0001404	812	1017	820	2979	2303	2432	1885	1941	2067	egh	AHN59300.1 egghead, isoform D [Drosophila melanogaster] &gt;AAF45792.1 egghead, isoform B [Drosophila melanogaster] &gt;AAN09081.1 egghead, isoform C [Drosophila melanogaster] &gt;AEX93160.1 FI18161p1 [Drosophila melanogaster] &gt;O01346.1 RecName: Full=Beta-1,4-mannosyltransferase egh; AltName: Full=Protein zeste-white 4 &gt;egghead, isoform C [Drosophila melanogaster] &gt;AOQ08783.1 egh-RB, par…	GO:0045434;GO:0008049;GO:0033227;GO:0016740;GO:0030720;GO:0007411;GO:0048935;GO:0006688;GO:0016020;GO:0046662;GO:0001744;GO:0019187;GO:0030707;GO:0016325;GO:0016021;GO:0016333;GO:0007299;GO:0016757;GO:0005737;GO:0007281;GO:0007298;GO:0045165;GO:0005887;GO:0042248;GO:0007293	negative regulation of female receptivity, post-mating;male courtship behavior;dsRNA transport;transferase activity;oocyte localization involved in germarium-derived egg chamber formation;axon guidance;peripheral nervous system neuron development;glycosphingolipid biosynthetic process;membrane;regulation of oviposition;optic lobe placode formation;beta-1,4-mannosyltransferase activity;ovarian fol…	K02359	EGH	http://www.genome.jp/dbget-bin/www_bget?ko:K02359	Dorso-ventral axis formation	ko04320	-	Beta-1,4-mannosyltransferase	Beta-1,4-mannosyltransferase egh OS=Drosophila melanogaster GN=egh PE=2 SV=1
FBgn0001491	1287	813	796	477	564	424	373	345	339	-	EDW45812.1 GM11248 [Drosophila sechellia] &gt;ANY27820.1 GEO08125p1, partial [Drosophila melanogaster];ACL87069.1 l(1)10Bb-PA, partial [synthetic construct] &gt;AAC97603.1 l(1)10Bb protein [Drosophila melanogaster] &gt;AAM49992.1 RE22390p [Drosophila melanogaster] &gt;KMZ09225.1 uncharacterized protein Dsimw501_GD15995 [Drosophila simulans] &gt;XP_002041964.1 GM11248 [Drosophila sechellia] &gt;AA…	GO:0071013;GO:0000398;GO:0022008;GO:0071011;GO:0003674;GO:0005634	catalytic step 2 spliceosome;mRNA splicing, via spliceosome;neurogenesis;precatalytic spliceosome;molecular_function;nucleus	K12873	BUD31,G10	http://www.genome.jp/dbget-bin/www_bget?ko:K12873	Spliceosome	ko03040	KOG3404(K)(G10 protein/predicted nuclear transcription regulator)	Protein	Protein BUD31 homolog OS=Branchiostoma belcheri PE=2 SV=1
FBgn0001565	671	1372	483	1709	1320	1399	1081	919	1119	DDX56	AOQ07254.1 Hlc-RA, partial [synthetic construct] &gt;NP_001285517.1 helicase, isoform B [Drosophila melanogaster] &gt;AAC28406.1 helicase [Drosophila melanogaster] &gt;AOQ10179.1 Hlc-RA [synthetic construct];helicase, isoform A [Drosophila melanogaster] &gt;AAF50818.2 helicase, isoform A [Drosophila melanogaster] &gt;AAL48095.1 RE72861p [Drosophila melanogaster] &gt;AHN59987.1 helicase, isoform B…	GO:0022008;GO:0003676;GO:0006364;GO:0010501;GO:0004386;GO:0005524;GO:0004004;GO:0016887;GO:0016787	neurogenesis;nucleic acid binding;rRNA processing;RNA secondary structure unwinding;helicase activity;ATP binding;ATP-dependent RNA helicase activity;ATPase activity;hydrolase activity	K14810	DDX56,DBP9	http://www.genome.jp/dbget-bin/www_bget?ko:K14810	-	-	KOG0337(A)(ATP-dependent RNA helicase)	Probable	Probable ATP-dependent RNA helicase DDX56 OS=Bos taurus GN=DDX56 PE=2 SV=1
FBgn0001612	334.8	229.42	214.23	641.69	582	539.48	261.33	269.35	356.54	l(1)dd4	AltName: Full=Gamma-ring complex protein 91 kDa;AOQ07784.1 l(1)dd4-RA, partial [synthetic construct] &gt;Gamma-tubulin ring protein 91 [Drosophila melanogaster] &gt;Q9XYP8.2 RecName: Full=Gamma-tubulin complex component 3 homolog;AOQ09821.1 Grip91-RA [synthetic construct];AAF48309.1 Gamma-tubulin ring protein 91 [Drosophila melanogaster] &gt; Short=dGrip91 &gt; Short=d91p;AAL39437.1 GM14553p [Dro…	GO:0051297;GO:0000922;GO:0008017;GO:0005856;GO:0008275;GO:0022008;GO:0051011;GO:0005874;GO:0005816;GO:0000212;GO:0005737;GO:0019233;GO:0043015;GO:0007020;GO:0000923;GO:0090307;GO:0031122;GO:0005815;GO:0007017;GO:0051298;GO:0072686;GO:0005813;GO:0005200;GO:0005875;GO:0007140;GO:0000226	centrosome cycle;spindle pole;microtubule binding;cytoskeleton;gamma-tubulin small complex;neurogenesis;microtubule minus-end binding;microtubule;spindle pole body;meiotic spindle organization;cytoplasm;sensory perception of pain;gamma-tubulin binding;microtubule nucleation;equatorial microtubule organizing center;mitotic spindle assembly;cytoplasmic microtubule organization;microtubule organizin…	K16570	TUBGCP3,GCP3	http://www.genome.jp/dbget-bin/www_bget?ko:K16570	-	-	KOG2000(Z)(Gamma-tubulin complex, DGRIP91/SPC98 component)	Gamma-tubulin	Gamma-tubulin complex component 3 homolog OS=Drosophila melanogaster GN=l(1)dd4 PE=1 SV=2
FBgn0001624	867	1101	1024	1949	1862	1876	1684	1409	2094	dlg1	ACL90054.1 dlg1-PF [synthetic construct];AOQ03160.1 dlg1-RO, partial [synthetic construct] &gt;ABW09395.1 discs large 1, isoform L [Drosophila melanogaster];ACZ95255.1 discs large 1, isoform O [Drosophila melanogaster] &gt;discs large 1, isoform H [Drosophila melanogaster] &gt;AAS65311.1 discs large 1, isoform J [Drosophila melanogaster] &gt;AAS65308.1 discs large 1, isoform B [Drosophila melanog…	GO:0001738;GO:0045887;GO:0007391;GO:0030714;GO:0005198;GO:0051726;GO:0016327;GO:0046956;GO:0000132;GO:0043195;GO:0016323;GO:0061689;GO:0019991;GO:0061174;GO:0016333;GO:0035255;GO:0014069;GO:0045197;GO:0007010;GO:0051124;GO:0008105;GO:0016334;GO:0045179;GO:0042332;GO:0016336;GO:0005515;GO:0007617;GO:0005938;GO:0016332;GO:0008328;GO:0045175;GO:0016740;GO:0008049;GO:0045211;GO:0045475;GO:0016328;GO:…	morphogenesis of a polarized epithelium;positive regulation of synaptic growth at neuromuscular junction;dorsal closure;anterior/posterior axis specification, follicular epithelium;structural molecule activity;regulation of cell cycle;apicolateral plasma membrane;positive phototaxis;establishment of mitotic spindle orientation;terminal bouton;basolateral plasma membrane;tricellular tight junction…	K12076	DLG1	http://www.genome.jp/dbget-bin/www_bget?ko:K12076	Tight junction;Hippo signaling pathway;Hippo signaling pathway -fly;T cell receptor signaling pathway	ko04530,ko04390,ko04391,ko04660	KOG0708(F)(Membrane-associated guanylate kinase MAGUK (contains PDZ, SH3, HOOK and GUK domains));KOG0609(T)(Calcium/calmodulin-dependent serine protein kinase/membrane-associated guanylate kinase)	Disks	Disks large 1 tumor suppressor protein OS=Drosophila melanogaster GN=dlg1 PE=1 SV=2
FBgn0001941	1749	1816	1746	3371	3265	3328	2358	2054	2205	DEGS1	AOQ05474.1 ifc-RA, partial [synthetic construct];AAM12535.1 sphingolipid delta 4 desaturase protein DES-1 [Drosophila melanogaster] &gt;CAA63889.1 Des-1 protein [Drosophila melanogaster] &gt;AAL28744.1 LD15458p [Drosophila melanogaster] &gt;AAF52318.1 infertile crescent, isoform A [Drosophila melanogaster] &gt;infertile crescent, isoform A [Drosophila melanogaster] &gt;AOQ04303.1 ifc-RA [syntheti…	GO:0016021;GO:0045494;GO:0055114;GO:0006629;GO:0016020;GO:0005739;GO:0070938;GO:0016491;GO:0042284;GO:0016006;GO:0007283;GO:0005886;GO:0004768;GO:0007602;GO:0030148;GO:0007053	integral component of membrane;photoreceptor cell maintenance;oxidation-reduction process;lipid metabolic process;membrane;mitochondrion;contractile ring;oxidoreductase activity;sphingolipid delta-4 desaturase activity;Nebenkern;spermatogenesis;plasma membrane;stearoyl-CoA 9-desaturase activity;phototransduction;sphingolipid biosynthetic process;spindle assembly involved in male meiosis	K04712	DEGS	http://www.genome.jp/dbget-bin/www_bget?ko:K04712	Sphingolipid signaling pathway;Sphingolipid metabolism	ko04071,ko00600	KOG2987(I)(Fatty acid desaturase)	Sphingolipid	Sphingolipid delta(4)-desaturase DES1 OS=Homo sapiens GN=DEGS1 PE=1 SV=1
FBgn0001942	19440	24842	17429	33724	27428	28366	29170	22264	27647	eIF-4a	NP_001245907.1 eukaryotic initiation factor 4a, isoform E [Drosophila melanogaster] &gt;AAD38596.1 eukaryotic initiation factor-4a [Drosophila melanogaster] &gt;AAL39428.1 GM14109p [Drosophila melanogaster] &gt;AAN10568.1 eukaryotic initiation factor 4a, isoform D [Drosophila melanogaster] &gt;AGB92653.1 eukaryotic initiation factor 4a, isoform F [Drosophila melanogaster] &gt; Short=eIF-4A;AAN105…	GO:0048477;GO:0007279;GO:0003743;GO:0002168;GO:0003729;GO:0007446;GO:0048132;GO:0016779;GO:0005737;GO:0003723;GO:0000166;GO:0004386;GO:0072686;GO:0000381;GO:0005813;GO:0003724;GO:0017116;GO:0005829;GO:0016887;GO:0004004;GO:0016281;GO:0030718;GO:0000339;GO:0003676;GO:0051297;GO:0010501;GO:0007067;GO:0005634;GO:0006413;GO:0005524;GO:0016740;GO:0005875;GO:0006974;GO:0043186;GO:0016787	oogenesis;pole cell formation;translation initiation factor activity;instar larval development;mRNA binding;imaginal disc growth;female germ-line stem cell asymmetric division;nucleotidyltransferase activity;cytoplasm;RNA binding;nucleotide binding;helicase activity;mitotic spindle;regulation of alternative mRNA splicing, via spliceosome;centrosome;RNA helicase activity;single-stranded DNA-depend…	K03257	EIF4A	http://www.genome.jp/dbget-bin/www_bget?ko:K03257	RNA transport	ko03013	KOG0326(A)(ATP-dependent RNA helicase);KOG0327(J)(Translation initiation factor 4F, helicase subunit (eIF-4A) and related helicases);KOG0328(J)(Predicted ATP-dependent RNA helicase FAL1, involved in rRNA maturation, DEAD-box superfamily)	Eukaryotic	Eukaryotic initiation factor 4A OS=Drosophila melanogaster GN=eIF-4a PE=1 SV=3
FBgn0001961	2850	2345	2283	3437	3170	3071	2383	1987	2238	Arpc1a	AAL14007.1 SD06579p [Drosophila melanogaster] &gt;AAN10852.1 Actin-related protein 2/3 complex, subunit 1, isoform B [Drosophila melanogaster];AAF53339.1 Actin-related protein 2/3 complex, subunit 1, isoform A [Drosophila melanogaster] &gt;Actin-related protein 2/3 complex, subunit 1, isoform A [Drosophila melanogaster] &gt;NP_723845.1 Actin-related protein 2/3 complex, subunit 1, isoform B [Dros…	GO:0007413;GO:0030833;GO:0050774;GO:0030029;GO:0050965;GO:0007010;GO:0051491;GO:0003779;GO:0007409;GO:0030589;GO:0030041;GO:0051015;GO:0034314;GO:0022416;GO:0005885;GO:0006886;GO:0060429;GO:0001745;GO:0000902;GO:0007293;GO:0005200;GO:0033627;GO:0008407;GO:0045747;GO:0030037;GO:0015629	axonal fasciculation;regulation of actin filament polymerization;negative regulation of dendrite morphogenesis;actin filament-based process;detection of temperature stimulus involved in sensory perception of pain;cytoskeleton organization;positive regulation of filopodium assembly;actin binding;axonogenesis;pseudocleavage involved in syncytial blastoderm formation;actin filament polymerization;ac…	K05757	ARPC1A_B	http://www.genome.jp/dbget-bin/www_bget?ko:K05757	Regulation of actin cytoskeleton;Endocytosis;Fc gamma R-mediated phagocytosis	ko04810,ko04144,ko04666	KOG1523(Z)(Actin-related protein Arp2/3 complex, subunit ARPC1/p41-ARC)	Actin-related	Actin-related protein 2/3 complex subunit 1A OS=Mus musculus GN=Arpc1a PE=1 SV=1
FBgn0001965	495	388	428	1382	1189	1124	566	509	998	Sos	FI22903p1, partial [Drosophila melanogaster]	GO:0030676;GO:0003677;GO:0035022;GO:0005085;GO:0016199;GO:0008293;GO:0005515;GO:0045500;GO:0007264;GO:0008595;GO:0007480;GO:0007015;GO:0007399;GO:0030154;GO:0005088;GO:0007275;GO:0007426;GO:0046982;GO:0005737;GO:0005089;GO:0008360;GO:0046579;GO:0035023;GO:0005829;GO:0031234;GO:2000134	Rac guanyl-nucleotide exchange factor activity;DNA binding;positive regulation of Rac protein signal transduction;guanyl-nucleotide exchange factor activity;axon midline choice point recognition;torso signaling pathway;protein binding;sevenless signaling pathway;small GTPase mediated signal transduction;anterior/posterior axis specification, embryo;imaginal disc-derived leg morphogenesis;actin fi…	K03099	SOS	http://www.genome.jp/dbget-bin/www_bget?ko:K03099	Regulation of actin cytoskeleton;Focal adhesion;Gap junction;ErbB signaling pathway;FoxO signaling pathway;Jak-STAT signaling pathway;MAPK signaling pathway;MAPK signaling pathway - fly;PI3K-Akt signaling pathway;Phospholipase D signaling pathway;Ras signaling pathway;mTOR signaling pathway;Dorso-ventral axis formation;Estrogen signaling pathway;GnRH signaling pathway;Insulin signaling pathway;Pr…	ko04810,ko04510,ko04540,ko04012,ko04068,ko04630,ko04010,ko04013,ko04151,ko04072,ko04014,ko04150,ko04320,ko04915,ko04912,ko04910,ko04917,ko04662,ko04062,ko04664,ko04650,ko04660,ko04722	KOG3417(T)(Ras1 guanine nucleotide exchange factor)	Protein	Protein son of sevenless OS=Drosophila melanogaster GN=Sos PE=1 SV=2
FBgn0001967	52	34	19	5	6	4	0	1	0	-	AAF53369.3 nimrod C3 [Drosophila melanogaster];nimrod C3 [Drosophila melanogaster] &gt	GO:0006909;GO:0003674;GO:0016021	phagocytosis;molecular_function;integral component of membrane	-	-	-	-	-	-	-	-
FBgn0001970	563	364	375	316	293	261	228	181	226	Pgant35A	AltName: Full=Protein-UDP acetylgalactosaminyltransferase 35A; AltName: Full=UDP-GalNAc:polypeptide N-acetylgalactosaminyltransferase 35A; AltName: Full=dGalNAc-T1 &gt;AEG66944.1 LD24449p [Drosophila melanogaster] &gt; AltName: Full=Protein l(2)35Aa;AOQ03027.1 Pgant35A-RA, partial [synthetic construct] &gt; Short=pp-GaNTase 35A;Q8MVS5.2 RecName: Full=Polypeptide N-acetylgalactosaminyltransferase …	GO:0004653;GO:0030246;GO:0000139;GO:0016757;GO:0016740;GO:0007424;GO:0005794;GO:0009312;GO:0006486;GO:0046872;GO:0016020;GO:0016021;GO:0005795	polypeptide N-acetylgalactosaminyltransferase activity;carbohydrate binding;Golgi membrane;transferase activity, transferring glycosyl groups;transferase activity;open tracheal system development;Golgi apparatus;oligosaccharide biosynthetic process;protein glycosylation;metal ion binding;membrane;integral component of membrane;Golgi stack	K00710	GALNT	http://www.genome.jp/dbget-bin/www_bget?ko:K00710	Mucin type O-glycan biosynthesis	ko00512	KOG3736(O)(Polypeptide N-acetylgalactosaminyltransferase)	Polypeptide	Polypeptide N-acetylgalactosaminyltransferase 35A OS=Drosophila melanogaster GN=Pgant35A PE=1 SV=2
FBgn0001977	1348.64	1226.65	1067.68	1716.95	1566.89	1483.22	1370.51	1169.13	1257.59	CIAPIN1	AOQ11247.1 yellow-c-RA [synthetic construct];AAM29606.1 RH54244p [Drosophila melanogaster] &gt;AAF53432.3 yellow-c, isoform A [Drosophila melanogaster] &gt;NP_001285947.1 yellow-c, isoform B [Drosophila melanogaster] &gt;AHN54461.1 yellow-c, isoform B [Drosophila melanogaster] &gt;yellow-c, isoform A [Drosophila melanogaster] &gt;ACL87223.1 yellow-c-PA, partial [synthetic construct] &gt	GO:0048067;GO:0042438;GO:0016853	cuticle pigmentation;melanin biosynthetic process;isomerase activity	-	-	-	-	-	KOG4020(S)(Protein DRE2, required for cell viability)	Anamorsin	Anamorsin homolog OS=Drosophila melanogaster GN=CIAPIN1 PE=2 SV=1
FBgn0001978	2159	1654	1538	2596	2438	2262	1976	1833	2479	stc	shuttle craft, isoform A [Drosophila melanogaster] &gt;P40798.2 RecName: Full=Protein shuttle craft &gt;shuttle craft, isoform C [Drosophila melanogaster] &gt;ACL83740.1 stc-PB, partial [synthetic construct] &gt;AGB92996.1 shuttle craft, isoform D [Drosophila melanogaster];ACL88862.1 stc-PB [synthetic construct];AAF53441.2 shuttle craft, isoform B [Drosophila melanogaster] &gt;AGB92995.1 shuttle …	GO:0005634;GO:0006351;GO:0008270;GO:0000977;GO:0003700;GO:0003697;GO:0046872;GO:0003676;GO:0003677;GO:0006355;GO:0006366;GO:0000122;GO:0001078;GO:0007399;GO:0003723	nucleus;transcription, DNA-templated;zinc ion binding;RNA polymerase II regulatory region sequence-specific DNA binding;transcription factor activity, sequence-specific DNA binding;single-stranded DNA binding;metal ion binding;nucleic acid binding;DNA binding;regulation of transcription, DNA-templated;transcription from RNA polymerase II promoter;negative regulation of transcription from RNA poly…	K12236	NFX1	http://www.genome.jp/dbget-bin/www_bget?ko:K12236	-	-	KOG1952(K)(Transcription factor NF-X1, contains NFX-type Zn2+-binding and R3H domains)	Protein	Protein shuttle craft OS=Drosophila melanogaster GN=stc PE=1 SV=2
FBgn0001981	133	96	77	42	38	43	30	31	24	esg	P25932.2 RecName: Full=Protein escargot;AFH36365.1 FI20009p1 [Drosophila melanogaster] &gt;AOQ08302.1 esg-RA, partial [synthetic construct] &gt;AOQ14606.1 esg-PA [synthetic construct]; AltName: Full=Protein fleabag &gt;escargot [Drosophila melanogaster] &gt;AAF53458.1 escargot [Drosophila melanogaster] &gt	GO:0001078;GO:0000122;GO:0035156;GO:0007417;GO:0035215;GO:0007422;GO:0042332;GO:0032876;GO:0035094;GO:0001709;GO:0045892;GO:0030718;GO:0042048;GO:0001708;GO:0003676;GO:0045944;GO:0003677;GO:0035220;GO:0005634;GO:0006351;GO:0048076;GO:0007424;GO:0007427;GO:0046872;GO:0035147;GO:0055059;GO:0007489	transcriptional repressor activity, RNA polymerase II core promoter proximal region sequence-specific binding;negative regulation of transcription from RNA polymerase II promoter;fusion cell fate specification;central nervous system development;genital disc development;peripheral nervous system development;gravitaxis;negative regulation of DNA endoreduplication;response to nicotine;cell fate dete…	K09218	SNAIN	http://www.genome.jp/dbget-bin/www_bget?ko:K09218	-	-	-	Protein	Protein escargot OS=Drosophila melanogaster GN=esg PE=1 SV=2
FBgn0001983	8	3	3	0	2	2	0	0	1	esg	ACL83797.1 wor-PA, partial [synthetic construct] &gt;AAF53461.1 worniu [Drosophila melanogaster] &gt;AOQ09084.1 wor-RA [synthetic construct];worniu [Drosophila melanogaster] &gt	GO:0006355;GO:0046331;GO:0007420;GO:0007419;GO:0007417;GO:0048813;GO:0005634;GO:0055059;GO:0046872;GO:0003700;GO:0003676;GO:0045944	regulation of transcription, DNA-templated;lateral inhibition;brain development;ventral cord development;central nervous system development;dendrite morphogenesis;nucleus;asymmetric neuroblast division;metal ion binding;transcription factor activity, sequence-specific DNA binding;nucleic acid binding;positive regulation of transcription from RNA polymerase II promoter	K09218	SNAIN	http://www.genome.jp/dbget-bin/www_bget?ko:K09218	-	-	-	Protein	Protein escargot OS=Drosophila melanogaster GN=esg PE=1 SV=2
FBgn0001986	928	583	541	1655	1608	1469	853	728	1206	Skiv2l2	Mtr4 helicase [Drosophila melanogaster] &gt;AAF53481.1 Mtr4 helicase [Drosophila melanogaster] &gt;AOQ03469.1 l(2)35Df-RA [synthetic construct];AAD38613.1 l.2.35Df [Drosophila melanogaster] &gt;ACL84413.1 l(2)35Df-PA, partial [synthetic construct] &gt	GO:0000398;GO:0003676;GO:0022008;GO:0051607;GO:0016787;GO:0005524;GO:0003723;GO:0071013;GO:0016887;GO:0004004;GO:0006401;GO:0004386;GO:0003724	mRNA splicing, via spliceosome;nucleic acid binding;neurogenesis;defense response to virus;hydrolase activity;ATP binding;RNA binding;catalytic step 2 spliceosome;ATPase activity;ATP-dependent RNA helicase activity;RNA catabolic process;helicase activity;RNA helicase activity	K12598	MTR4,SKIV2L2	http://www.genome.jp/dbget-bin/www_bget?ko:K12598	RNA degradation	ko03018	KOG0950(R)(DNA polymerase theta/eta, DEAD-box superfamily)	Superkiller	Superkiller viralicidic activity 2-like 2 OS=Mus musculus GN=Skiv2l2 PE=1 SV=1
FBgn0001987	743	754	688	1988	1422	1743	2251	1726	2078	Nlgn2	NP_723930.1 gliotactin, isoform E [Drosophila melanogaster] &gt;AFA28444.1 FI18641p1 [Drosophila melanogaster] &gt;AOQ07801.1 Gli-RA, partial [synthetic construct] &gt;NP_723931.2 gliotactin, isoform F [Drosophila melanogaster] &gt;gliotactin, isoform A [Drosophila melanogaster] &gt;NP_723928.1 gliotactin, isoform C [Drosophila melanogaster] &gt;AAN10912.1 gliotactin, isoform E [Drosophila melano…	GO:0008039;GO:0005886;GO:0005887;GO:0008065;GO:0042043;GO:0052689;GO:0009986;GO:0005615;GO:0061343;GO:0035151;GO:0061689;GO:0045202;GO:0016020;GO:0004872;GO:0005918;GO:0016321;GO:0007158;GO:0007416;GO:0007298;GO:0048515;GO:0016021;GO:0035321;GO:0050804;GO:0016787;GO:0019991	synaptic target recognition;plasma membrane;integral component of plasma membrane;establishment of blood-nerve barrier;neurexin family protein binding;carboxylic ester hydrolase activity;cell surface;extracellular space;cell adhesion involved in heart morphogenesis;regulation of tube size, open tracheal system;tricellular tight junction;synapse;membrane;receptor activity;septate junction;female m…	-	-	-	-	-	KOG1516(R)(Carboxylesterase and related proteins)	Neuroligin-2	Neuroligin-2 OS=Mus musculus GN=Nlgn2 PE=1 SV=2
FBgn0001989	478	812	507	1783	1656	1697	2106	1674	1513	-	AAN10909.2 NADH dehydrogenase (ubiquinone) B17 subunit, isoform C [Drosophila melanogaster];AAF53480.1 NADH dehydrogenase (ubiquinone) B17 subunit, isoform A [Drosophila melanogaster] &gt;AAN71218.1 GM23292p [Drosophila melanogaster] &gt;ACL87698.1 l(2)35Di-PA, partial [synthetic construct] &gt;NADH dehydrogenase (ubiquinone) B17 subunit, isoform A [Drosophila melanogaster] &gt;ACL92187.1 l(2)35D…	GO:0055114;GO:0005747;GO:0016491;GO:0006120;GO:0003954	oxidation-reduction process;mitochondrial respiratory chain complex I;oxidoreductase activity;mitochondrial electron transport, NADH to ubiquinone;NADH dehydrogenase activity	K03962	NDUFB6	http://www.genome.jp/dbget-bin/www_bget?ko:K03962	Oxidative phosphorylation;Retrograde endocannabinoid signaling	ko00190,ko04723	-	-	-
FBgn0001990	277	207	185	345	320	350	214	214	237	wek	AGB93007.1 weckle, isoform B [Drosophila melanogaster] &gt;weckle, isoform A [Drosophila melanogaster] &gt;AOQ12531.1 wek-PA [synthetic construct];ACL84916.1 wek-PA, partial [synthetic construct] &gt;AAK93097.1 LD22579p [Drosophila melanogaster] &gt;NP_001260472.1 weckle, isoform B [Drosophila melanogaster] &gt;AOQ08834.1 wek-RA, partial [synthetic construct] &gt;Q9VJN5.1 RecName: Full=Zinc finge…	GO:0008270;GO:0046872;GO:0005515;GO:0005634;GO:0042803;GO:0003676;GO:0016020;GO:0007311;GO:0006355;GO:0000978;GO:0008063;GO:0002218;GO:0005886;GO:0009950;GO:0007275	zinc ion binding;metal ion binding;protein binding;nucleus;protein homodimerization activity;nucleic acid binding;membrane;maternal specification of dorsal/ventral axis, oocyte, germ-line encoded;regulation of transcription, DNA-templated;RNA polymerase II core promoter proximal region sequence-specific DNA binding;Toll signaling pathway;activation of innate immune response;plasma membrane;dorsal…	-	-	-	-	-	-	Zinc	Zinc finger protein weckle OS=Drosophila melanogaster GN=wek PE=1 SV=1
FBgn0001991	973	1301	740	1731	1263	1483	1361	1190	1628	Ca-alpha1D	AAN10930.1 Ca[2+]-channel protein alpha[[1]] subunit D, isoform C [Drosophila melanogaster];KMY90460.1 uncharacterized protein Dsimw501_GD24041, isoform F [Drosophila simulans];Ca[2+]-channel protein alpha[[1]] subunit D, isoform B [Drosophila melanogaster] &gt;uncharacterized protein Dsimw501_GD24041, isoform F [Drosophila simulans] &gt;uncharacterized protein Dsimw501_GD24041, isoform J [Drosop…	GO:0006810;GO:0070588;GO:0042045;GO:0016324;GO:0005245;GO:0046872;GO:0008331;GO:0005891;GO:0005244;GO:0016020;GO:0034765;GO:0016021;GO:0055085;GO:0006936;GO:0006811;GO:0019722;GO:0016323;GO:0006816;GO:0005216;GO:0086010;GO:0016322;GO:0005262	transport;calcium ion transmembrane transport;epithelial fluid transport;apical plasma membrane;voltage-gated calcium channel activity;metal ion binding;high voltage-gated calcium channel activity;voltage-gated calcium channel complex;voltage-gated ion channel activity;membrane;regulation of ion transmembrane transport;integral component of membrane;transmembrane transport;muscle contraction;ion …	K04851	CACNA1D	http://www.genome.jp/dbget-bin/www_bget?ko:K04851	Tight junction;Calcium signaling pathway;MAPK signaling pathway;cAMP signaling pathway;cGMP - PKG signaling pathway;Adrenergic signaling in cardiomyocytes;Cardiac muscle contraction;Vascular smooth muscle contraction;Carbohydrate digestion and absorption;Aldosterone synthesis and secretion;GnRH signaling pathway;Insulin secretion;Oxytocin signaling pathway;Renin secretion;Circadian entrainment;Ch…	ko04530,ko04020,ko04010,ko04024,ko04022,ko04261,ko04260,ko04270,ko04973,ko04925,ko04912,ko04911,ko04921,ko04924,ko04713,ko04725,ko04728,ko04727,ko04724,ko04723,ko04726	KOG2301(PT)(Voltage-gated Ca2+ channels, alpha1 subunits)	Voltage-dependent	Voltage-dependent calcium channel type D subunit alpha-1 OS=Drosophila melanogaster GN=Ca-alpha1D PE=1 SV=2
FBgn0001992	80.13	89.22	59.33	102.09	79.67	94.01	80.08	41.94	55.68	Cyp303a1	AAF53514.1 Cyp303a1, isoform A [Drosophila melanogaster] &gt;AAN06321.1 CYP303a1 [Drosophila melanogaster] &gt; AltName: Full=CYPCCCIIIA1 &gt;Cyp303a1, isoform A [Drosophila melanogaster] &gt;AHN54491.1 Cyp303a1, isoform B [Drosophila melanogaster];NP_001285977.1 Cyp303a1, isoform B [Drosophila melanogaster] &gt;Q9V399.1 RecName: Full=Probable cytochrome P450 303a1	GO:0016491;GO:0005783;GO:0005789;GO:0046872;GO:0031090;GO:0004497;GO:0016020;GO:0005506;GO:0055114;GO:0016705;GO:0020037;GO:0007423;GO:0043231;GO:0009055	oxidoreductase activity;endoplasmic reticulum;endoplasmic reticulum membrane;metal ion binding;organelle membrane;monooxygenase activity;membrane;iron ion binding;oxidation-reduction process;oxidoreductase activity, acting on paired donors, with incorporation or reduction of molecular oxygen;heme binding;sensory organ development;intracellular membrane-bounded organelle;electron carrier activity	-	-	-	-	-	KOG0156(Q)(Cytochrome P450 CYP2 subfamily)	Probable	Probable cytochrome P450 303a1 OS=Drosophila melanogaster GN=Cyp303a1 PE=2 SV=1
FBgn0001994	747	1010	755	1559	1347	1408	876	964	970	TFAP4	AOQ08754.1 crp-RA, partial [synthetic construct] &gt;AOQ08268.1 crp-RA, partial [synthetic construct] &gt;ACK77606.1 FI04923p [Drosophila melanogaster] &gt;AAD48781.1 activator protein 4 [Drosophila melanogaster] &gt;AOQ14326.1 crp-PA [synthetic construct];ACM16717.1 FI10101p [Drosophila melanogaster] &gt;AHN54490.1 cropped, isoform B [Drosophila melanogaster] &gt;AAF53510.1 cropped, isoform A [D…	GO:0007526;GO:0017022;GO:0006357;GO:0005634;GO:0003700;GO:0046983;GO:0043565;GO:0019233	larval somatic muscle development;myosin binding;regulation of transcription from RNA polymerase II promoter;nucleus;transcription factor activity, sequence-specific DNA binding;protein dimerization activity;sequence-specific DNA binding;sensory perception of pain	-	-	-	-	-	-	Transcription	Transcription factor AP-4 OS=Homo sapiens GN=TFAP4 PE=1 SV=2
FBgn0001995	168	209	142	501	458	567	392	363	409	Mrpl4	AAF53526.1 mitochondrial ribosomal protein L4 [Drosophila melanogaster] &gt;AAL28955.1 LD33485p [Drosophila melanogaster] &gt;mitochondrial ribosomal protein L4 [Drosophila melanogaster] &gt;ACL89604.1 mRpL4-PA [synthetic construct];ACL84681.1 mRpL4-PA, partial [synthetic construct] &gt	GO:0019233;GO:0022626;GO:0005762;GO:0003723;GO:0003735;GO:0005840;GO:0006412;GO:0032543	sensory perception of pain;cytosolic ribosome;mitochondrial large ribosomal subunit;RNA binding;structural constituent of ribosome;ribosome;translation;mitochondrial translation	K02926	RP-L4,MRPL4,rplD	http://www.genome.jp/dbget-bin/www_bget?ko:K02926	Ribosome	ko03010	KOG1624(J)(Mitochondrial/chloroplast ribosomal protein L4)	39S	39S ribosomal protein L4, mitochondrial OS=Mus musculus GN=Mrpl4 PE=1 SV=1
FBgn0002021	842	709	525	367	366	347	271	284	232	foxred1	AAF53748.1 lethal (2) 37Bb [Drosophila melanogaster] &gt;ACL86600.1 l(2)37Bb-PA, partial [synthetic construct] &gt;ACL91224.1 l(2)37Bb-PA [synthetic construct];lethal (2) 37Bb [Drosophila melanogaster] &gt;AAM29424.1 RE18450p [Drosophila melanogaster] &gt	GO:0055114;GO:0016491	oxidation-reduction process;oxidoreductase activity	K18166	FOXRED1	http://www.genome.jp/dbget-bin/www_bget?ko:K18166	-	-	-	FAD-dependent	FAD-dependent oxidoreductase domain-containing protein 1 OS=Xenopus laevis GN=foxred1 PE=2 SV=1
FBgn0002022	1874	2100	2221	3914	3989	3737	4491	3745	3744	Catsup	AAF37226.1 seven transmembrane protein Catecholamines up [Drosophila melanogaster] &gt;ABD37801.1 catsup protein [Drosophila melanogaster] &gt;ABD37876.1 catsup protein [Drosophila melanogaster] &gt;ACM50280.1 catsup protein [Drosophila melanogaster] &gt;ABD37836.1 catsup protein [Drosophila melanogaster] &gt;ACL89851.1 Catsup-PA [synthetic construct] &gt;ACM50281.1 catsup protein [Drosophila mel…	GO:0030424;GO:0016021;GO:0007298;GO:0007300;GO:0008021;GO:0016020;GO:0045202;GO:0006882;GO:0005385;GO:0005622;GO:2000274;GO:0006810;GO:0071577;GO:0042069;GO:0005887;GO:0030234;GO:0043025;GO:0046873;GO:0030001;GO:0055085;GO:0097038	axon;integral component of membrane;border follicle cell migration;ovarian nurse cell to oocyte transport;synaptic vesicle;membrane;synapse;cellular zinc ion homeostasis;zinc ion transmembrane transporter activity;intracellular;regulation of epithelial cell migration, open tracheal system;transport;zinc II ion transmembrane transport;regulation of catecholamine metabolic process;integral componen…	K14713	SLC39A7,KE4,ZIP7	http://www.genome.jp/dbget-bin/www_bget?ko:K14713	-	-	KOG2693(P)(Putative zinc transporter)	Protein	Protein catecholamines up OS=Drosophila melanogaster GN=Catsup PE=2 SV=1
FBgn0002023	611	336	349	20	61	10	6	2	7	Lhx3	AAF53756.1 Lim3, isoform A [Drosophila melanogaster];Lim3, isoform A [Drosophila melanogaster] &gt;AGB93094.1 Lim3, isoform G [Drosophila melanogaster];Lim3, isoform G [Drosophila melanogaster] &gt	GO:0006355;GO:0007399;GO:0008270;GO:0003700;GO:0051726;GO:0046872;GO:0008045;GO:0005634;GO:0003677;GO:0043565	regulation of transcription, DNA-templated;nervous system development;zinc ion binding;transcription factor activity, sequence-specific DNA binding;regulation of cell cycle;metal ion binding;motor neuron axon guidance;nucleus;DNA binding;sequence-specific DNA binding	K09374	LHX3_4	http://www.genome.jp/dbget-bin/www_bget?ko:K09374	-	-	KOG4577(K)(Transcription factor LIM3, contains LIM and HOX domains);KOG0490(R)(Transcription factor, contains HOX domain)	LIM/homeobox	LIM/homeobox protein Lhx3 OS=Mus musculus GN=Lhx3 PE=1 SV=1
[truncated: 18,111 more rows]
