# Supplementary material for: CG6015 controls spermatogonia transit-amplifying divisions by epidermal growth factor receptor signaling in Drosophila testes
Source: Cell Death Dis. 2021 May 14;12(5):491. doi: 10.1038/s41419-021-03783-9 (PMC8121936; doi:10.1038/s41419-021-03783-9)
Supplement: Supplementary file 4 — Table S3 [file 41419_2021_3783_MOESM4_ESM.xls]

## Sheet: Sheet1
Table S3. Differential genes between control and Bam>CG6015 RNAi testes
GeneID	Length	logFC	Pvalue	FDR
FBgn0037584	1069	-3.63197	0.0151804	0.0260735
FBgn0267692	1259	-4.67758	0.000161219	0.000456656
FBgn0265893	480	-2.84755	0.0241274	0.0395665
FBgn0030892	1619	-1.21013	1.29213e-07	7.30355e-07
FBgn0034731	3179	-4.87509	9.52681e-05	0.000285157
FBgn0266676	1032	-2.0437	2.77311e-05	9.4826e-05
FBgn0033169	2122	1.67648	3.06466e-16	7.59656e-15
FBgn0032370	680	-6.21788	4.80126e-06	1.94791e-05
novel.4131	635	-6.54078	3.2863e-07	1.7095e-06
FBgn0033090	1679	-4.71614	0.000532581	0.00131662
FBgn0266782	602	-3.96894	0.0245389	0.0401703
novel.2692	321	3.04681	0.0135801	0.0235497
FBgn0038191	3184	2.63415	1.30584e-32	2.19182e-30
FBgn0264367	719	-8.08513	5.7454e-19	2.12279e-17
FBgn0031240	2417	-4.55437	0.00052325	0.0012961
novel.16291	835	-5.80059	2.49644e-08	1.63013e-07
FBgn0015521	429	1.69748	0.000660756	0.0015913
FBgn0264086	1982	-5.51088	0.000216676	0.000593796
novel.16548	1130	2.40967	0.00088187	0.00205877
FBgn0266891	1031	4.8175	1.02503e-38	2.82267e-36
FBgn0052462	1243	-4.70297	8.5377e-05	0.000258715
FBgn0035346	1851	-1.97204	6.0172e-12	7.58021e-11
FBgn0263605	2314	1.72409	3.66605e-11	4.01058e-10
FBgn0003969	3605	1.24104	3.49079e-15	7.33274e-14
FBgn0262699	2577	-1.14911	5.8214e-08	3.52565e-07
FBgn0000319	5683	1.00598	1.44513e-12	2.00385e-11
FBgn0267601	2803	-4.26211	0.00332442	0.00666927
FBgn0029817	1171	-4.60774	2.79925e-06	1.19107e-05
novel.9586	2220	-2.59215	5.38435e-06	2.16307e-05
FBgn0037003	1986	1.09254	0.0202049	0.0337161
FBgn0002914	2839	-1.6319	9.10495e-09	6.50976e-08
FBgn0024912	828	1.09664	0.00697651	0.0129534
FBgn0265551	902	-5.33537	0.000534896	0.00132124
novel.8755	3180	2.30599	3.36285e-13	5.11361e-12
FBgn0035776	1716	-4.33657	0.000803986	0.00189482
FBgn0266245	891	-6.5835	4.63292e-09	3.48339e-08
FBgn0260940	941	1.02917	4.42928e-08	2.74285e-07
FBgn0052651	3719	-4.48563	5.79498e-05	0.000183966
FBgn0046692	1768	-1.50312	1.04564e-05	3.92745e-05
FBgn0038208	3292	-4.72405	0.00375972	0.00743758
FBgn0030663	770	-5.15645	2.96953e-25	2.42292e-23
FBgn0266315	951	3.39403	0.00175066	0.00377091
FBgn0267475	935	-5.22313	2.30737e-07	1.23979e-06
FBgn0286786	589	2.5959	5.68492e-18	1.802e-16
FBgn0051089	1408	4.10972	0.0211642	0.0351255
FBgn0086655	6106	1.07121	1.08532e-11	1.31281e-10
FBgn0031412	721	-1.65815	0.00101741	0.00233475
FBgn0034135	3689	-2.1397	1.38261e-11	1.64089e-10
FBgn0035861	1624	-2.37216	7.85188e-10	6.80677e-09
FBgn0267707	359	-4.65836	0.00209906	0.00443147
FBgn0037477	513	-2.16135	3.61358e-06	1.49955e-05
FBgn0259709	1766	1.21065	2.59271e-06	1.11155e-05
novel.16244	998	-6.62487	5.45443e-07	2.70177e-06
novel.8034	380	-2.71108	0.0122394	0.0214677
FBgn0030085	810	-2.35975	1.08599e-22	6.19401e-21
FBgn0031831	647	-4.57686	0.0030397	0.0061683
FBgn0052660	355	-4.86998	3.96128e-05	0.000130737
FBgn0051231	2241	-4.23432	3.71301e-05	0.000123375
FBgn0034788	1918	-2.57268	0.000862104	0.00201722
FBgn0031061	1905	-1.66212	1.25372e-10	1.25757e-09
FBgn0051648	898	1.18506	1.31003e-07	7.39052e-07
FBgn0030864	1643	-1.81856	4.73328e-10	4.29409e-09
FBgn0010105	1693	-1.23758	0.00734802	0.0135632
FBgn0085693	753	-3.47998	1.03288e-28	1.23833e-26
FBgn0015586	1200	1.12156	0.00323092	0.00650838
FBgn0033389	1918	1.58217	1.28244e-05	4.73235e-05
novel.2583	1322	2.79462	1.03395e-09	8.78183e-09
FBgn0010621	1948	1.19501	1.44808e-13	2.3222e-12
novel.15545	650	-3.87429	0.0136326	0.0236314
FBgn0028515	1418	1.13303	7.76928e-10	6.75177e-09
FBgn0035103	1920	2.03634	6.55123e-08	3.92851e-07
novel.2577	250	4.24465	0.00598702	0.0112923
FBgn0265076	911	-1.92452	2.98315e-06	1.26049e-05
novel.16447	791	-5.19317	0.00285743	0.00583065
FBgn0032964	2020	-4.02907	0.0016787	0.00363724
FBgn0085413	5619	-2.86706	2.56188e-09	2.03748e-08
FBgn0035844	3575	1.55766	8.63912e-05	0.000261428
FBgn0010019	2279	-5.7978	9.27035e-09	6.61728e-08
FBgn0047205	2572	1.66313	0.00313589	0.00634013
FBgn0034099	943	-4.5378	0.00223589	0.00468665
FBgn0032184	609	-4.07058	0.0207313	0.0344817
FBgn0037668	908	-5.47384	2.52719e-07	1.34316e-06
novel.4985	517	2.34858	0.000334226	0.000872557
FBgn0261530	2593	-1.04918	5.263e-05	0.000168922
novel.113	1293	-2.53409	4.99091e-33	8.79598e-31
FBgn0069973	1008	2.28402	1.21256e-10	1.21906e-09
FBgn0032639	1251	2.06863	9.93605e-05	0.000295799
FBgn0033819	2355	-4.73935	0.0116865	0.0206023
FBgn0039015	928	3.1203	0.00805619	0.0147162
FBgn0030479	1426	1.08506	6.48428e-05	0.000203162
FBgn0085476	1363	1.44738	0.00187342	0.00400888
novel.15107	537	-5.63594	0.00027932	0.000745755
FBgn0037310	785	-3.53174	9.41281e-05	0.000282128
FBgn0038775	1591	-4.20932	0.00421871	0.00824378
FBgn0011327	1263	-2.10436	4.54665e-10	4.13469e-09
FBgn0053182	4169	-1.98449	1.6144e-06	7.21586e-06
FBgn0001114	3260	-1.00171	1.28889e-05	4.75514e-05
novel.11071	887	1.68659	2.40115e-09	1.91917e-08
FBgn0263340	663	-5.20951	1.40117e-06	6.3351e-06
novel.16589	855	1.24121	0.00794574	0.0145386
FBgn0041186	1132	-1.94319	1.7074e-17	5.00684e-16
FBgn0000046	1572	-2.58868	3.81075e-62	7.4623e-59
FBgn0085227	532	8.33791	0.01474	0.0253763
FBgn0040106	908	1.53404	8.18018e-05	0.000249123
FBgn0034688	1543	-2.4107	1.44523e-13	2.31973e-12
FBgn0039739	304	-4.91833	6.58275e-05	0.000205992
FBgn0034159	1429	1.09855	0.002763	0.0056563
FBgn0041103	948	-1.54727	1.18394e-05	4.40301e-05
FBgn0283438	2521	-1.67481	1.88071e-08	1.25552e-07
FBgn0039812	2608	-4.32162	0.00110133	0.00250547
FBgn0003655	2668	-3.88868	0.000121252	0.000354327
novel.4589	1088	1.77536	0.000355831	0.000922773
novel.16222	694	-4.95896	0.000151066	0.000430875
FBgn0264299	1134	-4.38549	0.00187004	0.00400262
FBgn0037046	587	-2.35431	8.05907e-15	1.59588e-13
FBgn0267536	848	-3.63908	0.0147417	0.0253768
FBgn0250845	902	-5.73771	0.00021084	0.000579674
FBgn0262123	2718	-4.92342	1.59244e-07	8.8478e-07
FBgn0037388	958	-5.3609	9.58299e-05	0.000286547
FBgn0267438	397	-4.25721	0.000499238	0.00124379
FBgn0028984	1520	1.79337	0.000277414	0.000741115
novel.6652	5766	6.34716	1.25882e-05	4.65397e-05
FBgn0265080	588	-4.46801	0.010816	0.0192158
FBgn0046332	1772	-4.77839	0.00179148	0.00385131
FBgn0051115	981	-5.02937	8.50607e-08	4.98043e-07
novel.15983	732	-5.02154	0.000243384	0.000658387
FBgn0034312	1238	1.24795	5.46772e-19	2.02444e-17
FBgn0264503	6457	-5.48951	4.40725e-12	5.6572e-11
FBgn0030776	895	22.2241	5.58692e-10	4.99817e-09
FBgn0265885	588	-3.94646	0.0200682	0.0335162
FBgn0023477	1116	1.96065	4.89317e-07	2.4583e-06
FBgn0026722	4290	1.24462	1.89445e-08	1.26421e-07
novel.7626	658	-10.3658	5.85984e-17	1.59867e-15
FBgn0266726	651	-5.50099	5.92914e-05	0.000187873
FBgn0266981	701	-4.34459	5.19973e-10	4.69708e-09
FBgn0035036	2248	-2.57233	2.01003e-14	3.72892e-13
novel.16581	468	-8.46784	3.04171e-22	1.63936e-20
FBgn0264940	1330	-5.35815	0.000140545	0.00040381
FBgn0267154	507	1.83553	0.00163222	0.00354832
FBgn0050377	1304	-1.83046	1.1992e-07	6.82206e-07
FBgn0031441	1144	-1.38639	2.13915e-05	7.51901e-05
FBgn0000439	2739	-5.19315	0.000794692	0.00187517
FBgn0029170	1577	1.15566	0.00122381	0.00275952
FBgn0035444	896	1.26839	1.16555e-05	4.34376e-05
FBgn0034629	2252	1.28581	0.0128034	0.0223414
FBgn0003292	3268	-1.59167	0.00247712	0.00513368
FBgn0024975	1804	-1.26872	6.7297e-08	4.02185e-07
FBgn0002573	1146	-3.35061	0.000576025	0.00140998
FBgn0032598	2265	-3.03947	3.06091e-05	0.000103741
FBgn0032089	1184	1.39725	1.97688e-09	1.60528e-08
novel.2723	415	-5.95151	1.67913e-05	6.04186e-05
FBgn0041247	1417	-5.96778	2.96364e-06	1.25285e-05
FBgn0266244	1051	-4.08328	0.0110806	0.0196322
FBgn0030077	3115	1.61421	2.73611e-07	1.44287e-06
FBgn0030615	2288	1.32104	0.0204258	0.0340378
FBgn0250906	1522	1.17563	0.000819003	0.00192506
novel.7984	800	1.52132	0.0295406	0.0474372
FBgn0034863	695	-5.33086	3.242e-05	0.000109103
FBgn0266971	318	-5.90452	6.5532e-06	2.57798e-05
FBgn0030949	1596	-3.51724	0.00644651	0.0120596
FBgn0050364	1061	-3.95654	0.00454542	0.0088196
FBgn0263401	534	-4.67415	6.01457e-08	3.62768e-07
FBgn0266927	1250	-3.88893	0.00142268	0.00314952
FBgn0035640	818	-1.99493	8.48194e-11	8.82442e-10
novel.8239	838	-5.93874	4.15459e-06	1.70439e-05
novel.114	2039	-3.81151	3.01869e-19	1.14412e-17
FBgn0036329	2340	-4.11724	0.0256673	0.0418264
FBgn0027358	1586	-2.41592	9.97812e-16	2.28977e-14
FBgn0039554	2491	1.43309	5.79139e-19	2.13084e-17
novel.2524	805	-4.52293	0.00255137	0.00527144
FBgn0035374	1144	-1.42906	5.5702e-18	1.77201e-16
FBgn0015737	2360	1.12911	0.00067445	0.00162008
FBgn0037420	679	-3.19277	0.000854137	0.00200071
FBgn0038886	1683	-3.96076	1.39445e-05	5.10082e-05
FBgn0265792	1049	-4.93094	1.69639e-08	1.14768e-07
FBgn0039731	1507	-1.68354	1.3329e-06	6.04976e-06
FBgn0051848	816	-4.3724	6.87296e-07	3.32133e-06
FBgn0032188	1389	-3.88605	4.52132e-06	1.84283e-05
FBgn0028573	5535	1.67993	0.0172199	0.0292008
novel.8440	595	-6.73613	1.83324e-07	1.00557e-06
novel.1641	1354	1.3598	0.00460093	0.00891456
FBgn0267245	768	-3.7969	0.00166063	0.0036031
novel.1270	1020	5.38121	2.24278e-05	7.83174e-05
FBgn0039038	1778	-1.78258	0.00186763	0.00399795
FBgn0023458	11139	1.03233	0.000477772	0.00119861
novel.10132	717	-6.51424	2.03797e-14	3.76886e-13
FBgn0034861	1399	2.2026	5.71215e-24	3.7989e-22
FBgn0038686	1976	-2.6396	1.54331e-15	3.42131e-14
FBgn0028479	2725	1.55227	2.16615e-08	1.42822e-07
FBgn0261581	928	-5.00122	0.000856088	0.00200474
FBgn0261697	2650	-3.1541	0.0012686	0.00284886
novel.6654	1389	2.34614	0.000577706	0.0014137
FBgn0265040	634	-4.39488	0.000435847	0.00110396
FBgn0266773	624	-7.44582	1.24049e-18	4.34338e-17
FBgn0030685	4113	-1.02415	0.00197112	0.00418996
FBgn0051760	4438	-3.19084	8.14748e-27	7.80387e-25
FBgn0262610	704	-4.47669	0.00329244	0.00661264
FBgn0034394	2057	1.49743	4.30148e-07	2.18723e-06
FBgn0263852	526	1.93707	1.00304e-07	5.79973e-07
FBgn0031251	4375	-3.17704	2.00859e-06	8.82556e-06
FBgn0283681	1180	1.1745	3.6195e-07	1.86739e-06
FBgn0085420	3409	-5.41636	3.16477e-63	6.97198e-60
FBgn0034175	1464	-4.28215	1.09944e-06	5.10041e-06
FBgn0010288	1047	-2.00233	3.49939e-25	2.82905e-23
FBgn0265188	468	-3.79175	0.00140162	0.00310796
novel.6915	549	-6.12673	4.80943e-06	1.95078e-05
FBgn0033368	3195	-4.27082	0.000915928	0.00213056
novel.15518	700	-5.21483	6.07327e-14	1.03316e-12
FBgn0034191	1030	1.57876	6.5633e-06	2.5808e-05
FBgn0032503	1888	-4.56378	0.000114618	0.000336672
FBgn0016675	702	-2.18903	0.0250013	0.0408476
FBgn0033918	2001	-2.0225	5.65582e-12	7.15565e-11
FBgn0052507	1006	-4.07397	2.11434e-05	7.4436e-05
FBgn0033760	2012	1.56902	0.000194104	0.000538859
FBgn0026593	1533	1.15459	0.00275229	0.005637
FBgn0266817	633	-4.58028	2.2138e-05	7.74588e-05
novel.14867	1997	3.41542	0.00853641	0.0155019
FBgn0015571	2023	-2.92526	2.6018e-15	5.57837e-14
FBgn0038398	1605	-5.86473	3.62551e-07	1.86994e-06
FBgn0262480	502	-6.10371	4.89397e-11	5.27531e-10
FBgn0039584	3540	-2.17999	0.00604883	0.0113906
FBgn0034114	2393	1.20446	3.89165e-12	5.02465e-11
FBgn0260857	688	1.36111	1.33464e-10	1.33343e-09
FBgn0035161	625	-5.20285	0.00161273	0.00351246
FBgn0031861	1023	-4.7021	0.000108773	0.000320948
FBgn0250822	584	-4.91863	0.000264243	0.000710019
novel.12359	927	1.45378	0.00051364	0.00127445
FBgn0265526	600	-3.05648	0.0307123	0.0491353
FBgn0031920	1730	-4.35658	0.000968484	0.00223586
novel.16148	2292	-5.93779	5.04219e-10	4.55944e-09
FBgn0038977	812	1.36368	0.0015208	0.00333573
FBgn0053798	537	-3.11674	0.0311585	0.0497994
FBgn0035402	2706	1.17947	7.24058e-24	4.79729e-22
FBgn0259701	670	-5.62559	8.05911e-05	0.000245861
FBgn0086604	3916	1.57017	1.11119e-08	7.80224e-08
FBgn0003074	2293	-1.5907	3.26345e-23	1.96969e-21
FBgn0085210	795	-4.72553	0.00100283	0.00230518
FBgn0050472	785	-4.33634	0.00424291	0.00828555
FBgn0001216	2397	-4.77009	6.65455e-05	0.000207832
FBgn0040334	1655	1.57153	0.000898518	0.0020927
FBgn0286979	2820	-5.39926	0.000147654	0.000422924
FBgn0038490	983	2.11569	5.03925e-05	0.00016257
FBgn0033395	1777	2.05103	0.00411949	0.00807226
FBgn0039882	2158	-1.46527	2.01217e-08	1.33719e-07
FBgn0015036	1822	-1.414	1.17168e-05	4.36478e-05
FBgn0250862	1441	1.30068	0.00419434	0.0082012
FBgn0267641	825	-4.83596	2.01373e-08	1.33765e-07
FBgn0052786	3306	-3.03034	1.0029e-08	7.10987e-08
FBgn0262611	542	-4.7169	0.00034183	0.000890789
FBgn0086695	1947	1.22603	0.000118945	0.000348569
FBgn0266593	347	-4.31897	0.00313665	0.00634093
novel.4980	891	-3.89236	0.000545356	0.00134368
FBgn0037317	1260	-1.53077	3.33497e-09	2.5938e-08
FBgn0032147	1516	1.22569	5.78624e-11	6.18415e-10
FBgn0028546	1215	1.7281	1.91515e-08	1.27465e-07
FBgn0034405	1622	1.5957	7.18102e-08	4.26266e-07
novel.8331	655	-2.76532	0.00237217	0.00494408
FBgn0052161	774	-5.20588	0.00392552	0.00773951
FBgn0042083	2141	1.33697	1.77664e-08	1.19373e-07
FBgn0034935	611	-1.80919	0.0041927	0.00820113
FBgn0027616	3408	1.47015	2.21646e-08	1.45757e-07
FBgn0040336	2045	1.89951	2.18437e-06	9.53857e-06
FBgn0259818	3352	-2.19077	1.58642e-06	7.10163e-06
FBgn0030009	757	-4.24059	0.0116028	0.0204734
FBgn0040636	1071	-1.84902	4.41075e-09	3.34057e-08
FBgn0015721	2496	-2.09878	0.000533047	0.00131741
novel.2670	651	-2.65439	3.29284e-06	1.37813e-05
FBgn0266955	676	-7.4883	8.18934e-12	1.01355e-10
FBgn0032957	4812	-3.32967	2.33842e-12	3.11506e-11
FBgn0039385	1532	1.13211	2.07513e-08	1.37541e-07
FBgn0037141	3067	1.42609	4.77708e-11	5.15878e-10
FBgn0005677	4928	-5.06727	1.35748e-14	2.58082e-13
FBgn0002909	2579	-1.08771	0.00725064	0.0134045
FBgn0031896	2069	-2.48757	8.48653e-20	3.34601e-18
FBgn0265948	401	-7.37336	3.97668e-09	3.04452e-08
FBgn0050157	927	-3.13356	5.98358e-40	1.81818e-37
novel.5327	1110	-7.92054	0.00515503	0.00987418
FBgn0004374	3592	-2.30372	1.29242e-06	5.89001e-06
FBgn0283478	1595	-1.61641	1.23567e-11	1.48146e-10
FBgn0032715	1368	1.41033	0.00951768	0.0171063
FBgn0267683	422	-5.96022	3.2619e-05	0.000109605
FBgn0052671	871	-2.7212	1.86715e-05	6.66802e-05
FBgn0287225	2432	-2.13993	9.037e-12	1.10757e-10
FBgn0037242	1718	-1.70257	1.03895e-11	1.26279e-10
FBgn0038626	1287	-3.49463	1.25674e-06	5.74843e-06
FBgn0032633	4514	-1.15601	9.40704e-05	0.000282078
FBgn0266534	1065	-1.1985	0.023888	0.0392141
FBgn0038252	1279	-3.21243	9.46903e-17	2.52088e-15
FBgn0043070	2639	-1.29729	7.59323e-15	1.51042e-13
novel.3386	399	-4.57152	0.00100762	0.00231499
FBgn0266043	317	-4.65667	0.00166004	0.00360302
FBgn0038854	3171	1.15485	3.07159e-07	1.60491e-06
FBgn0032839	837	4.27257	0.0135577	0.0235201
novel.16191	554	-3.87576	0.00012936	0.000375096
FBgn0034070	6244	1.58272	0.000125525	0.000365179
FBgn0267020	899	-10.102	5.66796e-16	1.34083e-14
FBgn0000152	2575	1.67053	3.13521e-14	5.63825e-13
FBgn0037122	780	1.73685	0.0286751	0.0462283
novel.11519	2479	-4.88185	5.54451e-05	0.000177087
FBgn0032335	506	-5.60159	0.000143088	0.000410646
novel.8174	526	-5.31567	5.71712e-06	2.28219e-05
FBgn0262544	657	-3.19199	1.23882e-09	1.04414e-08
FBgn0032074	990	2.28901	4.25112e-07	2.16537e-06
FBgn0038202	3476	-1.78344	8.25133e-06	3.16409e-05
FBgn0033382	2265	-1.52119	3.14104e-10	2.93987e-09
FBgn0002872	4103	-1.04569	0.0208153	0.0346116
FBgn0031065	3638	1.21219	0.00606653	0.0114191
FBgn0033978	1761	-1.63034	0.00456387	0.00885444
FBgn0030576	2702	-1.72412	9.8749e-08	5.71356e-07
FBgn0051866	1089	1.02786	7.45518e-07	3.57232e-06
FBgn0052847	730	-4.27198	0.00459836	0.00891056
FBgn0262967	900	-3.94542	0.000779584	0.00184396
FBgn0033285	765	-5.42798	5.18408e-05	0.000166753
FBgn0035268	2528	-2.66304	2.99127e-11	3.32607e-10
novel.6226	706	-7.43734	6.53685e-08	3.9219e-07
FBgn0261800	6080	1.67157	4.56908e-09	3.44126e-08
FBgn0029878	3630	1.1345	7.19805e-16	1.68247e-14
FBgn0024245	2639	-1.21751	1.82786e-06	8.09199e-06
novel.16223	698	-6.08221	8.0324e-19	2.90088e-17
FBgn0287608	2905	3.53347	3.50969e-06	1.45953e-05
FBgn0014127	2609	-2.2995	5.62896e-08	3.4244e-07
novel.14341	363	-4.92452	0.00596114	0.0112483
FBgn0040634	407	-3.3458	7.12421e-21	3.24939e-19
FBgn0035265	1916	-2.7037	0.0104647	0.0186386
novel.1271	564	4.25155	6.73466e-08	4.02344e-07
FBgn0264738	1067	-4.90954	7.31265e-05	0.000225785
FBgn0004839	4674	1.35847	2.25988e-11	2.56801e-10
FBgn0052441	887	1.01757	2.24161e-12	3.00544e-11
FBgn0051230	416	-5.35575	4.18547e-05	0.000137492
FBgn0053234	1517	-4.69846	0.000165411	0.00046733
FBgn0003513	3997	-3.92769	2.97001e-14	5.36305e-13
FBgn0039197	1279	-2.78686	3.20697e-05	0.000108048
FBgn0037777	770	-4.00687	2.34637e-23	1.43585e-21
FBgn0038795	1198	-1.96807	0.004249	0.00829559
FBgn0038349	4176	1.10977	9.60843e-13	1.36125e-11
FBgn0038819	1858	-2.31489	0.0116005	0.0204713
FBgn0031384	3674	1.64442	4.49415e-08	2.7762e-07
FBgn0053180	3806	-2.09847	2.62552e-06	1.12257e-05
FBgn0266928	721	-8.05328	1.91794e-10	1.85419e-09
FBgn0039071	1795	-5.09623	1.45176e-05	5.29288e-05
FBgn0027287	3119	1.1174	0.000570165	0.00139738
FBgn0265897	997	-5.16253	0.0067345	0.0125477
FBgn0263934	4228	-1.85041	6.02402e-07	2.94909e-06
novel.15018	507	-7.03674	4.82761e-08	2.96598e-07
FBgn0085419	4522	-1.27384	0.013313	0.0231253
FBgn0037165	992	-1.25221	0.00930526	0.0167634
FBgn0033970	904	1.75539	0.0147932	0.0254605
FBgn0053533	561	6.92721	0.00962639	0.0172836
novel.16459	1124	-1.14841	4.05738e-05	0.000133633
FBgn0029535	475	-1.45452	3.97215e-05	0.000131022
FBgn0264565	363	3.32045	5.60796e-11	6.00818e-10
FBgn0267043	646	-3.57978	0.0111979	0.0198144
FBgn0037633	2141	1.29181	0.00215899	0.00454546
FBgn0033876	2710	-2.40875	3.23598e-06	1.35691e-05
FBgn0031678	2267	1.31723	0.0127911	0.0223243
FBgn0263765	708	-6.12608	3.07523e-08	1.96869e-07
FBgn0038662	1085	-3.1315	8.47978e-27	8.07825e-25
FBgn0032176	2623	-4.17282	0.000137158	0.000394978
FBgn0265644	1051	-4.46382	0.0176405	0.0298422
FBgn0051755	4861	1.02856	0.0162795	0.0277502
novel.3075	1494	2.56231	1.16238e-05	4.33287e-05
novel.15195	967	-5.42207	2.57373e-15	5.53839e-14
novel.2867	995	-3.23062	5.23509e-15	1.07283e-13
FBgn0286506	1410	-1.86471	2.61026e-15	5.5897e-14
FBgn0284411	593	-4.63223	0.000705306	0.00168524
novel.3269	373	-4.80384	0.00218559	0.00459378
FBgn0038143	2460	-1.56472	2.41933e-17	6.96702e-16
FBgn0267197	409	2.25427	0.00166368	0.0036087
FBgn0267471	1103	-4.99171	0.00109322	0.00248863
FBgn0036467	544	2.30868	1.76011e-05	6.31648e-05
FBgn0259236	2016	1.95523	8.49786e-10	7.31996e-09
novel.6936	1408	-4.94031	1.34997e-10	1.34645e-09
FBgn0008635	3203	1.08407	0.00159665	0.00348217
FBgn0262608	353	2.19844	6.69158e-05	0.000208841
FBgn0033717	2100	1.03944	2.65231e-10	2.50774e-09
FBgn0266239	678	-5.83335	3.28152e-09	2.55787e-08
FBgn0052016	3114	-1.58335	3.40745e-09	2.6455e-08
FBgn0037521	3222	-2.0116	0.000136141	0.000392244
FBgn0050485	3102	-4.9227	0.000451565	0.00114082
FBgn0027094	3153	1.73176	1.41781e-39	4.16457e-37
FBgn0004372	2075	-1.59706	2.14955e-05	7.54804e-05
FBgn0265699	4982	-2.3347	0.0254521	0.0414995
novel.7237	626	7.18824	1.01659e-08	7.19241e-08
FBgn0263095	602	1.3409	0.000161605	0.000457678
FBgn0036426	651	-4.97751	0.000162434	0.000459658
novel.4642	603	4.07334	0.000440284	0.00111428
FBgn0052110	1376	-3.32777	1.11911e-05	4.18575e-05
FBgn0037234	2455	-1.00013	4.94345e-09	3.69636e-08
FBgn0011725	3110	-3.60869	7.19177e-10	6.28709e-09
novel.2518	2793	4.20793	2.71935e-11	3.04872e-10
FBgn0263270	575	-1.00768	0.00500161	0.00961374
novel.14323	636	-1.75396	0.000615239	0.00149558
FBgn0052086	1535	-5.27251	0.00244216	0.00507017
FBgn0038049	1355	-1.06759	4.09324e-07	2.0922e-06
FBgn0261534	676	1.26926	0.00130765	0.00292499
FBgn0032814	2062	-1.14025	4.99644e-07	2.50234e-06
FBgn0266885	645	-5.25987	0.000290234	0.000770924
FBgn0265193	1349	-2.71843	1.38613e-19	5.34554e-18
novel.2475	739	-4.80501	1.74632e-26	1.61137e-24
FBgn0041585	2367	-2.07742	1.21632e-23	7.76682e-22
FBgn0033369	1288	-3.52074	0.00431716	0.00841561
FBgn0036956	1527	1.29872	0.0171505	0.0290999
FBgn0033683	488	1.45074	6.64422e-30	8.73863e-28
FBgn0038941	1178	-4.68791	0.00905527	0.0163664
novel.14024	765	-6.9996	1.5968e-07	8.86643e-07
FBgn0052985	1875	1.04552	0.00358463	0.00712881
FBgn0035870	1584	-3.61844	1.31992e-15	2.96335e-14
FBgn0034919	774	-1.65009	4.33044e-17	1.20568e-15
novel.12473	703	5.972	1.43584e-06	6.48352e-06
novel.3992	535	-4.39791	4.41558e-08	2.73533e-07
FBgn0036967	1410	-1.3338	1.55878e-07	8.67992e-07
novel.15522	1742	-3.1187	5.46873e-08	3.33498e-07
FBgn0262102	945	-3.62133	0.0182225	0.0307176
FBgn0037665	1137	3.86988	0.0118773	0.0208741
novel.16500	1740	1.61289	0.000185517	0.000517663
FBgn0036652	2187	-4.17333	0.00077423	0.00183426
FBgn0037936	1344	-1.41743	0.000358997	0.000930163
FBgn0037616	1612	-5.10151	0.000272521	0.000729816
novel.16483	401	2.3427	6.76336e-05	0.000210745
FBgn0037486	1528	-4.28365	0.00331794	0.00665779
novel.2418	1003	-21.594	3.34755e-08	2.12674e-07
FBgn0035057	1451	-2.75944	9.43952e-06	3.57922e-05
FBgn0033000	639	1.07976	6.42719e-07	3.12218e-06
FBgn0010222	1172	1.43841	4.96292e-18	1.5961e-16
FBgn0034105	1317	-5.28534	0.000303477	0.000801872
FBgn0023513	3419	1.06953	1.50532e-08	1.03028e-07
FBgn0020399	1287	-5.41715	0.000253608	0.000684259
FBgn0034008	1204	-1.42026	5.76264e-07	2.83422e-06
FBgn0035805	793	1.12693	6.33556e-05	0.000198995
FBgn0054015	594	-1.83798	9.02933e-11	9.33058e-10
FBgn0261086	3871	-2.0179	2.07854e-07	1.12888e-06
FBgn0046878	899	2.02967	3.20253e-08	2.04276e-07
FBgn0037329	1598	-3.86131	1.93517e-11	2.22912e-10
FBgn0036713	1396	-1.89535	0.0132641	0.0230426
FBgn0283434	2221	-8.33584	8.20841e-41	2.67898e-38
FBgn0029669	604	-4.40763	0.00607755	0.0114361
novel.9207	512	-6.30881	1.63362e-06	7.29255e-06
FBgn0267972	1089	-1.25616	1.93326e-10	1.86797e-09
FBgn0261602	998	1.35412	0.00351214	0.00700251
novel.14881	346	-3.01609	0.00357852	0.00711908
FBgn0041195	3271	-3.80678	0.000144953	0.000415593
FBgn0003087	962	-2.73734	3.24587e-12	4.21867e-11
FBgn0038709	1413	-4.39577	0.0184244	0.0310253
FBgn0038186	1011	-4.74405	0.000566345	0.00138976
FBgn0052712	600	-4.77463	1.7686e-50	1.11321e-47
FBgn0262487	1000	-4.70105	0.000470886	0.0011837
FBgn0029608	1231	1.49558	1.44493e-16	3.74492e-15
FBgn0037512	1672	-4.82427	0.00445857	0.00866539
FBgn0036398	12659	-1.00374	0.00173766	0.00374704
FBgn0013756	7597	1.01944	1.09777e-10	1.11127e-09
FBgn0037197	704	-4.23485	8.42326e-16	1.94563e-14
FBgn0036728	430	-1.93982	1.21922e-40	3.90682e-38
FBgn0283658	2180	-2.37208	6.60645e-15	1.32913e-13
FBgn0032683	7818	1.10376	6.9737e-05	0.000216572
FBgn0050295	2406	1.06428	2.99731e-05	0.00010184
FBgn0264347	820	-5.43524	9.08298e-06	3.45667e-05
FBgn0004575	5803	1.07353	8.90497e-06	3.39553e-05
FBgn0023388	4394	-1.78316	2.94502e-08	1.89496e-07
FBgn0265684	701	-4.17749	2.19197e-05	7.67712e-05
FBgn0027793	870	3.51275	3.45381e-09	2.67807e-08
FBgn0029754	1883	1.89341	2.13428e-12	2.87353e-11
FBgn0034540	3660	1.86209	7.12281e-10	6.23299e-09
FBgn0040078	1659	-1.38212	1.06483e-06	4.95681e-06
FBgn0036781	3755	3.94396	1.13285e-10	1.14349e-09
FBgn0004650	6581	-2.89235	1.04963e-07	6.03543e-07
novel.13330	1327	3.4999	1.4527e-05	5.29301e-05
FBgn0040996	538	-5.34945	2.21427e-05	7.746e-05
FBgn0040363	2159	4.95989	0.0304581	0.0487772
FBgn0265695	581	-7.23488	6.0014e-08	3.62098e-07
FBgn0050366	1638	-4.70899	0.00208088	0.00439835
FBgn0264472	556	-4.37434	0.00557515	0.0105754
FBgn0083949	6601	-3.08145	0.0012895	0.00288953
FBgn0054010	876	1.94334	0.000568697	0.00139476
FBgn0038512	914	-4.73387	1.05275e-05	3.95178e-05
novel.8438	606	3.12464	0.00865947	0.0156966
novel.15980	940	3.2159	1.50603e-05	5.46587e-05
FBgn0037028	2575	-2.88064	8.716e-13	1.2418e-11
novel.813	1128	-2.16396	6.52201e-06	2.56743e-05
FBgn0036286	1716	-2.25218	4.36332e-12	5.60489e-11
FBgn0286785	4320	1.21993	8.89361e-09	6.37158e-08
FBgn0054038	1186	2.86445	0.0256692	0.0418264
FBgn0032775	2538	1.44261	7.46853e-27	7.23216e-25
FBgn0014427	1176	1.31017	1.70252e-10	1.66418e-09
FBgn0034973	500	-4.90145	0.00863263	0.0156605
FBgn0021742	1924	-2.84644	0.0297998	0.0478142
FBgn0032553	1237	-4.15251	0.0252962	0.0412719
FBgn0266914	413	8.00902	1.69247e-10	1.6562e-09
FBgn0033136	889	3.03826	3.57661e-07	1.84689e-06
novel.2585	2006	4.99509	7.96894e-13	1.14369e-11
FBgn0034050	1057	-1.13319	7.1146e-06	2.77161e-05
FBgn0262961	410	1.79314	4.07914e-05	0.000134325
FBgn0001124	1683	-1.74154	2.20375e-15	4.789e-14
FBgn0270927	2331	1.43274	6.76759e-11	7.13776e-10
FBgn0086712	2033	1.56859	4.02539e-27	4.10078e-25
FBgn0033388	2039	2.07745	0.000118609	0.00034778
novel.10779	749	-8.80956	4.18551e-11	4.56187e-10
FBgn0038332	1518	-2.52047	3.06952e-08	1.96574e-07
FBgn0031908	1030	1.01445	0.000236873	0.000642452
novel.2484	418	-4.37469	2.27887e-05	7.94179e-05
FBgn0003984	5080	1.00829	0.0002677	0.000717887
FBgn0085455	1022	-4.73124	0.0117232	0.0206527
FBgn0044050	751	-5.87804	5.46674e-05	0.000174856
FBgn0262009	427	-4.18665	7.83581e-33	1.3539e-30
FBgn0043578	623	1.46948	0.00175144	0.00377214
FBgn0039408	660	-3.25972	0.00118462	0.00267938
FBgn0031855	2698	1.51477	0.00402075	0.00790425
novel.9054	1073	-7.34633	8.09588e-08	4.75765e-07
FBgn0002565	2304	-1.85277	0.000671521	0.0016137
FBgn0003250	1339	-3.75134	5.5867e-06	2.23773e-05
FBgn0002733	978	1.90926	7.43539e-08	4.40179e-07
novel.13991	577	-3.99387	1.7314e-07	9.52677e-07
FBgn0000071	1538	2.25423	7.81415e-07	3.73418e-06
FBgn0262482	363	-4.97078	0.00306196	0.00620917
FBgn0036921	1537	1.40289	3.45396e-09	2.67807e-08
FBgn0002939	1652	4.17519	0.00426198	0.00831634
novel.12076	365	-8.03075	2.11213e-10	2.03078e-09
FBgn0035792	678	-3.62739	0.0150734	0.0259048
FBgn0051601	2271	-4.67403	4.0264e-09	3.07992e-08
FBgn0031683	2162	-1.33976	6.4171e-06	2.52896e-05
novel.16262	5074	-8.28237	0.00437899	0.00852672
novel.16334	1404	-6.80519	5.73993e-08	3.48109e-07
FBgn0036305	2269	-1.833	8.08483e-11	8.43118e-10
FBgn0053777	519	-3.87769	0.0196718	0.0329182
FBgn0028897	1083	-3.32663	9.61519e-17	2.55593e-15
FBgn0266902	955	-4.46549	0.000121367	0.000354544
FBgn0040967	514	-4.56052	0.000312571	0.000821994
FBgn0033363	1824	-5.70757	4.29962e-05	0.000140822
FBgn0011737	2463	-1.81264	1.09064e-06	5.06225e-06
novel.2724	1765	2.62851	5.16176e-16	1.231e-14
FBgn0265512	2216	-2.80123	2.62224e-20	1.12171e-18
FBgn0004620	3253	1.29546	1.81862e-08	1.21868e-07
FBgn0266863	1161	-5.84327	9.66575e-06	3.65556e-05
FBgn0286511	4569	1.28607	0.00108799	0.0024796
FBgn0011705	1378	1.08987	2.20517e-06	9.62216e-06
FBgn0034723	2969	1.53381	2.48789e-09	1.98491e-08
FBgn0261588	4985	-4.38742	2.05971e-05	7.27316e-05
FBgn0033860	2074	-4.38956	0.00202314	0.00429071
novel.9209	728	-4.75015	0.000383382	0.000986528
FBgn0030898	947	-5.16174	0.00260604	0.00537053
FBgn0036665	1435	1.08944	0.0261649	0.0425318
FBgn0026576	2017	-1.04603	1.82523e-08	1.22172e-07
FBgn0051617	1023	-3.72356	0.000651138	0.00156986
FBgn0259956	363	1.85519	0.0125591	0.0219631
FBgn0085346	1168	1.57007	0.00244509	0.00507386
novel.12794	1679	2.21816	0.0074827	0.0137829
FBgn0039691	2043	1.6948	8.26059e-16	1.91307e-14
FBgn0038201	2512	1.61365	0.000187048	0.00052152
FBgn0038467	2341	1.67346	5.9653e-08	3.60289e-07
FBgn0029930	2529	1.02265	0.00281893	0.00576076
FBgn0287613	7978	1.9406	4.65234e-25	3.69337e-23
FBgn0026575	7999	1.21538	3.69028e-10	3.4051e-09
FBgn0035209	528	-1.69764	1.44277e-06	6.51317e-06
FBgn0039007	1249	-3.1184	5.88073e-06	2.33796e-05
FBgn0053826	493	-3.04927	0.00014791	0.000423113
FBgn0037935	2886	1.56717	0.00024409	0.000660095
novel.5015	748	-3.35264	0.0160343	0.0273799
FBgn0025336	1424	1.12488	3.56324e-13	5.38581e-12
FBgn0053170	470	-2.25101	2.00811e-09	1.62717e-08
novel.12489	694	1.38506	0.000267484	0.000717415
FBgn0031130	741	-5.41974	9.25529e-06	3.51693e-05
FBgn0083966	974	1.014	0.0216772	0.0359127
FBgn0285913	2111	-2.54884	5.86339e-25	4.61323e-23
FBgn0034519	1631	1.24034	1.39673e-05	5.10706e-05
FBgn0051363	1520	-2.73229	4.56223e-14	7.96087e-13
FBgn0036437	964	-5.13208	9.49764e-05	0.000284381
FBgn0004854	3102	-4.00771	8.30627e-05	0.000252527
FBgn0037724	1177	7.98124	0.00521615	0.00997932
FBgn0032972	443	-4.27478	0.0112058	0.0198264
novel.13047	1743	-4.34149	0.00260499	0.0053701
FBgn0261046	7656	-2.04547	0.0160448	0.0273907
FBgn0030780	1703	-4.71623	0.00940114	0.0169222
FBgn0037460	830	-4.97015	0.000361638	0.000935797
FBgn0052588	677	-4.61176	0.00337874	0.00676823
FBgn0267794	1092	-3.82177	0.000122798	0.00035825
novel.2739	1028	-5.7626	6.76741e-12	8.4708e-11
FBgn0067622	1016	-1.42966	2.49959e-09	1.99277e-08
FBgn0014930	1009	1.09107	0.00327578	0.00658369
FBgn0037737	1426	1.35868	8.97244e-18	2.75377e-16
FBgn0039155	1993	1.97001	2.12355e-11	2.42707e-10
FBgn0040467	720	-2.12215	1.62024e-10	1.59348e-09
FBgn0034502	1717	-4.34444	2.93343e-06	1.24306e-05
FBgn0015376	3236	-1.30204	0.00048738	0.00121821
FBgn0029703	1911	-4.59797	3.34964e-06	1.39858e-05
FBgn0039494	1321	1.60208	8.86201e-06	3.38134e-05
FBgn0050440	3443	-1.75431	5.157e-07	2.57205e-06
FBgn0035199	2073	-2.04872	1.1738e-23	7.52254e-22
FBgn0034127	2103	-4.24461	0.00061451	0.00149422
novel.3867	839	-7.63139	2.27755e-09	1.82702e-08
FBgn0038909	1492	-4.76393	1.87217e-05	6.68054e-05
novel.13104	405	-6.60698	1.15503e-06	5.33027e-06
novel.16472	1474	-3.93	6.43233e-05	0.000201607
novel.12440	760	-5.39549	2.75539e-11	3.0852e-10
FBgn0033362	2097	-3.85788	1.7715e-06	7.86221e-06
FBgn0034692	1062	-2.22913	0.00669235	0.0124784
FBgn0039641	1216	1.70136	9.94788e-11	1.01931e-09
FBgn0267983	956	-5.5798	1.07105e-09	9.07512e-09
FBgn0262741	5339	-5.08338	2.11852e-23	1.31468e-21
FBgn0029961	1845	-4.94385	0.00285826	0.00583167
FBgn0004102	4785	-5.10083	4.79011e-06	1.94384e-05
FBgn0031684	555	-2.03725	4.83199e-27	4.8942e-25
FBgn0028836	1186	-1.23987	2.52807e-08	1.64895e-07
FBgn0259845	1848	2.32357	0.00112246	0.00254959
FBgn0034663	687	7.76514	0.0209141	0.0347596
FBgn0030997	3099	-1.41641	5.03982e-05	0.00016257
FBgn0260753	2884	2.06731	9.20884e-16	2.11875e-14
FBgn0034136	3040	-2.01864	9.62285e-06	3.64012e-05
FBgn0023496	1572	-4.29848	6.211e-06	2.45818e-05
FBgn0267118	887	-5.01579	0.00189688	0.00405514
novel.3003	1027	3.21054	2.81244e-06	1.19639e-05
FBgn0036466	660	2.08361	0.00907216	0.0163937
FBgn0034290	521	5.3549	7.16318e-21	3.25371e-19
FBgn0260964	4089	-1.522	0.000750373	0.00178253
FBgn0016970	820	-3.33426	3.07183e-52	2.25575e-49
novel.6868	907	-4.2224	0.0202737	0.0338132
FBgn0031266	4172	1.51709	1.26241e-31	1.9016e-29
FBgn0259185	1774	-3.69338	0.0264875	0.0429849
novel.1201	645	4.76065	0.000889103	0.00207297
FBgn0032586	2377	-1.37625	2.55115e-08	1.66278e-07
FBgn0043783	1280	-3.45712	1.24068e-17	3.74413e-16
FBgn0267945	555	-4.45296	1.51787e-09	1.25728e-08
FBgn0267785	327	-5.87321	8.63668e-07	4.09395e-06
FBgn0000083	1447	1.06685	4.5992e-05	0.000149688
FBgn0038083	1667	5.56967	0.00604095	0.011377
FBgn0036677	1868	-4.56194	0.00491067	0.00944936
FBgn0266394	262	2.13146	0.00690437	0.0128249
FBgn0261060	329	3.90528	1.83705e-06	8.12654e-06
FBgn0032850	1789	-2.5975	1.89437e-14	3.52921e-13
FBgn0032448	898	-5.52872	3.04036e-05	0.000103136
novel.6725	881	-6.27864	1.14556e-06	5.28931e-06
FBgn0053922	537	6.14721	2.27542e-06	9.8944e-06
FBgn0022986	1936	1.96125	1.28073e-42	4.7024e-40
FBgn0051415	720	-3.958	0.00735669	0.0135735
FBgn0039669	732	-4.28189	5.6374e-05	0.000179793
FBgn0031296	1279	2.44202	2.57628e-20	1.10509e-18
FBgn0050392	1115	-1.35921	2.76868e-12	3.63601e-11
FBgn0036799	1829	-2.13671	9.9546e-14	1.63809e-12
FBgn0031946	1232	-4.74754	0.00142825	0.00316026
FBgn0039632	3325	-1.03529	0.000462742	0.0011656
FBgn0053285	767	-5.11253	0.00779508	0.0142926
FBgn0063485	4100	-4.18924	1.34447e-13	2.1659e-12
FBgn0267992	1364	-3.29529	0.0172543	0.0292535
FBgn0261357	1028	-3.5599	0.000778848	0.001843
FBgn0033320	1568	1.13908	0.0147666	0.0254172
FBgn0000079	1603	-2.15321	2.41713e-08	1.58186e-07
novel.13781	1425	1.85216	0.000254147	0.000685099
FBgn0267937	543	-5.79886	2.23472e-07	1.20372e-06
FBgn0027539	2686	-2.07598	6.14367e-09	4.52281e-08
FBgn0004174	359	-4.56643	0.00541754	0.0103164
FBgn0031733	1591	-4.62794	0.00158085	0.00345113
FBgn0041249	1137	-3.42853	0.0110387	0.0195681
FBgn0030395	2203	-2.67133	3.0459e-06	1.28454e-05
FBgn0267786	813	-2.71663	5.67934e-05	0.000180836
FBgn0266647	607	-10.1348	1.84093e-34	3.68688e-32
FBgn0058053	1333	-5.6853	3.79016e-07	1.94859e-06
FBgn0266181	2669	1.51633	9.69509e-05	0.000289457
FBgn0051406	1010	-5.37966	7.7616e-05	0.000238062
FBgn0267215	301	2.00145	0.00611243	0.0114919
novel.6696	884	-6.58843	8.51944e-05	0.000258339
FBgn0028693	995	1.42821	1.23286e-06	5.64801e-06
FBgn0265766	1701	-3.62398	0.000106469	0.000314782
FBgn0031631	2387	-1.34299	0.00162259	0.00353043
FBgn0035348	1507	-3.55569	1.22785e-15	2.77075e-14
FBgn0032943	2359	1.4994	1.21977e-14	2.35974e-13
FBgn0265796	370	-6.71765	6.2272e-06	2.46293e-05
FBgn0267603	729	-6.38071	6.46233e-07	3.13839e-06
FBgn0053310	2632	-4.51362	9.89698e-06	3.73548e-05
FBgn0264473	538	-2.99384	0.000197931	0.000548051
FBgn0037985	2384	-4.90295	0.00152969	0.00335023
FBgn0037827	1104	-4.20262	0.00147452	0.00324755
FBgn0011769	724	-1.1971	5.25093e-05	0.000168601
FBgn0003861	4139	-4.76809	0.00092829	0.00215549
FBgn0266811	437	4.11187	2.96673e-08	1.90684e-07
novel.10881	1300	4.85089	1.61297e-08	1.09757e-07
FBgn0264704	618	1.83734	0.00178964	0.00384876
FBgn0030883	843	-3.3292	4.26892e-57	3.95976e-54
FBgn0025821	887	-4.1198	0.00268656	0.00552308
FBgn0050052	780	1.1448	0.00310146	0.00628133
novel.2579	887	6.15955	2.55713e-12	3.37327e-11
FBgn0037525	4349	1.51238	1.42478e-08	9.80109e-08
FBgn0052598	971	1.36409	0.000970113	0.00223845
FBgn0032289	1440	-4.85726	0.00178999	0.00384906
novel.5939	1022	2.96273	0.000381149	0.000981642
novel.16242	858	2.60701	9.64266e-23	5.53839e-21
FBgn0086915	1065	-4.96512	0.000773397	0.00183253
novel.16475	1055	-8.09014	2.4162e-09	1.93033e-08
FBgn0028997	1392	-4.38609	9.93005e-09	7.04538e-08
FBgn0001967	852	-3.1997	1.37514e-07	7.72079e-07
FBgn0039856	1741	-1.13236	3.95991e-06	1.63021e-05
FBgn0032369	3416	-4.33235	9.96773e-07	4.67087e-06
FBgn0037675	592	-4.44664	0.00541248	0.0103079
FBgn0052267	489	-1.57216	8.96304e-23	5.21336e-21
FBgn0028858	1023	-4.95409	0.000177064	0.000496128
FBgn0260762	645	-4.53247	0.0151097	0.0259621
novel.2782	221	3.46825	0.0179776	0.0303338
FBgn0036547	1151	1.70288	2.86546e-11	3.20031e-10
novel.16321	2902	-4.74276	6.31505e-07	3.07449e-06
FBgn0265157	565	-4.26062	0.00826977	0.0150689
novel.16406	1788	1.60408	7.18044e-07	3.45477e-06
novel.3723	809	-3.13248	0.0104597	0.0186355
FBgn0029877	1092	-4.80346	3.61621e-05	0.000120454
novel.6815	1982	4.50998	0.00453726	0.00880572
novel.8975	445	-6.11088	7.97633e-05	0.000243631
FBgn0036516	1429	-1.90695	6.16555e-18	1.94386e-16
FBgn0037646	1100	1.90017	2.77815e-06	1.18352e-05
FBgn0052438	3295	-2.98779	3.10539e-12	4.05404e-11
novel.7725	1533	-6.2085	1.39809e-08	9.63247e-08
FBgn0033582	948	3.86562	0.00467597	0.00904403
FBgn0040360	1413	1.67834	0.0203779	0.0339709
FBgn0260233	3885	-2.62137	1.52132e-17	4.50618e-16
FBgn0039430	2888	1.26751	8.74776e-21	3.94298e-19
FBgn0020910	1394	1.07291	0.00478424	0.00923116
FBgn0037678	873	5.61971	0.000259118	0.000697418
novel.12343	455	-4.13922	1.66062e-06	7.40556e-06
FBgn0035768	1426	-3.73991	1.0056e-07	5.81075e-07
FBgn0032248	943	-3.72834	6.83792e-22	3.52373e-20
FBgn0050403	1268	2.38074	9.83288e-07	4.61627e-06
FBgn0030625	3504	-2.45165	4.28068e-07	2.17791e-06
FBgn0264948	428	-4.91036	8.6751e-06	3.31433e-05
FBgn0265728	1316	-5.6057	0.00015763	0.000447932
FBgn0267783	884	-4.87135	1.56182e-05	5.65323e-05
FBgn0039041	429	-5.27712	0.00132881	0.00296442
FBgn0044817	663	3.4455	4.71873e-09	3.54035e-08
FBgn0026428	3996	-1.42763	7.18134e-11	7.55155e-10
FBgn0051093	585	-4.37036	1.32831e-11	1.58177e-10
novel.16461	251	-3.53681	0.000547228	0.00134773
FBgn0032416	1634	-5.77611	0.000333325	0.000870685
FBgn0036975	1939	1.94515	5.40383e-10	4.85903e-09
FBgn0037418	1167	-3.86903	0.0023548	0.00491252
FBgn0034825	1209	-4.71398	0.00111888	0.00254177
FBgn0029791	3641	2.14917	2.6508e-12	3.49161e-11
FBgn0052814	1664	1.74471	0.000953984	0.00220817
FBgn0038993	1183	-4.54594	0.000293674	0.000778419
FBgn0267644	978	-1.99366	0.00678966	0.0126318
FBgn0063449	383	1.76222	1.74779e-08	1.17659e-07
FBgn0267261	665	-5.33156	2.12464e-08	1.40505e-07
FBgn0267578	2909	5.76252	1.86857e-05	6.67175e-05
FBgn0038217	1006	-3.60094	0.010203	0.018226
FBgn0004623	1466	-1.66742	0.0172997	0.0293107
FBgn0260768	723	2.13507	0.00365331	0.00725129
FBgn0265550	393	-5.1718	0.000431113	0.00109323
FBgn0264906	554	-2.03922	0.000212377	0.000583465
novel.12621	645	-6.24525	2.08215e-06	9.12375e-06
FBgn0038889	4641	-1.86718	1.94566e-06	8.56829e-06
FBgn0038830	670	3.06024	7.78965e-34	1.46048e-31
FBgn0265674	556	2.58957	1.90215e-07	1.0411e-06
FBgn0036057	1331	-2.56123	5.54407e-15	1.13089e-13
FBgn0003205	1958	1.15422	2.98719e-17	8.46402e-16
FBgn0030577	1056	-4.66724	0.000378484	0.000975346
FBgn0053191	1545	-5.00999	0.000777665	0.00184091
FBgn0039877	2400	1.33364	5.64689e-08	3.43412e-07
FBgn0036787	1029	-4.0702	7.47967e-08	4.42503e-07
FBgn0036740	987	-1.05598	1.32956e-07	7.48871e-07
FBgn0033834	4681	-3.81283	0.000229548	0.000625183
FBgn0037781	1248	-1.16304	0.00706042	0.0130899
FBgn0028534	923	6.46252	0.000632974	0.0015332
FBgn0051528	1228	-4.17895	8.71485e-05	0.000263449
FBgn0033928	902	2.28264	2.3134e-07	1.24242e-06
FBgn0287215	1158	1.17176	0.017038	0.0289368
FBgn0266799	319	-3.21524	0.0176619	0.0298755
FBgn0031295	793	-6.8457	5.66299e-06	2.26314e-05
novel.4724	500	-6.32947	9.11712e-07	4.31009e-06
novel.4678	970	-2.63527	0.0112394	0.0198799
FBgn0033963	1579	-3.41736	0.00056045	0.00137683
FBgn0054045	581	-4.01323	6.1927e-05	0.000194858
FBgn0261397	6331	-2.83752	4.17236e-09	3.18052e-08
FBgn0028377	965	-6.17643	3.99456e-08	2.5e-07
FBgn0039796	1259	-5.07205	0.000261744	0.000703841
FBgn0005636	3373	-1.09017	1.63904e-09	1.35299e-08
FBgn0000629	2487	1.06104	3.30792e-13	5.03444e-12
FBgn0028979	5594	-3.94488	4.57752e-08	2.82176e-07
FBgn0264542	6973	1.3288	6.66168e-05	0.000208018
FBgn0033326	1836	-4.27732	1.6166e-06	7.22386e-06
FBgn0287460	450	-7.66881	4.31835e-10	3.93315e-09
FBgn0051327	2719	-4.80632	0.000788971	0.00186317
FBgn0039744	566	-7.25114	6.99135e-25	5.38059e-23
FBgn0013755	744	-3.29782	4.90504e-05	0.000158763
novel.12483	562	3.85157	0.0171055	0.0290319
FBgn0030775	892	9.75592	0.0125237	0.0219119
FBgn0035598	2101	-4.81025	0.00245051	0.00508391
FBgn0033610	1346	-4.96979	0.00966889	0.0173546
FBgn0030921	744	-3.19194	0.0264607	0.0429454
novel.16343	1034	-4.59803	0.000299175	0.000791571
FBgn0266376	1904	1.91651	2.74016e-05	9.37538e-05
FBgn0036896	4167	1.1121	7.25868e-15	1.45207e-13
FBgn0052207	1072	1.48216	2.09814e-12	2.8357e-11
FBgn0010329	3771	-3.50747	1.01577e-10	1.039e-09
FBgn0085308	2183	-2.2299	8.16446e-11	8.50584e-10
FBgn0037561	1954	1.54787	7.75579e-07	3.7073e-06
FBgn0039832	652	-5.32613	4.8484e-10	4.39323e-09
novel.11931	2539	7.68587	6.8666e-10	6.03025e-09
FBgn0033137	1853	1.3574	0.000133637	0.000386102
FBgn0013812	13995	-4.10719	0.00722391	0.0133607
FBgn0262588	777	-1.86442	3.0951e-07	1.61576e-06
FBgn0052791	7195	-2.3189	2.65487e-10	2.50882e-09
novel.4896	470	-6.10896	8.10127e-06	3.11061e-05
FBgn0030300	2616	2.11619	3.0925e-07	1.61488e-06
FBgn0004569	2822	1.45891	1.06491e-05	3.9949e-05
FBgn0027093	2135	1.00064	8.08578e-16	1.87752e-14
FBgn0035666	866	20.6603	1.2467e-07	7.06717e-07
novel.2554	2965	2.02192	0.00244493	0.00507386
FBgn0085344	3315	-4.41354	0.0111545	0.0197495
FBgn0039736	1992	4.3353	0.00789697	0.0144539
FBgn0061209	595	-4.50252	0.00183157	0.00392887
FBgn0038888	751	-3.65939	0.00705591	0.0130857
FBgn0035234	1807	2.44645	0.000393821	0.00100883
FBgn0264307	7684	-3.73666	1.03288e-06	4.82724e-06
FBgn0036153	1523	-3.4369	0.00374947	0.00741897
novel.16487	591	-5.28274	0.00160467	0.0034962
novel.8245	448	-1.3875	0.00361601	0.00718636
FBgn0285943	2375	-4.69763	0.00178418	0.00383796
FBgn0030836	1141	-4.30215	0.000215207	0.000590319
FBgn0000108	5964	-1.13281	0.00266651	0.0054849
FBgn0035420	7388	-1.11727	0.00359869	0.00715354
novel.6119	539	3.36537	0.0108865	0.0193236
FBgn0036036	1073	-3.07636	4.72648e-15	9.74262e-14
FBgn0030614	585	-5.16326	1.43255e-07	8.01246e-07
FBgn0034451	1166	-1.05224	4.33979e-05	0.000141953
novel.10959	1014	-9.21232	2.07142e-13	3.24504e-12
FBgn0031170	6349	1.18847	0.0139536	0.0241475
novel.16522	289	-2.76996	0.00562319	0.010662
FBgn0083968	535	1.90389	1.29293e-19	5.00803e-18
novel.16467	1455	2.84357	4.07606e-11	4.44533e-10
FBgn0032734	1390	3.68764	0.00343856	0.00687067
FBgn0266521	2079	-2.46006	7.83446e-07	3.74074e-06
FBgn0261403	3527	1.02514	8.23678e-12	1.0187e-10
FBgn0259712	2545	-4.24473	7.617e-08	4.50325e-07
novel.6039	763	-4.83541	1.62687e-07	9.01066e-07
FBgn0037427	3049	-5.80585	1.54991e-10	1.53114e-09
FBgn0050099	762	-4.87837	8.7349e-05	0.000263828
FBgn0031929	1358	6.35921	0.00831975	0.0151459
FBgn0263388	783	-5.95137	2.39699e-05	8.30913e-05
novel.8201	2573	2.56062	3.54617e-07	1.83277e-06
FBgn0030339	1665	1.14743	0.0129053	0.0224857
FBgn0035816	3109	1.91308	0.000171972	0.000484425
FBgn0040805	838	-4.07355	8.56977e-13	1.22394e-11
FBgn0038714	1120	-3.2087	6.91839e-27	6.81172e-25
FBgn0037862	2566	-4.60992	0.0131417	0.0228546
FBgn0259710	640	-4.26451	9.58404e-09	6.82461e-08
FBgn0025697	2317	-1.1885	1.30498e-11	1.5582e-10
FBgn0037770	3032	1.52511	3.19053e-16	7.86433e-15
FBgn0038576	2080	-1.78993	4.25284e-10	3.88151e-09
novel.15216	1116	-8.81312	3.74607e-16	9.10632e-15
FBgn0263004	818	-4.11044	0.0229641	0.0378454
FBgn0051690	2583	1.19106	0.000106757	0.00031558
FBgn0283501	2543	-2.42603	0.011551	0.0203881
FBgn0267664	1181	-4.21232	1.01264e-06	4.74017e-06
novel.7632	1044	-4.89784	1.11914e-06	5.18227e-06
FBgn0032100	1021	-3.36218	7.00572e-05	0.000217489
novel.16549	570	3.53949	1.27734e-26	1.1911e-24
novel.2601	1340	4.64266	6.53499e-05	0.000204606
FBgn0266720	1908	1.38594	2.53744e-20	1.09339e-18
FBgn0033848	2129	-4.88689	0.000264084	0.0007097
FBgn0264695	6690	1.43148	1.0596e-05	3.97582e-05
FBgn0036777	1436	2.0763	0.000288389	0.000766832
FBgn0037915	2783	-4.09848	0.000134209	0.000387373
FBgn0053847	493	-2.88821	1.24397e-14	2.37784e-13
FBgn0058064	1338	-4.92395	0.000475814	0.00119421
FBgn0030483	1025	-4.21416	1.92207e-06	8.47078e-06
FBgn0262980	342	-6.26071	1.65997e-05	5.979e-05
FBgn0039078	5240	-1.92069	3.36639e-05	0.000112879
FBgn0085342	2239	-2.26947	1.94455e-05	6.90318e-05
novel.14340	1149	-7.73414	1.27501e-09	1.07156e-08
FBgn0032668	1282	2.56793	5.3278e-08	3.25354e-07
FBgn0267799	320	-5.17842	7.25267e-06	2.81917e-05
novel.14172	204	5.59458	0.000130799	0.000378896
FBgn0085192	477	1.76162	0.000956627	0.00221226
FBgn0036450	2645	1.07121	4.59478e-20	1.89202e-18
FBgn0038773	2188	-2.3597	9.08568e-10	7.79806e-09
FBgn0038295	4824	-2.78792	2.99108e-08	1.91829e-07
FBgn0031282	1160	1.09391	2.66592e-07	1.40966e-06
FBgn0034681	823	-4.22128	0.0213162	0.0353611
FBgn0032085	1274	2.60254	0.0295649	0.047472
FBgn0036346	1389	-4.66565	0.000515515	0.0012782
FBgn0033952	1791	-5.56146	0.00251117	0.00519629
FBgn0050323	1002	-4.38512	3.39755e-16	8.31645e-15
FBgn0267327	343	1.02644	0.0103463	0.018452
FBgn0038345	1019	-4.50966	2.06628e-05	7.29343e-05
FBgn0040763	483	-4.80376	0.00128169	0.00287459
FBgn0085334	300	4.33063	0.0195105	0.0326702
novel.13105	5293	4.39002	7.82525e-24	5.14597e-22
FBgn0037283	603	-5.36721	0.00237958	0.00495717
novel.15621	1039	-2.74333	0.00780836	0.014314
FBgn0286070	5444	1.28895	3.53069e-14	6.2917e-13
FBgn0037939	2107	-4.48296	0.0027235	0.00558712
novel.4185	663	-1.49542	0.0260398	0.0423558
FBgn0266595	654	-5.38034	1.46938e-06	6.61832e-06
FBgn0000715	1427	-2.95847	0.0190906	0.0320371
FBgn0085384	5386	1.57278	4.49642e-18	1.45403e-16
FBgn0040696	1608	-5.27386	9.87428e-07	4.63447e-06
FBgn0267959	879	-3.91691	5.4956e-15	1.1223e-13
FBgn0036962	1947	-4.60933	0.00103582	0.00237236
FBgn0039232	1738	-3.75388	6.20669e-07	3.02844e-06
novel.7305	850	-7.35382	1.11814e-08	7.84164e-08
FBgn0001965	5635	1.07002	4.21053e-07	2.14808e-06
novel.4308	354	-4.44638	0.00641265	0.0120052
novel.2920	525	-4.2736	0.000839515	0.00196885
FBgn0030899	614	1.82344	7.71081e-06	2.97559e-05
FBgn0040963	646	-4.96212	0.000157604	0.000447929
FBgn0000257	3193	1.00916	1.67883e-11	1.96335e-10
FBgn0053267	742	-1.42805	0.000819215	0.0019253
FBgn0031347	2227	-4.38928	0.00123503	0.00278303
FBgn0032191	2205	1.22869	9.10304e-10	7.80691e-09
FBgn0267141	440	-3.16809	0.00458849	0.00889437
FBgn0034300	4922	-1.89014	1.26504e-08	8.77415e-08
FBgn0003254	4244	-4.36435	5.74998e-08	3.48599e-07
FBgn0037531	3308	1.45699	1.29802e-06	5.90965e-06
FBgn0040871	428	-4.11976	0.000192273	0.000534652
novel.6632	1300	-5.70626	5.00814e-05	0.000161714
FBgn0267027	864	-3.06818	0.0270035	0.0437336
novel.14025	690	-4.06152	0.00595127	0.0112346
FBgn0025683	2850	1.15588	5.82885e-08	3.52895e-07
FBgn0002579	548	2.04225	1.13544e-07	6.48027e-07
novel.14999	860	-4.74324	4.47666e-07	2.2691e-06
FBgn0026778	1484	2.75298	1.24394e-07	7.0538e-07
FBgn0264441	565	-5.8242	3.86559e-05	0.000127938
novel.6714	981	3.81016	0.00209959	0.00443204
FBgn0083141	1195	1.72789	5.73867e-06	2.28768e-05
FBgn0030010	1836	-1.72376	2.16729e-07	1.17286e-06
FBgn0267235	435	-4.64905	5.87084e-06	2.33456e-05
FBgn0034488	1984	1.01682	2.08593e-07	1.13255e-06
FBgn0287478	8521	-1.13346	3.50841e-05	0.000117084
FBgn0086472	516	1.21252	0.00102994	0.00236012
FBgn0033373	1716	-1.26691	1.56161e-10	1.53925e-09
FBgn0039896	1504	-2.08312	5.27033e-07	2.62038e-06
FBgn0029823	1633	1.03988	0.00155178	0.00339396
FBgn0030571	829	-1.31349	9.07315e-12	1.11122e-10
FBgn0265049	599	-2.48501	0.000359234	0.000930502
FBgn0037661	1121	-1.49377	2.31368e-07	1.24242e-06
FBgn0051548	952	1.0263	0.0028886	0.00588607
novel.6728	568	-5.84156	7.34789e-06	2.8524e-05
FBgn0267993	2784	-5.02828	0.00136267	0.00303
FBgn0262355	604	-5.36235	8.2559e-06	3.16446e-05
FBgn0038125	862	-3.64585	0.000824	0.00193552
FBgn0027513	1426	-3.17881	1.17159e-07	6.67789e-07
FBgn0259938	4744	1.21629	7.10957e-10	6.22449e-09
novel.2147	625	-6.00368	0.00057584	0.00140973
novel.2009	401	-3.05218	0.0198315	0.0331572
FBgn0265348	497	-4.35422	0.0103912	0.0185246
novel.16462	1263	2.49258	3.89293e-07	1.99793e-06
novel.16272	1334	-3.90878	1.50236e-05	5.4548e-05
FBgn0036514	2515	1.62787	5.14846e-17	1.41114e-15
FBgn0267123	751	-4.27305	9.11956e-13	1.29615e-11
FBgn0030890	3393	1.41766	5.34869e-10	4.81437e-09
FBgn0029629	1027	1.31881	3.24713e-05	0.000109229
FBgn0030806	1786	1.43924	2.34646e-10	2.23842e-09
FBgn0263662	1368	1.46223	0.0156467	0.0267907
novel.7702	698	-5.22904	2.99023e-08	1.91829e-07
FBgn0264741	1098	-4.05674	5.7236e-07	2.81768e-06
FBgn0051050	448	-4.05938	0.00843884	0.0153326
novel.5477	1018	-4.32325	0.00150194	0.00329929
FBgn0260396	457	-3.05036	1.95803e-16	4.98674e-15
FBgn0052249	951	3.93388	0.00465402	0.00900949
FBgn0035753	724	1.19282	0.0163904	0.0279177
FBgn0038719	2014	-2.69347	0.00659793	0.012318
FBgn0266797	468	-8.8646	6.85825e-13	9.92363e-12
FBgn0038188	1110	-4.15332	8.62894e-06	3.29812e-05
FBgn0028740	1875	2.44373	1.36124e-05	4.99386e-05
FBgn0027589	4116	-4.28322	0.000549904	0.00135375
FBgn0051815	1500	-4.4224	0.00242953	0.00504751
novel.16417	948	-4.95794	2.37548e-06	1.02802e-05
novel.14455	1354	-5.28927	1.62924e-06	7.27481e-06
FBgn0032471	3943	-5.21824	0.000413493	0.00105385
FBgn0010358	810	6.50263	0.00207025	0.00437693
FBgn0259795	2022	-4.64656	0.00148918	0.00327413
FBgn0025627	1097	1.27204	0.00675833	0.0125828
FBgn0267163	521	-4.09592	0.00209704	0.00442825
FBgn0266380	268	-4.18204	0.00531709	0.0101493
FBgn0016036	996	-3.16888	1.39008e-10	1.38411e-09
FBgn0265597	7414	-1.46012	0.00489265	0.00941972
FBgn0011818	2461	-1.05493	0.00188833	0.00403784
novel.7212	941	-4.35519	9.05637e-05	0.000272511
FBgn0262903	966	-4.02492	0.00375226	0.00742364
FBgn0053061	1368	-4.36527	0.00476729	0.00920349
FBgn0263079	2631	-2.68806	1.51286e-08	1.03464e-07
FBgn0267458	524	-5.55087	5.46786e-05	0.00017486
novel.16364	699	-5.65381	3.38683e-07	1.75557e-06
FBgn0039167	4088	1.7718	0.00103531	0.0023715
FBgn0032588	581	-6.07892	0.000292879	0.000776662
novel.6172	1467	-4.90258	9.14112e-21	4.10977e-19
FBgn0267807	683	-4.85614	3.84889e-06	1.58896e-05
novel.2654	323	3.08171	5.73281e-05	0.000182308
FBgn0020389	2445	1.45643	0.000123213	0.000359223
FBgn0036072	1096	-5.03666	1.7143e-13	2.70967e-12
FBgn0031504	855	-6.22064	6.79625e-05	0.000211508
FBgn0026876	2890	1.41445	4.27458e-07	2.17595e-06
novel.16315	1111	3.71691	0.000623243	0.00151212
FBgn0029753	1864	-4.54802	2.81435e-06	1.19663e-05
novel.14445	473	-7.72646	8.4008e-10	7.24697e-09
FBgn0263743	676	-8.37594	9.84054e-12	1.20104e-10
FBgn0051619	5477	-2.3071	3.57387e-12	4.62452e-11
FBgn0039251	1867	-2.94194	1.1556e-06	5.3315e-06
FBgn0263072	8563	-3.08479	1.42835e-05	5.21559e-05
FBgn0030536	1270	-5.03612	9.4904e-06	3.59542e-05
FBgn0032810	849	1.42937	0.000270186	0.00072389
novel.6741	2753	-4.44464	3.76861e-09	2.89782e-08
FBgn0031164	843	-4.67861	0.000702178	0.00167913
FBgn0286890	605	-5.73773	6.89421e-06	2.69345e-05
FBgn0036038	3227	1.90985	7.50394e-25	5.70041e-23
FBgn0031900	2185	-4.44436	0.000110951	0.000326555
novel.14472	1140	-6.80885	2.4495e-12	3.24831e-11
FBgn0260446	5642	-1.79202	0.000118617	0.00034778
FBgn0039420	3493	-5.17308	1.28121e-19	4.97357e-18
FBgn0263496	476	-4.65003	0.00247789	0.00513407
FBgn0035657	1509	-5.09594	0.00165772	0.00359976
FBgn0267726	433	-5.93128	0.00011431	0.000335878
FBgn0053516	3759	-2.694	1.35962e-43	5.32486e-41
FBgn0266009	677	-4.2343	0.0225448	0.0372008
FBgn0086447	414	1.19695	7.03238e-08	4.18288e-07
FBgn0032372	1218	-5.63145	0.000204391	0.000563457
FBgn0035548	729	-6.31925	1.9698e-06	8.66162e-06
FBgn0034729	1179	-3.23833	1.50372e-15	3.35038e-14
FBgn0021874	1584	1.5065	4.38935e-07	2.22677e-06
FBgn0035645	1633	-2.66645	0.0143114	0.0247037
FBgn0035240	4177	-4.91	0.0010866	0.00247708
novel.5433	1731	4.88223	0.00275821	0.00564781
FBgn0037826	1595	-5.43713	7.35228e-07	3.52589e-06
FBgn0042129	788	-4.60543	2.92407e-06	1.23999e-05
FBgn0262537	549	4.77558	2.4815e-07	1.32247e-06
FBgn0034560	1098	-4.06525	0.0058656	0.0110835
FBgn0265626	5259	-4.7987	0.00374646	0.00741467
FBgn0039031	633	-1.78171	0.0236399	0.0388635
FBgn0263106	1927	-1.36599	3.358e-09	2.61056e-08
FBgn0031621	1446	1.10188	0.000612727	0.00149034
FBgn0264794	477	-4.77061	0.000122992	0.000358697
FBgn0028412	1312	-4.77368	0.000359169	0.000930471
FBgn0265689	606	-1.32274	0.00554961	0.0105372
FBgn0026872	897	1.72997	1.97745e-09	1.60528e-08
novel.15926	2088	11.5464	2.69668e-20	1.15076e-18
FBgn0052488	1142	-4.97269	0.00272472	0.00558898
FBgn0263413	5028	1.09329	4.66235e-05	0.000151632
FBgn0039734	2408	-1.64783	6.64079e-05	0.000207513
FBgn0033128	1188	1.01301	2.26063e-05	7.88469e-05
FBgn0259748	651	8.19418	0.0293902	0.0472474
FBgn0036156	984	-4.8299	0.00313728	0.00634148
FBgn0028895	1496	-1.04468	0.00082913	0.00194705
FBgn0036710	1857	-2.73666	1.3061e-11	1.55848e-10
FBgn0286889	270	5.7408	5.41717e-05	0.000173397
FBgn0038127	935	-4.53638	0.0041241	0.0080795
FBgn0028530	1433	1.52026	2.1632e-07	1.17161e-06
novel.15134	476	-4.7463	8.52584e-07	4.04358e-06
novel.15798	649	-4.89834	0.00801062	0.0146421
FBgn0033048	2109	1.94471	0.00556485	0.0105574
FBgn0033572	1524	-3.70665	0.00808133	0.014753
FBgn0265741	658	2.63242	3.21237e-08	2.04829e-07
FBgn0266980	530	-3.71017	0.0012628	0.00283836
FBgn0035878	1789	-1.2502	2.1889e-07	1.18286e-06
FBgn0030237	791	1.04682	0.00108142	0.00246653
FBgn0053841	493	-2.88821	1.24397e-14	2.37784e-13
FBgn0260870	412	-2.97934	1.2597e-09	1.06073e-08
FBgn0037179	566	-4.72011	0.0206162	0.0343097
FBgn0036213	755	1.37922	8.39173e-05	0.000254861
FBgn0051296	1288	-5.02047	3.09309e-22	1.66197e-20
FBgn0263322	596	2.26357	0.00049323	0.00123021
FBgn0266241	1377	4.52688	0.00314463	0.00635488
FBgn0033808	988	-1.62438	9.23891e-12	1.13074e-10
FBgn0034476	6396	-2.26024	1.25998e-05	4.65726e-05
FBgn0263616	513	-5.36723	0.00150843	0.00331106
FBgn0260867	418	-2.63917	7.32352e-05	0.000226081
FBgn0032312	659	-4.64949	0.00553419	0.0105115
novel.7538	443	-4.80128	2.87931e-05	9.80957e-05
FBgn0267526	518	-8.41283	3.20598e-10	2.99747e-09
FBgn0033337	2804	-1.69722	4.86861e-07	2.44736e-06
FBgn0050093	540	-6.25661	3.24986e-05	0.000109242
FBgn0032707	2611	-3.93414	1.74219e-06	7.74383e-06
FBgn0029826	1109	6.33267	3.2055e-05	0.000108018
novel.14616	921	4.23872	0.00020012	0.000553503
FBgn0012344	2538	-3.02689	1.78559e-13	2.81731e-12
FBgn0264476	524	-5.61845	5.5929e-07	2.76027e-06
FBgn0002735	911	2.32965	0.000471947	0.0011862
FBgn0265730	1188	-3.4713	0.0301232	0.0482891
FBgn0034566	2649	-4.61737	0.00138001	0.00306391
novel.13804	527	-5.71807	0.00227645	0.00476486
FBgn0050065	673	-5.44647	3.22503e-06	1.35264e-05
novel.2707	1355	1.9317	0.0160424	0.0273907
FBgn0029816	827	-5.03265	0.000511984	0.00127123
FBgn0264957	1126	-4.7385	9.35646e-07	4.41377e-06
FBgn0017578	1015	-1.9432	6.99506e-38	1.81296e-35
FBgn0039704	3559	-1.39526	5.85082e-06	2.32765e-05
FBgn0250824	2164	-4.44428	2.61331e-12	3.4448e-11
FBgn0259725	2266	-1.65572	1.33516e-08	9.23144e-08
FBgn0033548	316	2.10803	2.24844e-09	1.80449e-08
FBgn0045483	661	-6.45797	1.51656e-08	1.03677e-07
FBgn0016038	1329	-1.97902	3.47759e-20	1.46275e-18
FBgn0040905	415	-7.32857	1.56692e-07	8.71425e-07
FBgn0035483	1417	-3.49481	3.98616e-15	8.31385e-14
FBgn0039668	3428	-1.90001	1.08554e-10	1.10015e-09
FBgn0032658	2168	-4.51214	2.23477e-07	1.20372e-06
FBgn0031646	1069	2.77032	6.1629e-12	7.75821e-11
FBgn0042206	855	1.41743	0.000921012	0.00214057
FBgn0034792	2797	-2.33444	5.28027e-16	1.25756e-14
FBgn0003435	4126	-3.29976	9.58793e-14	1.57923e-12
novel.6492	795	-4.47138	0.000167904	0.000473843
FBgn0266140	935	-3.91902	7.18446e-28	7.91368e-26
FBgn0039485	1171	6.58885	1.26883e-09	1.06739e-08
FBgn0038326	1700	1.31197	5.97916e-10	5.31937e-09
FBgn0004880	9075	-1.85275	0.00290051	0.0059083
novel.8234	2463	6.6612	4.32907e-05	0.000141629
novel.6461	696	-4.19404	0.000781091	0.00184703
novel.15946	690	-3.55588	2.05821e-09	1.66547e-08
FBgn0020556	1526	-8.07025	1.44518e-34	2.92756e-32
FBgn0004870	5332	1.85608	1.12499e-05	4.20596e-05
novel.7697	1104	6.80541	2.69559e-06	1.15001e-05
FBgn0033087	2992	1.60198	3.19523e-22	1.70644e-20
FBgn0039193	660	-3.96568	0.0218103	0.0361163
FBgn0052636	1484	2.99761	9.59012e-09	6.82618e-08
novel.1855	1236	-5.67985	1.21709e-07	6.91709e-07
FBgn0039932	4407	1.87493	1.17884e-09	9.95487e-09
FBgn0266154	301	6.43628	7.39704e-07	3.54639e-06
novel.7274	1266	-6.61823	3.80106e-07	1.95363e-06
FBgn0021764	8512	1.08415	7.81958e-12	9.69826e-11
FBgn0000039	2036	2.18786	2.93664e-05	9.98946e-05
FBgn0032669	909	-1.5327	0.0019947	0.00423548
FBgn0267255	463	-5.49779	2.29085e-05	7.97748e-05
FBgn0053876	595	-5.41499	9.49285e-20	3.7261e-18
FBgn0032684	1922	1.43357	0.0182103	0.0307
FBgn0033761	1124	1.62725	6.51413e-10	5.75176e-09
FBgn0032144	1350	8.12788	0.000334239	0.000872557
FBgn0030559	1367	-3.58881	0.00232611	0.00485786
novel.12326	653	-5.15239	5.29628e-06	2.13109e-05
FBgn0036859	2948	3.50744	0.000878627	0.00205207
FBgn0037836	8671	-1.85191	0.00284308	0.00580406
novel.15196	927	-4.91415	9.29968e-06	3.53304e-05
FBgn0035155	1286	1.17677	1.69919e-09	1.39806e-08
FBgn0266758	2959	-1.11554	4.97792e-20	2.04025e-18
FBgn0053902	595	-8.94181	2.3054e-11	2.61121e-10
FBgn0038675	844	-1.61243	8.81286e-15	1.73539e-13
FBgn0035003	1007	-4.35927	0.00913522	0.0164958
novel.11492	1350	1.75392	0.00498384	0.00958482
FBgn0029993	2301	-4.16035	0.00177478	0.00381961
FBgn0031375	2923	-2.92015	0.0158989	0.0271699
FBgn0034998	1696	-1.87341	1.9019e-12	2.58563e-11
FBgn0265905	348	3.18618	0.00104581	0.00239262
novel.9142	609	-4.98448	3.00001e-07	1.5717e-06
FBgn0034774	678	-4.76451	0.00126699	0.00284597
FBgn0034223	3102	1.4968	5.11018e-21	2.38259e-19
FBgn0040373	1722	1.06918	1.36935e-05	5.01945e-05
FBgn0051139	1312	-4.37381	0.00210877	0.00444877
FBgn0263290	740	-7.88208	1.28769e-18	4.49392e-17
FBgn0016122	2685	-3.47788	1.74568e-13	2.7568e-12
FBgn0032269	1861	-5.90791	0.000234891	0.000637664
FBgn0038090	1173	-5.78363	7.36193e-06	2.85723e-05
novel.6814	750	4.97537	6.38178e-05	0.000200236
FBgn0266598	568	-1.14627	0.000195483	0.000541953
FBgn0030207	1234	-2.4005	3.86539e-08	2.43038e-07
FBgn0031104	591	-4.27167	1.44749e-06	6.53281e-06
FBgn0036847	1328	1.72258	1.34054e-05	4.92614e-05
FBgn0031645	2671	1.13026	7.06129e-05	0.000218945
novel.6511	497	-5.36779	1.69926e-05	6.10929e-05
FBgn0039732	654	-1.2151	6.88519e-16	1.61577e-14
novel.16303	891	-3.5368	0.0288225	0.046447
novel.6132	1586	-4.40629	0.00569357	0.0107838
FBgn0030808	5830	1.46213	4.97191e-09	3.71607e-08
FBgn0036519	1680	-1.28484	1.78254e-09	1.46051e-08
FBgn0002842	956	-4.56805	6.3802e-05	0.000200222
FBgn0286828	2328	1.14643	1.33972e-13	2.16023e-12
FBgn0259789	7315	-1.40501	3.4818e-05	0.00011635
FBgn0035421	1684	-1.49681	1.88682e-10	1.82711e-09
FBgn0030895	1518	-1.581	0.000326592	0.000854872
novel.2262	682	-4.09598	2.69789e-08	1.75323e-07
FBgn0012058	3713	-1.39877	4.53301e-06	1.84674e-05
FBgn0034839	528	-1.41302	9.13228e-14	1.51124e-12
FBgn0036439	555	-6.97567	3.03814e-11	3.36967e-10
novel.4863	1358	3.01018	1.08737e-12	1.52855e-11
FBgn0265903	659	-4.08837	3.40352e-05	0.000113951
FBgn0030872	1832	1.13701	0.00134898	0.00300296
FBgn0040651	486	-6.60733	9.55474e-08	5.54288e-07
novel.9437	475	-4.58468	0.000246223	0.000665456
novel.12137	689	-6.75449	4.16147e-07	2.12523e-06
FBgn0050197	481	-1.51082	6.15322e-06	2.4375e-05
FBgn0000206	3013	-1.88703	0.00184905	0.00396106
FBgn0262875	717	-2.34048	1.28034e-11	1.52981e-10
FBgn0010097	1521	1.39455	0.00560593	0.0106315
novel.2547	1120	20.9533	8.28633e-08	4.85984e-07
FBgn0015513	7397	1.27082	3.49399e-10	3.24095e-09
FBgn0051809	1338	1.98552	0.0239874	0.0393588
FBgn0052055	1605	2.09415	0.0122503	0.0214825
FBgn0003204	2427	1.39554	0.00016067	0.000455355
FBgn0263232	7512	1.98525	5.73644e-08	3.48017e-07
novel.16325	681	-5.76972	2.32448e-10	2.22113e-09
FBgn0051697	657	-5.23113	2.75471e-07	1.45053e-06
FBgn0024889	2322	-1.3267	5.48192e-05	0.000175278
FBgn0052945	706	-4.52537	0.000742336	0.00176582
FBgn0033836	1677	-3.61023	5.52121e-24	3.69984e-22
FBgn0023000	2674	1.11239	1.17483e-05	4.37268e-05
novel.12878	1241	-7.21385	2.13742e-11	2.44134e-10
novel.11750	664	-2.57258	1.23199e-05	4.56434e-05
FBgn0040648	561	-5.76106	3.95325e-05	0.000130496
FBgn0050393	1216	-5.61033	7.83638e-07	3.74074e-06
FBgn0014395	1358	-3.80683	1.97547e-07	1.07789e-06
FBgn0267228	644	-2.95502	5.93697e-06	2.35767e-05
FBgn0041100	1609	-2.98326	4.68565e-13	6.95702e-12
FBgn0026376	4351	1.63632	1.12982e-10	1.14108e-09
FBgn0037780	2061	-1.65193	2.95314e-08	1.89949e-07
FBgn0051928	1458	-3.35986	0.0244577	0.0400523
FBgn0052255	1446	-4.60292	1.67514e-11	1.96034e-10
FBgn0038097	960	-4.9152	0.0014092	0.00312243
FBgn0036608	1039	-3.73051	0.000202177	0.000558489
novel.12766	1741	-4.00859	1.57406e-08	1.07316e-07
FBgn0262033	491	-6.94849	2.17802e-38	5.90545e-36
FBgn0050184	808	-2.1999	1.49784e-11	1.76811e-10
FBgn0003357	849	7.44919	0.00482479	0.00930098
FBgn0265654	831	-4.73492	0.000426639	0.00108344
FBgn0039501	2472	-4.41256	1.66328e-05	5.98971e-05
novel.16367	5262	-7.07541	1.30507e-07	7.36959e-07
FBgn0264708	634	-2.48421	0.0176874	0.0299044
FBgn0265151	400	-4.50408	4.28428e-06	1.75473e-05
FBgn0266452	2426	1.74379	5.12003e-07	2.55625e-06
FBgn0037995	1427	-4.83354	0.000512518	0.0012722
FBgn0051407	764	-4.25587	0.00673544	0.0125481
FBgn0031661	1561	1.14941	0.000134778	0.000388825
FBgn0035273	1242	-5.26692	0.027101	0.0438714
FBgn0035907	954	-2.81332	1.42217e-11	1.68556e-10
FBgn0266898	339	-6.33083	5.02767e-06	2.03042e-05
FBgn0035245	2382	-1.54666	9.55804e-05	0.000285995
FBgn0032295	3310	1.27597	5.93821e-05	0.000188093
novel.13145	998	-4.40118	0.0106764	0.0189889
novel.4193	894	2.16332	0.00445433	0.00865907
FBgn0034295	1221	12.4497	0.000360635	0.000933446
FBgn0023090	4981	-4.36994	6.91316e-07	3.33618e-06
novel.16493	1990	4.49366	2.75893e-08	1.7896e-07
FBgn0038377	1283	-5.42917	0.000132394	0.000382888
FBgn0011244	2203	-4.66335	0.00449628	0.00873002
FBgn0040658	1032	1.54702	5.26375e-10	4.74276e-09
FBgn0043457	1349	-1.92978	1.05768e-08	7.45622e-08
FBgn0002732	676	1.80772	0.00970539	0.017413
novel.2196	352	2.87192	0.000103787	0.000307447
FBgn0033192	7819	-1.32528	0.00136342	0.00303088
FBgn0243516	3314	-2.01453	1.59754e-12	2.20651e-11
novel.6934	1161	-5.53851	4.77484e-05	0.00015489
FBgn0051913	1155	-5.23625	0.000172274	0.000485086
FBgn0260967	855	-4.84599	7.17293e-08	4.25929e-07
FBgn0285955	5193	-1.90509	1.43727e-09	1.19879e-08
novel.2689	243	7.39816	1.14196e-08	7.98967e-08
FBgn0003071	3417	-2.50339	2.52561e-11	2.84236e-10
FBgn0029113	2329	1.25775	1.32666e-10	1.32696e-09
FBgn0037359	1080	-3.17749	2.40478e-22	1.32031e-20
FBgn0031217	1535	1.25017	7.56372e-05	0.000232579
FBgn0046697	1774	-4.6236	0.00931862	0.0167857
FBgn0028863	7428	4.09714	4.99472e-58	4.90461e-55
FBgn0265594	500	-7.33113	5.97498e-08	3.60627e-07
FBgn0025387	3310	-3.89134	0.00265142	0.0054564
FBgn0051639	529	-5.5818	0.000274967	0.000735917
FBgn0265790	432	-5.61903	0.000966718	0.00223266
FBgn0014143	2347	1.47729	4.50967e-09	3.40671e-08
FBgn0031935	1927	2.4592	1.5554e-19	5.97218e-18
novel.2549	420	4.62221	0.00800318	0.0146315
FBgn0037465	1796	1.27936	1.2776e-10	1.2808e-09
FBgn0267110	1249	-6.51382	4.12368e-06	1.69289e-05
FBgn0033698	5896	1.18356	2.94557e-17	8.35955e-16
FBgn0267720	490	-5.41846	0.000299101	0.000791496
FBgn0035971	983	-4.98257	0.0028879	0.00588607
novel.12162	414	2.58276	0.0274918	0.0444612
FBgn0262944	818	-9.45452	2.10296e-14	3.88089e-13
FBgn0039187	3643	1.22215	6.12335e-14	1.03978e-12
FBgn0266396	1215	-1.70735	1.15178e-05	4.29518e-05
FBgn0038701	1566	6.94604	0.000498117	0.00124117
FBgn0031801	1514	1.3418	0.00110314	0.00250894
FBgn0040230	3614	-1.21233	2.28412e-05	7.95718e-05
FBgn0031985	5806	1.01709	2.68766e-07	1.41946e-06
FBgn0034081	854	-2.37943	1.30513e-15	2.93387e-14
FBgn0030887	3196	-1.85326	4.68411e-07	2.36142e-06
FBgn0052221	1606	-1.05735	0.00026152	0.000703347
FBgn0261341	2175	-2.53469	4.00532e-08	2.50496e-07
FBgn0032202	535	2.0756	4.2435e-10	3.87499e-09
FBgn0033439	1123	-2.24622	0.00131769	0.0029426
FBgn0031473	2122	2.59814	7.91551e-06	3.04392e-05
FBgn0266232	1115	-5.19839	2.42155e-06	1.04653e-05
FBgn0037042	783	-1.30508	0.00199924	0.00424411
FBgn0033526	2481	-1.61739	6.07841e-07	2.97324e-06
FBgn0052379	1238	6.57218	0.0026991	0.0055461
FBgn0030945	2298	-1.95406	5.89608e-13	8.62005e-12
FBgn0010482	4022	1.2807	3.09356e-06	1.30277e-05
FBgn0030574	3417	1.56256	1.17903e-07	6.71596e-07
novel.6836	2091	-4.84819	1.09641e-05	4.10869e-05
novel.16596	960	-3.19085	0.0183369	0.0308869
FBgn0032290	1269	-1.40863	4.44821e-08	2.75361e-07
FBgn0038460	835	1.50874	2.52263e-06	1.08728e-05
FBgn0032520	2209	-4.44014	0.000173516	0.000488195
FBgn0264272	3683	2.52529	1.64452e-13	2.61108e-12
FBgn0026755	1740	3.80954	0.0220813	0.0365033
FBgn0037140	2073	1.70605	4.65837e-05	0.00015153
FBgn0036678	1624	-4.2126	4.98118e-05	0.000160932
novel.4560	469	-5.64592	0.00343413	0.00686436
novel.10466	382	-6.15883	2.0117e-05	7.11646e-05
FBgn0000560	1585	-4.27041	0.000805671	0.00189777
FBgn0030662	3632	1.31344	1.3232e-06	6.01342e-06
FBgn0030089	4722	1.01765	3.71231e-06	1.53762e-05
novel.14938	1447	-9.79025	1.34965e-15	3.02624e-14
FBgn0050324	648	-5.46759	1.57914e-05	5.71239e-05
FBgn0033364	979	-4.49194	0.000802025	0.00189095
FBgn0286051	2507	-3.03005	3.97398e-10	3.64588e-09
FBgn0000451	2104	2.24579	0.000170628	0.000481068
FBgn0036830	1009	-4.90262	0.000514758	0.00127668
FBgn0283427	8592	1.01704	0.000491102	0.00122647
FBgn0032971	1107	-4.72942	0.00184935	0.00396121
FBgn0260401	871	-2.11866	1.42947e-17	4.26276e-16
novel.2666	711	1.41305	0.00134483	0.00299447
FBgn0051826	1036	-3.84243	2.57258e-15	5.53839e-14
FBgn0010246	3475	1.11458	0.00757757	0.01393
novel.2783	1000	5.89379	1.75078e-11	2.03668e-10
FBgn0035328	1431	4.02758	0.0121713	0.0213588
novel.16264	824	-7.11099	1.67858e-06	7.47432e-06
FBgn0264868	1071	-5.00594	1.61131e-05	5.82278e-05
FBgn0263399	598	-6.45916	4.68588e-07	2.36157e-06
FBgn0030350	827	1.61935	1.905e-07	1.04234e-06
FBgn0031188	1554	-1.54948	1.68276e-11	1.96664e-10
FBgn0283625	1118	-5.40194	2.38302e-05	8.27066e-05
FBgn0024542	1263	-2.03831	5.73834e-14	9.79018e-13
FBgn0033931	755	-4.76303	0.00147144	0.00324259
novel.5473	2457	1.59475	0.000601682	0.00146688
FBgn0038153	2415	5.28763	3.54149e-16	8.64476e-15
FBgn0033453	1404	1.25787	5.65186e-07	2.78391e-06
FBgn0051088	628	-4.02633	0.0036528	0.00725129
FBgn0085464	1084	-4.38809	0.0011586	0.00262591
FBgn0015600	4961	-3.1061	3.35643e-11	3.69942e-10
FBgn0263870	566	-5.45683	3.67388e-08	2.31914e-07
FBgn0034051	1652	-2.26833	2.31898e-15	5.02703e-14
FBgn0029747	2124	-4.77565	7.90221e-05	0.000241643
FBgn0033770	700	-2.91009	1.82775e-16	4.68201e-15
FBgn0266961	654	-3.21777	0.00022366	0.000611412
FBgn0085207	492	-4.75788	6.10594e-05	0.000192713
FBgn0032124	1733	1.80549	0.0287121	0.0462797
FBgn0033749	2081	-2.2678	3.40803e-10	3.16956e-09
FBgn0050362	1139	-5.33869	1.14007e-05	4.256e-05
FBgn0025725	4017	1.23495	0.000533423	0.00131815
FBgn0023521	1105	-1.95276	7.40013e-23	4.36187e-21
FBgn0031579	687	3.96419	2.13149e-12	2.87198e-11
novel.16270	1150	-4.95741	2.32523e-10	2.22113e-09
FBgn0037385	1118	-4.6291	0.000720081	0.00171644
FBgn0263767	416	1.99564	6.13081e-07	2.99555e-06
FBgn0052039	637	-1.57581	9.43586e-14	1.55709e-12
FBgn0033692	1751	-3.32551	4.31837e-19	1.61244e-17
FBgn0287620	1910	3.07122	2.85766e-05	9.74146e-05
FBgn0040674	712	-5.15739	0.00150929	0.00331255
FBgn0266177	3725	-3.60317	0.0294717	0.0473589
FBgn0031548	2398	1.38517	1.82251e-10	1.77067e-09
FBgn0053136	1001	-5.50642	7.26325e-06	2.82266e-05
FBgn0036996	1477	8.25388	0.000165841	0.000468391
FBgn0267122	935	-2.62378	3.5875e-07	1.85197e-06
FBgn0019982	1013	1.18477	0.00225898	0.00472943
FBgn0051358	2153	-5.42733	8.27109e-05	0.000251544
FBgn0027359	666	-2.11955	6.63452e-26	5.75994e-24
FBgn0053271	490	-3.87769	0.00231829	0.00484496
FBgn0267128	733	-8.06929	1.1451e-12	1.6055e-11
FBgn0032783	1778	1.13885	0.00526527	0.0100613
FBgn0036089	683	-5.44384	4.61222e-05	0.000150085
FBgn0031292	6063	-4.8755	0.00249457	0.00516438
FBgn0037900	1613	-1.72018	1.41622e-13	2.27733e-12
novel.2486	470	-3.9088	8.30016e-18	2.56186e-16
novel.12781	992	-4.37171	1.05068e-15	2.40171e-14
FBgn0032341	4621	1.13129	5.21456e-09	3.88918e-08
FBgn0040519	521	-4.80524	0.00328274	0.00659617
FBgn0031895	2574	-1.39733	1.08959e-06	5.05926e-06
novel.16346	1826	-2.43254	1.75966e-09	1.44511e-08
FBgn0033184	1715	-3.23798	1.19384e-11	1.43718e-10
FBgn0036250	1908	-3.93795	0.00942553	0.016961
novel.16225	1380	1.38661	0.00544551	0.0103619
FBgn0038797	1119	-3.77412	0.00258779	0.00533855
FBgn0052713	721	-4.11563	2.5837e-07	1.37071e-06
FBgn0261992	503	-3.82001	0.00184252	0.003949
FBgn0262878	537	-5.29464	2.07409e-05	7.31515e-05
FBgn0033072	1762	-1.07146	0.0209923	0.0348697
FBgn0028879	7271	2.01501	9.46886e-06	3.58803e-05
FBgn0085197	492	-4.4062	0.0021083	0.00444831
FBgn0261871	3039	-1.51507	0.00180879	0.00388473
novel.16402	820	-8.9141	4.02564e-08	2.51499e-07
novel.6661	1587	-1.58038	1.08617e-14	2.11287e-13
FBgn0031725	2661	-4.42478	7.70552e-05	0.000236589
FBgn0036493	4631	1.34753	5.86942e-07	2.88302e-06
novel.6722	418	-4.05223	8.5208e-07	4.04335e-06
FBgn0032003	928	-4.56296	0.00220549	0.00463205
FBgn0031708	888	-1.58604	1.55821e-11	1.83569e-10
FBgn0264262	1047	-6.36452	5.62438e-06	2.25026e-05
FBgn0259245	4386	-3.63693	1.3499e-10	1.34645e-09
novel.10883	868	-7.10213	1.049e-10	1.06988e-09
FBgn0032233	2162	1.13367	0.0103026	0.0183815
FBgn0050289	1164	3.64955	0.00915069	0.0165221
FBgn0266706	797	-3.17396	0.00047086	0.0011837
FBgn0266977	516	-5.04152	1.27253e-07	7.20434e-07
FBgn0053673	798	-4.85689	9.51115e-07	4.47715e-06
novel.4570	597	-4.0118	0.000292207	0.000775582
FBgn0037487	4222	-2.30984	0.0109768	0.0194643
FBgn0032522	1132	-4.11513	0.00171439	0.00370455
FBgn0031517	1646	-3.21041	0.000228116	0.000621954
FBgn0259229	2477	-2.68106	0.00596038	0.0112481
FBgn0266378	400	-5.56195	8.72687e-05	0.000263676
FBgn0023529	3218	1.28233	0.00421819	0.00824367
FBgn0287211	587	-4.85922	0.000246792	0.000666892
FBgn0051269	937	-4.18639	0.0239767	0.039345
FBgn0011692	3207	1.139	0.00736995	0.0135937
FBgn0083945	2551	-5.39983	4.3413e-13	6.484e-12
FBgn0031331	746	-4.4935	1.60376e-08	1.09172e-07
novel.9971	1109	-5.01849	0.000341982	0.000891055
FBgn0261561	1815	-3.40473	4.84527e-17	1.33635e-15
FBgn0051163	4915	1.78262	4.07528e-26	3.60918e-24
FBgn0035999	1340	-4.27621	1.6155e-24	1.16211e-22
FBgn0085336	718	-5.43725	0.000577563	0.00141355
FBgn0027081	2340	1.21707	7.76503e-22	3.96669e-20
FBgn0262097	1980	-4.79487	0.000450165	0.00113745
FBgn0052264	3785	-1.78196	1.95037e-14	3.62588e-13
FBgn0037516	779	-5.96411	7.68414e-06	2.9679e-05
FBgn0035890	1880	-3.37614	2.36442e-13	3.66818e-12
FBgn0026136	912	-4.53904	1.16747e-08	8.14869e-08
FBgn0031420	3478	-1.42263	3.18012e-06	1.33603e-05
FBgn0264378	538	-5.88492	9.69491e-06	3.66502e-05
novel.6514	604	-4.28828	9.60225e-06	3.63433e-05
novel.14963	1946	-4.80494	1.96963e-09	1.60114e-08
FBgn0032816	873	1.51954	1.02629e-10	1.04854e-09
FBgn0035312	1183	-3.60986	0.00575788	0.0108998
FBgn0023023	2614	1.0127	0.000232432	0.000632255
FBgn0000499	2844	-1.73557	1.2277e-14	2.36988e-13
FBgn0032209	713	-2.83766	0.00805233	0.0147107
FBgn0260436	562	-3.96217	1.46061e-06	6.58693e-06
FBgn0051952	1276	-5.83847	0.00198703	0.00421971
FBgn0263613	581	-4.40076	0.00301815	0.0061281
FBgn0035855	1340	-4.88451	2.40458e-05	8.32906e-05
FBgn0262824	1749	-6.29256	2.98633e-08	1.91665e-07
FBgn0261648	6114	-4.50566	0.000120782	0.00035313
FBgn0265899	493	-4.0429	2.35515e-07	1.26277e-06
FBgn0024191	2689	-1.09388	6.55994e-07	3.18316e-06
FBgn0035006	1655	-5.00453	0.00504453	0.0096899
FBgn0261840	2579	1.10228	0.0121532	0.0213313
FBgn0043535	558	-4.93245	0.0171674	0.0291201
FBgn0265341	1025	-3.39594	2.23284e-13	3.47629e-12
novel.3139	783	-4.82254	3.16105e-05	0.000106684
FBgn0265263	614	-5.20226	0.00160086	0.00349006
novel.12624	509	-7.27886	2.83955e-08	1.83716e-07
novel.16442	2689	7.30704	9.13332e-24	5.91785e-22
novel.5775	1102	-5.73762	2.10954e-09	1.70076e-08
FBgn0286778	5152	-2.76474	2.49936e-10	2.37331e-09
FBgn0030370	1298	-5.08306	0.000307804	0.000811478
FBgn0031530	3341	2.64139	1.52647e-17	4.51384e-16
FBgn0038613	2728	5.96167	2.28103e-06	9.91392e-06
FBgn0027788	1687	-3.69369	1.8483e-06	8.1722e-06
FBgn0036485	3219	1.90728	4.03749e-07	2.06431e-06
FBgn0036345	699	-4.90597	0.000110911	0.00032649
FBgn0029661	1518	-4.27767	3.92019e-05	0.000129575
novel.7870	1413	3.09691	4.08262e-10	3.73583e-09
FBgn0031335	942	-4.84542	7.60261e-05	0.000233633
FBgn0035431	948	-1.96353	7.08653e-10	6.21358e-09
FBgn0030694	1189	-1.08712	3.00697e-13	4.59227e-12
FBgn0031634	3268	-1.13182	0.00122277	0.00275752
FBgn0265820	1255	-5.25644	0.000327274	0.000856402
FBgn0051693	2080	-4.84247	0.00220929	0.00463807
FBgn0261834	626	-4.89734	2.72734e-05	9.34059e-05
FBgn0036814	7796	-2.61402	1.65898e-09	1.36754e-08
FBgn0000045	1578	-1.99554	0.00811392	0.0148033
novel.2933	511	3.73257	0.0125021	0.0218783
novel.13815	949	-6.41839	5.90323e-07	2.89801e-06
FBgn0259739	1142	-5.28784	6.96863e-05	0.000216453
FBgn0262836	487	-4.75067	0.000150512	0.000429573
FBgn0264362	785	-7.47834	9.014e-09	6.45259e-08
novel.6749	652	-5.42341	3.13726e-07	1.63583e-06
FBgn0011555	1047	7.53946	0.0116991	0.0206205
FBgn0037265	2057	1.20162	1.23388e-07	7.00577e-07
FBgn0038577	903	-1.12762	5.08227e-06	2.05013e-05
FBgn0267489	3895	-4.26807	0.00915274	0.0165241
FBgn0052100	2169	-1.65722	3.61343e-06	1.49955e-05
FBgn0267797	901	-5.32518	1.35136e-11	1.60488e-10
FBgn0262571	553	1.01053	0.02018	0.0336887
FBgn0040060	904	6.67578	0.00337929	0.00676857
novel.3769	662	-4.28729	8.01898e-05	0.000244806
FBgn0039676	1695	-3.42642	6.225e-05	0.0001957
FBgn0029700	921	-5.3345	0.00227679	0.004765
FBgn0034389	3426	1.08703	4.74151e-08	2.91877e-07
FBgn0259794	1450	-4.77754	0.000585554	0.00143112
FBgn0051867	770	-4.17558	0.0116876	0.0206023
FBgn0266693	682	-6.12119	5.7382e-06	2.28768e-05
FBgn0034829	2988	-2.23989	5.6942e-08	3.4604e-07
FBgn0030508	4588	-3.85764	6.36592e-17	1.72871e-15
FBgn0031289	1503	1.38396	0.00349634	0.00697605
FBgn0036997	1314	-1.50343	0.000483939	0.00121047
FBgn0020018	1655	-1.35636	4.17256e-07	2.12966e-06
FBgn0284226	3202	2.15067	9.34389e-08	5.4345e-07
FBgn0086355	1125	-2.14574	7.26632e-20	2.89732e-18
FBgn0264720	670	-4.28919	0.00408477	0.00801493
novel.8455	675	4.72252	0.000328031	0.000858256
FBgn0028380	1951	-2.27223	2.43531e-10	2.31429e-09
FBgn0260991	2614	-1.75263	1.07879e-11	1.3067e-10
FBgn0035063	863	1.0982	0.00104589	0.00239262
novel.10491	789	-5.50704	7.39501e-05	0.000228059
FBgn0052673	889	-3.56636	0.000351626	0.000913726
novel.6779	1377	-3.63993	1.81519e-16	4.65662e-15
FBgn0015008	1856	-5.10265	5.30716e-05	0.000170246
FBgn0260455	739	-5.56709	0.00043755	0.0011078
FBgn0265977	1742	-1.49542	0.0164878	0.0280755
FBgn0031785	5629	-4.38803	0.000230021	0.000626373
FBgn0036381	2407	2.03793	3.58936e-20	1.50616e-18
FBgn0035665	875	7.37635	0.00617775	0.0116049
FBgn0267686	671	-5.71595	2.90021e-15	6.15824e-14
FBgn0035046	681	-1.11171	2.43281e-16	6.13387e-15
novel.5326	1425	-7.60919	3.26891e-07	1.70095e-06
novel.16443	3191	3.4202	7.5541e-13	1.08858e-11
FBgn0035316	1631	-4.28944	0.0002042	0.00056302
novel.13015	1225	-3.4662	0.00708731	0.0131329
FBgn0040260	1900	1.74471	4.08502e-05	0.000134493
FBgn0034143	2169	1.43603	2.14246e-07	1.16145e-06
FBgn0050104	2004	1.00508	2.49972e-06	1.07793e-05
FBgn0033449	1439	-2.77273	7.32065e-14	1.22293e-12
FBgn0263707	336	-5.72922	3.68391e-05	0.000122523
FBgn0031414	8481	-2.53314	9.49837e-11	9.778e-10
FBgn0054054	545	-1.82897	5.58239e-07	2.75663e-06
FBgn0266398	404	1.67864	0.00358381	0.00712798
FBgn0037199	648	-1.1313	8.72324e-28	9.49002e-26
FBgn0037758	3180	1.18703	0.00228313	0.00477659
FBgn0035644	1688	-1.76061	5.069e-06	2.04571e-05
FBgn0052259	763	-1.55729	4.67635e-09	3.51078e-08
novel.15209	314	7.05838	1.78827e-08	1.20062e-07
FBgn0039196	1506	-1.81771	0.0218423	0.0361598
FBgn0032249	2896	-2.38666	6.66049e-16	1.56722e-14
FBgn0038567	1468	-4.90721	0.00491073	0.00944936
FBgn0051870	615	-4.51711	0.00416417	0.00814985
FBgn0034379	2054	-1.68973	8.33435e-08	4.88475e-07
FBgn0031728	2212	-4.22053	4.61418e-06	1.87763e-05
FBgn0265738	543	-7.24646	1.68557e-11	1.96792e-10
novel.6387	979	-3.17339	1.70111e-10	1.66373e-09
FBgn0266219	1272	-1.8627	0.0240321	0.0394249
FBgn0259148	1089	-4.75146	0.000910608	0.00211976
FBgn0010531	896	2.10947	1.10001e-06	5.10171e-06
FBgn0262821	505	-4.96335	2.70269e-11	3.0339e-10
FBgn0266568	1406	-1.98111	0.0185022	0.0311481
FBgn0004956	2443	-4.2338	0.000152207	0.00043378
FBgn0034277	2200	1.43961	3.95847e-06	1.63e-05
FBgn0264344	545	-4.61046	9.50113e-06	3.59838e-05
FBgn0034059	981	1.13263	0.00489067	0.00941734
novel.4686	330	-4.71099	0.00091512	0.0021294
novel.12057	729	1.47638	0.0158835	0.0271488
FBgn0052832	675	-5.13199	0.000160707	0.000455355
FBgn0036365	5041	-2.64866	1.71595e-11	2.00144e-10
FBgn0050114	1224	-3.64938	0.00556209	0.0105541
FBgn0014931	1811	1.10891	0.00223438	0.00468404
FBgn0264705	863	-3.95531	0.0120521	0.0211666
FBgn0051788	383	-2.78841	6.94466e-08	4.14048e-07
novel.14485	708	-4.77736	1.66261e-06	7.41256e-06
FBgn0263033	1526	-5.21943	0.000291523	0.000774116
FBgn0259244	4108	1.10716	4.54014e-21	2.12807e-19
FBgn0028544	1413	2.27653	0.00078671	0.00185882
novel.1881	313	-5.64786	1.38691e-05	5.07429e-05
novel.16330	333	2.62706	0.00125281	0.0028195
FBgn0035383	2352	1.20493	4.37255e-07	2.22144e-06
FBgn0287612	3704	3.13874	1.18559e-06	5.46126e-06
FBgn0283428	1311	-4.11008	1.03564e-05	3.89255e-05
FBgn0052369	5696	1.00791	0.00229525	0.00480023
FBgn0050398	1029	-3.28561	0.000215129	0.000590199
FBgn0036101	1143	1.78074	9.98755e-06	3.76434e-05
FBgn0002622	864	1.26867	0.000171984	0.000484425
FBgn0026374	2407	1.90445	8.22305e-15	1.62652e-13
FBgn0278604	3190	-1.31434	0.000151049	0.000430875
FBgn0038342	881	-2.99285	1.90546e-15	4.19248e-14
FBgn0030014	1013	-4.08091	0.00643488	0.0120404
FBgn0031426	1790	-2.94352	2.4084e-07	1.28819e-06
FBgn0035720	3549	-1.08816	2.63913e-10	2.49662e-09
FBgn0032405	1295	1.19143	1.09716e-15	2.50148e-14
FBgn0032399	2711	-1.19681	1.67147e-06	7.44639e-06
FBgn0051343	3004	8.78345	0.0014189	0.00314234
FBgn0266242	555	-4.07026	0.000159163	0.000451924
FBgn0051635	7783	-1.37745	7.44637e-06	2.88555e-05
FBgn0264825	939	-4.6306	2.4383e-05	8.43428e-05
FBgn0013772	1781	-7.70369	2.56599e-09	2.03891e-08
FBgn0033742	2107	-1.8691	0.00507394	0.00973471
FBgn0027611	3499	1.20738	0.00536321	0.0102251
FBgn0037714	681	1.6853	9.96462e-06	3.75731e-05
FBgn0262109	5470	1.08098	3.4907e-10	3.23961e-09
novel.14266	1503	-5.00307	3.8016e-05	0.000126034
FBgn0034129	2006	-4.74776	0.00924514	0.0166738
novel.2651	784	4.00818	4.58424e-05	0.000149257
FBgn0266884	2677	1.54929	0.000524353	0.00129847
FBgn0039214	13283	-1.58381	9.16632e-06	3.48538e-05
FBgn0038607	2041	-5.18999	0.00142119	0.003147
FBgn0033968	734	-5.10305	0.000120191	0.000351928
FBgn0033884	2036	-2.00006	5.45908e-08	3.33024e-07
FBgn0266549	1429	1.79164	1.17724e-13	1.92107e-12
FBgn0264563	372	-4.26255	0.00123268	0.00277811
FBgn0052450	821	-5.36522	0.000316853	0.000832348
FBgn0264855	4711	1.08209	1.93274e-22	1.07453e-20
FBgn0065110	1653	-2.19222	0.00147365	0.00324604
FBgn0032723	6156	-1.40449	0.000659994	0.00158982
novel.727	389	4.70985	0.00417593	0.00817014
FBgn0286507	1328	-4.82687	0.000223733	0.000611519
FBgn0266087	833	-3.47853	1.60352e-12	2.21303e-11
FBgn0036995	5827	-3.38005	0.00407865	0.00800543
FBgn0053092	2425	-4.3228	0.00232494	0.00485625
FBgn0052091	2967	2.13919	3.0598e-10	2.87146e-09
FBgn0035761	2090	1.9844	1.74619e-14	3.26351e-13
FBgn0033483	2159	1.29148	2.58488e-06	1.10977e-05
FBgn0051229	777	-1.45248	1.16173e-21	5.83316e-20
FBgn0037483	1993	-5.31302	4.78126e-05	0.000155041
FBgn0262116	511	1.21758	0.00131461	0.00293796
FBgn0002023	2507	-4.26927	4.56343e-09	3.43985e-08
FBgn0034278	569	-4.7309	0.000100056	0.000297717
FBgn0026174	656	-4.00017	3.29376e-09	2.56616e-08
FBgn0262125	2716	1.05096	6.78204e-05	0.000211178
FBgn0267696	693	-4.1286	7.2641e-05	0.000224483
FBgn0031323	802	-4.9072	0.00396679	0.00780951
FBgn0039795	2038	2.50938	1.03125e-05	3.87768e-05
FBgn0000024	6567	1.17978	1.36443e-05	5.00394e-05
novel.6708	3496	2.80584	1.85266e-12	2.52719e-11
FBgn0025455	5672	-1.89684	1.99506e-09	1.61883e-08
FBgn0267486	3600	-1.62161	4.59633e-06	1.87123e-05
FBgn0036897	3286	-1.32704	1.0258e-08	7.246e-08
FBgn0026439	2924	1.96594	3.98846e-14	7.05042e-13
FBgn0263026	513	-5.26198	0.00515759	0.00987801
novel.655	804	-5.17297	0.0104794	0.0186631
FBgn0036415	685	-5.14432	3.76979e-06	1.55982e-05
FBgn0034535	752	-1.68514	1.89146e-21	9.20859e-20
FBgn0034411	1589	-1.16767	7.70996e-05	0.000236684
FBgn0029820	2544	-1.61261	3.45832e-09	2.68028e-08
novel.2393	853	-5.17292	3.16311e-05	0.000106712
FBgn0267453	1448	-4.48267	1.29178e-05	4.76382e-05
FBgn0032451	1461	2.00994	2.91748e-28	3.33881e-26
FBgn0039238	1504	1.84822	0.000120366	0.000352227
FBgn0263387	990	-5.35733	0.000194566	0.000539835
FBgn0061492	1124	1.09723	1.07532e-05	4.03224e-05
FBgn0040508	3505	-3.89326	0.0104615	0.0186359
FBgn0035143	1422	-4.27188	1.0512e-06	4.90247e-06
FBgn0265732	982	-6.88616	2.88277e-07	1.51343e-06
FBgn0263231	3860	-1.19147	3.70514e-08	2.3363e-07
FBgn0037248	4483	1.29588	3.58712e-16	8.74405e-15
FBgn0039199	1139	-3.45546	0.00131314	0.00293579
FBgn0030839	2080	-1.04584	1.03069e-06	4.81826e-06
FBgn0032595	529	-1.80648	1.5291e-16	3.94566e-15
novel.15539	681	-6.62193	3.00808e-06	1.2692e-05
FBgn0034011	1106	-4.088	6.39387e-07	3.10943e-06
FBgn0264261	1626	-4.99589	0.00545957	0.0103853
novel.5795	1139	-9.52751	0.00113825	0.00258313
FBgn0030915	1276	-1.53688	1.27925e-07	7.2377e-07
novel.5865	461	-5.96752	3.04615e-08	1.95149e-07
FBgn0013548	2653	1.64589	3.92167e-16	9.50694e-15
FBgn0027491	1960	-2.54638	2.83158e-05	9.65817e-05
FBgn0034462	985	-4.2598	0.0117456	0.0206842
novel.5014	888	-6.21246	1.25293e-14	2.39238e-13
novel.13151	1025	-4.03788	0.0212402	0.0352383
novel.13131	1163	-4.68746	1.90063e-08	1.26689e-07
FBgn0086446	711	-1.21644	9.05466e-20	3.56204e-18
FBgn0265051	550	-6.05953	1.95718e-07	1.0689e-06
FBgn0033149	2312	-3.92241	0.00261821	0.00539183
FBgn0052767	10891	-1.59415	3.82496e-05	0.000126736
FBgn0022770	1427	1.73064	0.000544288	0.00134167
FBgn0037941	3364	-2.7693	0.00331073	0.00664636
FBgn0036940	1235	-4.19302	0.00151415	0.00332197
FBgn0038705	2039	-2.15392	2.08599e-08	1.38209e-07
FBgn0036876	1387	-4.2778	2.85966e-08	1.84881e-07
FBgn0035856	489	-5.77673	6.36508e-25	4.9857e-23
novel.12261	707	-8.43574	5.53546e-11	5.94135e-10
FBgn0029951	2478	-5.10164	0.000807976	0.00190244
FBgn0085489	714	-2.31804	1.7829e-51	1.20853e-48
FBgn0050263	3564	-2.34816	2.01941e-07	1.1005e-06
FBgn0040623	493	1.28361	0.000476741	0.0011962
FBgn0037698	10330	-2.5123	3.46059e-09	2.68086e-08
FBgn0261509	5220	1.98168	3.51645e-12	4.55355e-11
FBgn0259841	1484	1.99101	0.00458351	0.00888765
FBgn0034523	645	-1.47513	1.08665e-07	6.22397e-07
FBgn0265085	919	-5.12092	5.49886e-05	0.000175756
FBgn0263586	372	-5.26403	6.01222e-05	0.000190096
FBgn0263048	4273	-4.49918	4.00905e-08	2.5064e-07
FBgn0032481	5882	-4.27453	7.18893e-08	4.26592e-07
FBgn0025624	1240	1.39962	5.76412e-06	2.29575e-05
FBgn0051781	2361	2.12346	1.67984e-10	1.64567e-09
FBgn0038095	1716	-1.52488	0.0149505	0.0257112
FBgn0051121	3293	1.19035	0.0084039	0.0152738
FBgn0265910	1455	-5.3216	3.19158e-11	3.52876e-10
FBgn0064225	1039	1.42916	2.10297e-05	7.41108e-05
FBgn0022029	2373	1.27692	1.84314e-09	1.50596e-08
FBgn0010051	6980	1.15533	5.62823e-05	0.000179533
FBgn0035811	1461	1.38919	6.5981e-05	0.000206362
FBgn0263089	347	-1.60307	0.00244317	0.00507167
FBgn0023130	2196	1.07267	0.000139875	0.000402212
novel.5387	545	-6.24859	5.97455e-14	1.01735e-12
FBgn0031759	6953	1.00733	1.20732e-15	2.73143e-14
FBgn0267431	6519	-4.0543	7.27198e-06	2.82543e-05
novel.4837	1224	2.84126	2.15298e-10	2.0678e-09
FBgn0031763	832	-2.81965	9.62009e-05	0.000287461
novel.4626	292	4.9338	6.65291e-06	2.6108e-05
novel.16371	671	-4.54338	0.000531564	0.00131466
FBgn0034612	4426	-1.78357	0.00691841	0.0128496
FBgn0085316	951	-4.93378	0.00861312	0.0156299
FBgn0031865	2534	1.82453	2.77019e-13	4.24946e-12
FBgn0266391	316	-6.7052	6.53799e-08	3.9219e-07
FBgn0031585	1925	-5.15558	0.000387534	0.000995466
novel.5608	3286	2.83252	1.15715e-14	2.246e-13
novel.6705	1553	-7.52931	1.13124e-18	4.00341e-17
novel.16227	1523	-10.3432	5.83937e-15	1.187e-13
FBgn0032781	1742	1.54511	6.73746e-19	2.44827e-17
FBgn0040736	303	-1.96896	0.0232527	0.0382852
FBgn0028360	3241	-2.38057	2.22986e-13	3.47472e-12
FBgn0038306	1752	-1.99367	1.53277e-13	2.44687e-12
novel.4119	846	-5.01042	2.58278e-05	8.89213e-05
novel.16365	887	10.5757	1.22092e-16	3.202e-15
FBgn0265424	684	2.70347	8.90177e-11	9.21226e-10
novel.7381	667	-7.22578	2.68056e-07	1.41613e-06
FBgn0040496	1823	-2.26531	1.68534e-35	3.7598e-33
novel.6198	381	-5.45668	0.000162012	0.000458683
FBgn0266535	833	1.01501	0.00247767	0.00513407
novel.6177	712	-4.84952	4.92652e-52	3.473e-49
novel.11527	612	1.49795	0.000571093	0.00139946
FBgn0050404	1676	-1.71674	1.0052e-13	1.6495e-12
FBgn0039836	1075	1.26009	0.00091087	0.00212007
FBgn0001230	2231	-2.16592	6.61816e-11	6.99271e-10
FBgn0001323	3909	-1.50275	0.00981926	0.0175958
FBgn0267557	641	-3.92303	0.0110069	0.0195136
FBgn0002571	1795	23.1717	6.53279e-11	6.91495e-10
FBgn0019938	5078	2.01376	2.07143e-42	7.45038e-40
FBgn0262106	1216	-4.69126	0.00330617	0.00663871
FBgn0085217	806	-4.38487	0.000260042	0.000699477
novel.2713	1464	3.14233	2.48947e-12	3.29387e-11
FBgn0260228	827	1.42338	0.000168726	0.000475932
FBgn0050354	443	-4.72279	0.000156902	0.000446079
FBgn0032478	1262	-3.7939	2.33713e-05	8.11936e-05
FBgn0051191	4416	-2.52194	4.80692e-07	2.41841e-06
FBgn0040778	891	-3.09001	4.05001e-11	4.42239e-10
FBgn0039373	680	-5.19532	0.00076136	0.00180619
FBgn0038487	1126	2.58417	0.010969	0.0194524
FBgn0030058	1137	-4.06071	9.32952e-10	7.98948e-09
novel.16369	703	2.65983	0.0237497	0.0390197
FBgn0261446	1601	1.16277	1.34536e-05	4.94279e-05
FBgn0032848	2011	-2.53705	3.93274e-08	2.46832e-07
FBgn0030438	6269	-2.34282	0.0104027	0.0185432
novel.7580	1467	1.95769	0.000605504	0.00147477
FBgn0046687	1631	1.97544	7.12952e-18	2.22785e-16
FBgn0033738	3739	-1.71613	1.46198e-06	6.59145e-06
FBgn0037280	1228	2.09514	6.15006e-05	0.000193879
FBgn0262870	7066	1.17285	0.00768924	0.0141147
FBgn0040206	3993	1.09395	3.2006e-12	4.1629e-11
FBgn0034697	2721	1.56976	1.40364e-08	9.66699e-08
FBgn0037262	855	-1.06218	1.1759e-08	8.19783e-08
novel.14927	727	-2.32764	0.00112293	0.00255033
FBgn0266784	642	-6.42114	8.50348e-24	5.55057e-22
FBgn0037812	660	-11.5117	1.2527e-21	6.21902e-20
FBgn0035741	2069	-3.35974	1.24816e-08	8.66728e-08
novel.14526	738	2.4082	0.0003887	0.00099771
FBgn0036771	1485	-1.68508	1.63027e-07	9.02669e-07
FBgn0039664	1521	-1.20723	1.41859e-09	1.18545e-08
FBgn0083969	4248	-1.2657	0.000423759	0.0010769
novel.2523	790	-3.54982	0.00993242	0.0177895
FBgn0046247	1512	-1.62426	6.37605e-09	4.68801e-08
FBgn0035196	1083	-4.46108	0.0010595	0.00241998
novel.11594	851	-5.11134	1.3098e-05	4.82624e-05
FBgn0262478	795	-3.90165	0.0159969	0.0273214
FBgn0038783	962	4.7796	0.00220746	0.00463476
FBgn0038771	1008	-2.23711	6.40907e-36	1.48623e-33
FBgn0003996	2352	-1.72405	0.00429134	0.00836806
novel.6760	717	5.93209	4.84255e-61	7.75865e-58
FBgn0250907	4506	-1.52746	0.000227103	0.000619575
FBgn0051198	3019	6.08831	0.0231609	0.0381484
FBgn0265368	1048	-4.90523	0.0259287	0.0422024
FBgn0039860	1344	1.29423	3.1095e-10	2.91189e-09
FBgn0040755	1086	-4.45842	6.06187e-06	2.40293e-05
FBgn0263709	492	2.06116	1.94912e-10	1.88123e-09
novel.4502	2390	2.324	1.21093e-10	1.21812e-09
FBgn0039561	3037	-2.50092	5.16672e-12	6.5746e-11
novel.16051	771	-3.85533	1.978e-08	1.31548e-07
novel.13096	456	-4.60361	6.74504e-05	0.000210356
FBgn0033170	863	-1.82548	1.00358e-08	7.11181e-08
FBgn0015025	1585	-2.28685	3.30557e-18	1.09506e-16
FBgn0003950	4454	-2.37796	1.48535e-05	5.40194e-05
FBgn0267932	680	-6.758	5.30718e-10	4.77944e-09
FBgn0031998	2709	1.23058	1.43366e-09	1.19674e-08
novel.3113	789	-4.46255	2.53352e-05	8.73109e-05
FBgn0033205	1210	2.86244	9.65911e-13	1.36733e-11
FBgn0034033	512	-3.02387	6.77147e-20	2.70613e-18
FBgn0286980	1827	-5.39851	9.0275e-05	0.000271735
FBgn0028887	5860	-2.33144	9.45301e-07	4.45573e-06
FBgn0036868	2299	-1.98789	1.57776e-07	8.77176e-07
FBgn0270925	3874	-4.72261	0.00131718	0.00294251
FBgn0035299	1010	-5.13275	0.00148289	0.00326395
novel.7262	826	-5.62139	4.68425e-07	2.36142e-06
FBgn0026879	387	1.56786	8.19936e-07	3.90029e-06
FBgn0033188	1915	1.01197	0.0016588	0.00360166
FBgn0037301	3233	-1.02041	0.000402008	0.00102785
FBgn0263000	483	-2.93882	4.55389e-17	1.26191e-15
FBgn0036879	771	-5.152	0.000670887	0.00161262
novel.4418	529	-6.04759	0.00216389	0.00455357
FBgn0030900	673	-2.89382	3.83679e-09	2.9451e-08
FBgn0266621	708	-1.79487	0.00838133	0.0152375
FBgn0036502	1437	-3.6102	4.35785e-09	3.30193e-08
FBgn0039727	11434	-2.5778	1.54628e-08	1.05504e-07
FBgn0260746	2236	1.34606	4.51536e-31	6.52285e-29
FBgn0039326	1527	1.83766	0.00614172	0.0115433
novel.6656	676	-6.12725	2.29531e-05	7.98667e-05
FBgn0038858	837	-1.43978	1.9625e-30	2.66055e-28
FBgn0034807	920	-1.57022	7.13325e-09	5.20349e-08
FBgn0052228	2858	-4.74571	9.64002e-05	0.000288008
FBgn0037761	990	-3.18223	6.59058e-05	0.000206163
FBgn0031715	836	-1.63552	8.77653e-09	6.29622e-08
FBgn0032084	1433	1.43568	1.41697e-14	2.68524e-13
FBgn0031874	2142	1.32678	0.000203716	0.000562212
FBgn0067317	615	-2.51953	6.19423e-06	2.45209e-05
FBgn0034513	1626	-2.51101	3.42937e-17	9.67029e-16
FBgn0025866	4274	1.62954	1.8683e-12	2.54263e-11
FBgn0030961	4548	-1.97226	0.00367027	0.00728023
novel.14207	847	-6.42846	2.69688e-12	3.54965e-11
FBgn0037581	1522	-3.08137	7.66756e-20	3.05041e-18
FBgn0035876	1051	1.41329	0.00113453	0.00257533
novel.4284	446	-5.98249	3.00229e-06	1.26722e-05
FBgn0003011	2158	-3.66617	0.00365359	0.00725129
FBgn0039481	1054	-4.52582	3.49423e-07	1.80752e-06
FBgn0036159	1299	-4.69372	0.00203315	0.00430884
FBgn0028540	2101	-2.97823	6.07693e-10	5.4009e-09
novel.13475	468	-6.27469	8.52306e-07	4.04335e-06
FBgn0261395	889	-4.27079	0.000568999	0.0013953
FBgn0040080	3279	1.83835	3.92144e-26	3.50819e-24
novel.16265	623	2.27543	0.000442146	0.00111863
FBgn0034649	2266	-1.65572	1.33516e-08	9.23144e-08
FBgn0035690	3034	1.42554	1.7854e-08	1.19916e-07
FBgn0264427	796	-5.4708	0.00253375	0.00523748
FBgn0051682	1108	-4.76127	0.00108824	0.00247984
FBgn0011761	925	-1.09389	0.0259463	0.0422252
FBgn0264260	411	-4.17836	9.61915e-05	0.000287461
FBgn0038630	1281	-4.82371	0.000372059	0.000960195
novel.8867	356	1.70156	0.00567562	0.0107544
FBgn0054027	4560	-3.63479	0.000150318	0.00042909
FBgn0265627	2646	-4.65491	0.00171751	0.00370993
FBgn0004173	415	-4.59527	0.00187666	0.00401533
novel.16565	1119	4.88472	1.71505e-14	3.21213e-13
FBgn0000116	1696	1.44495	3.46499e-38	9.11448e-36
FBgn0052521	2214	1.30474	2.92203e-07	1.53267e-06
FBgn0037654	1781	-4.2591	2.54295e-07	1.35032e-06
FBgn0283659	1149	1.45885	2.04387e-07	1.11142e-06
novel.2672	680	-3.90372	1.26622e-06	5.78579e-06
novel.6872	436	-6.0006	2.31328e-08	1.51728e-07
novel.6707	803	-7.05943	1.49769e-08	1.02546e-07
FBgn0265270	703	1.22714	0.00360635	0.00716795
novel.2479	444	-3.87784	9.09617e-13	1.29387e-11
FBgn0267121	612	-4.46533	1.48696e-07	8.29686e-07
FBgn0265612	744	-3.94974	0.00072012	0.00171644
FBgn0259991	2158	2.70793	1.1571e-18	4.08673e-17
novel.2633	332	7.23691	3.64297e-08	2.30121e-07
FBgn0003132	1892	-3.4288	5.58352e-18	1.77305e-16
FBgn0263452	503	-1.45035	4.29822e-12	5.5253e-11
novel.12702	635	-4.07364	8.37684e-05	0.000254453
novel.10712	564	-4.99212	9.05321e-07	4.28103e-06
novel.10464	1239	-7.82093	4.73413e-10	4.29409e-09
FBgn0260970	9357	-1.46812	6.88376e-06	2.69061e-05
novel.3125	877	-4.71016	6.0555e-05	0.000191258
FBgn0004373	5126	-1.27819	5.64303e-05	0.000179907
FBgn0037964	2062	-4.57911	9.39584e-06	3.56342e-05
FBgn0015777	2056	-2.35402	2.85977e-15	6.07969e-14
FBgn0262877	488	-3.69945	1.06956e-10	1.08664e-09
FBgn0036489	1343	1.15221	0.0105085	0.0187128
FBgn0036690	867	-1.71645	3.21208e-06	1.34817e-05
FBgn0085199	333	-4.71667	0.0102913	0.0183643
FBgn0030034	4761	1.22887	1.01206e-05	3.8104e-05
FBgn0265931	603	2.98817	0.000864803	0.00202179
FBgn0027498	2057	-2.0092	2.47024e-06	1.06566e-05
novel.16302	1194	1.13952	0.00136561	0.00303499
novel.987	509	-4.94495	0.000318388	0.000835633
FBgn0029942	1155	-1.69635	4.41546e-21	2.0807e-19
FBgn0261245	2271	2.75472	6.03771e-06	2.3939e-05
FBgn0031619	3517	3.34833	2.59964e-16	6.49873e-15
FBgn0003277	6736	1.06523	3.60954e-09	2.78644e-08
FBgn0026141	645	-5.48163	5.62871e-07	2.77484e-06
FBgn0034383	966	-4.03105	0.000348916	0.00090778
novel.16200	2078	-4.85335	1.03862e-10	1.06053e-09
FBgn0031149	2681	1.2451	1.41886e-07	7.94348e-07
FBgn0267817	747	-2.72051	0.00409148	0.00802362
FBgn0036969	1175	1.83963	0.000814004	0.00191484
FBgn0029730	1594	-4.90235	3.82985e-05	0.000126875
FBgn0284408	11319	1.00202	0.000341126	0.000889218
FBgn0030120	1300	-4.35426	1.88264e-16	4.81563e-15
FBgn0039680	4301	2.02186	1.37585e-09	1.15302e-08
FBgn0037170	1794	-4.71297	8.99821e-05	0.000270946
FBgn0261996	796	-4.7318	3.8159e-06	1.57682e-05
novel.1632	327	-3.29826	1.11848e-05	4.18426e-05
FBgn0033214	1292	1.52018	0.000175798	0.000493512
FBgn0003140	1128	-4.57619	0.00965489	0.0173312
FBgn0034392	1827	1.51282	2.84068e-07	1.49223e-06
FBgn0030696	1393	-4.69026	0.000142494	0.000409142
FBgn0052657	353	-4.94334	0.000671392	0.00161361
FBgn0040679	359	-3.51734	0.0109918	0.0194889
FBgn0031997	1550	-1.36228	6.93825e-06	2.7077e-05
FBgn0032660	1602	-3.27053	4.66092e-18	1.50172e-16
FBgn0262845	370	-3.71383	0.01644	0.0279968
FBgn0264954	3007	-1.70618	0.00383026	0.00756437
FBgn0044047	1841	1.62302	9.58573e-22	4.85456e-20
FBgn0038357	1127	-4.60551	0.00734192	0.0135534
FBgn0264566	1513	2.48545	5.75587e-06	2.29298e-05
FBgn0036567	1533	-1.39965	0.0176849	0.029903
FBgn0030983	634	-3.29103	1.33478e-16	3.47476e-15
FBgn0029980	1346	1.57429	1.51278e-13	2.41716e-12
novel.9507	272	-6.63866	9.93722e-10	8.46874e-09
FBgn0266538	2012	-1.15565	7.25389e-09	5.27839e-08
novel.16253	426	-5.2447	1.05008e-07	6.0361e-07
novel.16490	473	5.24737	2.6714e-05	9.17038e-05
FBgn0031401	2337	-1.65096	3.6396e-08	2.30073e-07
FBgn0035982	864	-2.18754	0.026425	0.0429032
novel.2810	793	2.38352	0.00125578	0.00282546
FBgn0265826	469	-9.33915	2.15275e-12	2.89398e-11
FBgn0031041	1599	-2.38498	3.5844e-17	1.00591e-15
FBgn0040725	537	-2.38197	0.00098361	0.00226722
FBgn0036224	1400	-1.22577	9.70435e-05	0.000289635
FBgn0021765	1035	1.20501	3.35588e-05	0.000112548
FBgn0034255	371	3.52677	1.12199e-17	3.39759e-16
FBgn0001491	934	-1.39908	7.85744e-07	3.74877e-06
FBgn0264545	521	-5.85555	0.00380447	0.00751681
FBgn0034662	9183	5.051	0.0097897	0.0175482
FBgn0019936	564	1.11192	0.00221988	0.00465864
FBgn0037064	2043	-5.38643	4.35028e-05	0.000142244
novel.6923	756	4.78903	0.00159593	0.00348103
FBgn0262623	256	1.31632	0.00498759	0.00959097
FBgn0036221	975	-4.37934	0.00197971	0.0042062
FBgn0033177	2809	-1.35269	9.55614e-05	0.000285986
FBgn0037413	890	-5.61658	1.25805e-05	4.65211e-05
FBgn0031749	1363	-4.59519	0.00118891	0.00268771
novel.13088	362	-4.15879	0.014288	0.0246706
FBgn0031276	474	-5.20136	1.54516e-25	1.29675e-23
novel.5132	530	-6.69101	3.2697e-06	1.36942e-05
FBgn0034824	2120	-4.60086	0.0010843	0.00247278
FBgn0031986	1404	-4.34747	1.18108e-05	4.39328e-05
novel.6870	331	-5.31239	0.000997965	0.00229733
FBgn0050039	727	-4.01864	0.00469029	0.00906975
novel.9126	465	-8.86592	3.4339e-13	5.20371e-12
novel.5399	736	4.98764	2.03075e-05	7.17522e-05
FBgn0031039	1627	-1.58959	6.1093e-21	2.81558e-19
FBgn0052676	5487	-1.22273	3.36828e-08	2.13688e-07
FBgn0265167	594	-3.00949	0.0057791	0.0109356
FBgn0039778	933	9.71352	0.0129115	0.0224922
novel.6123	523	-4.99741	6.46636e-07	3.13948e-06
FBgn0042710	1569	-4.57286	0.0028885	0.00588607
FBgn0262846	686	1.91169	0.0139867	0.0242024
novel.12918	613	-6.7805	2.28211e-06	9.91617e-06
FBgn0035781	1337	-3.29039	0.000667715	0.00160596
FBgn0013432	748	1.06903	5.8632e-09	4.3399e-08
FBgn0000153	2044	1.6912	6.73951e-07	3.26401e-06
FBgn0014019	1347	-2.62266	1.26999e-05	4.6923e-05
FBgn0050073	1648	-3.37406	1.10161e-09	9.32505e-09
FBgn0029639	729	1.78749	0.00895188	0.0161913
FBgn0045800	1064	1.03539	0.0194648	0.0325998
FBgn0266392	664	-3.88924	0.00342002	0.00684159
novel.5815	1093	-5.69098	1.50615e-08	1.03045e-07
FBgn0278597	1457	1.90514	0.0264514	0.0429341
FBgn0028563	2417	1.50268	0.00156835	0.0034268
FBgn0030437	2618	2.56737	0.0067137	0.0125129
FBgn0050391	1538	-4.60973	0.000265529	0.00071315
FBgn0260760	1095	-1.17164	9.7556e-08	5.65196e-07
FBgn0262581	571	-4.62347	0.000246868	0.000666994
FBgn0032654	636	-5.45986	0.000550338	0.00135425
FBgn0267653	531	-2.39624	0.00377049	0.00745637
FBgn0037753	1695	4.32145	1.17367e-43	4.7011e-41
FBgn0050096	1130	1.43397	0.000922289	0.00214297
FBgn0267147	496	-3.0216	4.03243e-08	2.51834e-07
FBgn0024733	781	1.29185	0.000122081	0.000356395
FBgn0039108	1864	2.29119	2.33018e-06	1.01076e-05
novel.16042	461	-4.21091	0.000385445	0.000990824
FBgn0038453	1181	-1.64954	7.04472e-11	7.42561e-10
FBgn0032732	492	-1.4764	3.86933e-23	2.32741e-21
novel.1717	789	-6.1344	2.11795e-05	7.45344e-05
FBgn0035978	2134	1.07869	0.00110868	0.00251993
novel.16119	822	-7.50051	3.04216e-08	1.94964e-07
FBgn0266438	3221	-1.28992	9.45001e-08	5.48755e-07
FBgn0263999	1508	-6.84322	1.65646e-12	2.27896e-11
FBgn0262985	505	-4.11234	4.94091e-06	1.99905e-05
novel.6790	1111	-4.87452	6.82081e-10	5.99551e-09
FBgn0026149	1664	1.09007	0.000275742	0.00073732
FBgn0266682	478	-5.31209	0.00065064	0.00156909
FBgn0265419	1666	1.62739	1.17265e-05	4.36746e-05
FBgn0035823	1020	-5.23859	3.04971e-05	0.000103418
FBgn0038509	513	-4.44638	0.00641265	0.0120052
FBgn0085198	625	-4.57763	0.000155038	0.000441207
FBgn0001150	1780	2.97832	4.19143e-05	0.000137637
novel.6724	903	-7.34124	6.62437e-09	4.85237e-08
FBgn0032001	720	-1.28051	3.79054e-45	1.62938e-42
FBgn0266395	302	-6.91558	2.10217e-08	1.39176e-07
novel.16066	954	-4.79986	1.29518e-14	2.46771e-13
FBgn0265648	474	-6.40346	3.92758e-06	1.61841e-05
FBgn0036785	1932	-4.9097	0.00203341	0.00430885
FBgn0261625	2953	-1.93028	1.30771e-17	3.93295e-16
FBgn0033813	1020	-1.33194	9.56913e-11	9.83361e-10
FBgn0034477	2010	-5.33461	0.000364238	0.000941908
FBgn0085462	898	-3.67423	0.000980213	0.00225998
novel.514	758	-3.93342	1.98652e-05	7.03384e-05
FBgn0034546	1633	-4.71051	0.00184744	0.00395857
FBgn0266710	611	-1.00545	5.75787e-05	0.00018294
FBgn0031597	1958	-1.14205	0.000395039	0.0010115
FBgn0026085	747	-1.81093	6.12891e-13	8.94051e-12
FBgn0015321	1350	-1.41653	2.01437e-08	1.33765e-07
FBgn0263338	1283	-4.97094	2.23973e-16	5.66328e-15
FBgn0039033	1164	-2.27404	2.22668e-06	9.70642e-06
novel.4726	295	-6.83403	2.37643e-10	2.26391e-09
FBgn0038569	2543	-1.60043	3.48303e-09	2.69469e-08
FBgn0015582	1681	3.8782	0.000276568	0.000739305
FBgn0028686	1442	1.21849	1.4744e-07	8.23871e-07
novel.16584	852	6.71391	7.32005e-07	3.51235e-06
FBgn0035097	785	-5.29421	0.000160306	0.000454436
novel.6197	541	-4.77923	0.000423693	0.00107689
novel.3748	467	-4.20449	0.00659116	0.0123067
FBgn0037736	4429	-1.59289	0.00026728	0.000717197
FBgn0265726	4262	-3.87961	6.88775e-06	2.69157e-05
FBgn0030025	746	-2.51702	3.69974e-29	4.55974e-27
FBgn0030828	1476	1.1228	0.0273873	0.0443226
FBgn0032431	903	-3.91981	0.00898502	0.0162496
novel.13970	475	-6.35518	1.23428e-05	4.57188e-05
FBgn0005664	1901	4.28298	0.0143871	0.0248222
FBgn0032235	1649	4.51099	0.000453904	0.00114607
novel.6771	737	3.60108	0.02318	0.0381763
FBgn0267179	296	8.4155	1.78082e-15	3.93298e-14
FBgn0264330	238	1.97103	5.65025e-05	0.000180072
novel.15286	1097	-7.24457	3.3235e-09	2.58602e-08
FBgn0266807	481	-2.49087	1.72739e-05	6.20408e-05
[truncated: 6,532 more rows]
