# Supplementary material for: CG6015 controls spermatogonia transit-amplifying divisions by epidermal growth factor receptor signaling in Drosophila testes
Source: Cell Death Dis. 2021 May 14;12(5):491. doi: 10.1038/s41419-021-03783-9 (PMC8121936; doi:10.1038/s41419-021-03783-9)
Supplement: Supplementary file 5 — Table S4 [file 41419_2021_3783_MOESM5_ESM.xls]

## Sheet: Sheet1
Table S4. Differential genes between control and Bam>CG6015 RNAi; △86/+ testes
GeneID	Length	logFC	Pvalue	FDR
FBgn0028579	3336	-3.90619	2.23e-34	4.14e-33
novel.13131	1163	-8.07248	4.31e-13	2.59e-12
FBgn0039443	810	-7.60048	2.66e-06	8.02e-06
novel.16579	1020	4.66031	8.5e-05	0.000210459
novel.10777	340	-5.04544	0.00685554	0.0126019
FBgn0035889	2439	-3.45519	3.85e-34	7.08e-33
FBgn0040491	1154	2.03924	9.59e-10	4.3e-09
FBgn0039196	1506	-5.49945	0.00044484	0.000998552
FBgn0033431	1341	-1.7911	3.41e-16	2.53e-15
novel.2645	1894	3.18779	2.28e-07	7.85e-07
FBgn0267290	601	-6.12198	1.06e-07	3.83e-07
FBgn0265272	670	-7.06483	6.76e-66	7.99e-64
FBgn0250785	2333	1.67072	1.59e-12	9.11e-12
FBgn0034251	2143	-9.4217	5.88e-33	1.03e-31
FBgn0267153	813	-7.6386	3.55e-09	1.5e-08
FBgn0032338	2717	-10.7111	1.89e-17	1.54e-16
FBgn0262104	621	-1.43926	3.68e-05	9.58e-05
FBgn0040524	731	-8.43202	8.22e-34	1.49e-32
novel.5819	484	-4.99915	0.00269407	0.00530678
FBgn0015546	3206	1.01122	0.00998709	0.0178261
FBgn0039612	2099	2.45976	6.17e-08	2.28e-07
FBgn0031830	577	1.66734	6.07e-08	2.24e-07
novel.7237	626	5.72185	8.38e-05	0.000207768
FBgn0265535	1073	-5.5315	1.97e-40	5.12e-39
FBgn0034423	2332	-9.34637	5.45e-10	2.49e-09
FBgn0035479	607	-9.82702	7.72e-15	5.24e-14
FBgn0266683	547	-8.41118	2.12e-11	1.11e-10
FBgn0262788	416	-9.39525	3.83e-47	1.42e-45
FBgn0001256	1157	3.53268	0.0093684	0.0168207
FBgn0039161	1144	1.82952	0.000100614	0.000246976
FBgn0027561	3404	-1.75927	1.7e-11	8.97e-11
FBgn0267683	422	-6.74911	3.81e-06	1.13e-05
FBgn0267672	757	-6.47909	5.28e-06	1.54e-05
FBgn0038927	2012	-1.07539	1.8e-05	4.87e-05
FBgn0037014	3413	-3.68357	0.000697834	0.00151977
novel.13971	969	-7.29559	5.47e-08	2.03e-07
FBgn0037206	2014	1.14848	0.00601174	0.0111686
FBgn0264487	604	-5.02197	0.00567622	0.0105899
novel.4249	675	-6.52578	7.28e-15	4.96e-14
FBgn0035358	934	2.06745	0.000206184	0.000484315
novel.7046	1739	3.12066	2.03e-07	7.03e-07
FBgn0036680	2676	1.15407	0.0110689	0.0195805
FBgn0264726	353	1.30289	0.00170725	0.00348092
FBgn0033389	1918	1.23382	0.00636181	0.0117495
FBgn0031866	4776	-5.07606	2.97e-11	1.53e-10
FBgn0267620	461	-7.29011	5.92e-09	2.44e-08
FBgn0260867	418	-7.89136	6.06e-10	2.76e-09
FBgn0259199	3245	-2.2837	3.6e-10	1.68e-09
FBgn0265648	474	-11.5819	4.43e-103	7.09e-100
FBgn0085192	477	1.67316	0.000515864	0.00114745
FBgn0085197	492	-8.32272	9.66e-08	3.49e-07
FBgn0052061	820	-10.0618	1.7e-11	8.96e-11
FBgn0032100	1021	-2.64455	0.00719683	0.0131797
novel.6723	821	-9.78461	1.96e-14	1.3e-13
FBgn0030956	1902	-1.71918	2.18e-06	6.64e-06
novel.6741	2753	-4.34532	1.15e-19	1.05e-18
novel.13435	521	-5.61036	0.00837115	0.0151491
FBgn0262843	455	-7.59916	2.18e-25	2.68e-24
FBgn0052484	2594	1.08739	1.57e-06	4.86e-06
FBgn0260760	1095	-1.31854	1.55e-07	5.44e-07
FBgn0265814	5657	-5.37666	0.000584295	0.00128924
FBgn0037975	1187	-2.76272	3.29e-22	3.51e-21
FBgn0267925	1049	-6.20994	1.2e-05	3.34e-05
novel.8756	1640	1.00075	0.00165281	0.00337734
FBgn0267146	761	-5.98389	6.74e-05	0.000168956
FBgn0040784	466	-2.59158	4.17e-17	3.31e-16
FBgn0030892	1620	-1.48983	2.01e-08	7.85e-08
FBgn0039531	1158	1.08499	1.97e-05	5.31e-05
novel.14468	823	-6.58593	3.26e-07	1.1e-06
FBgn0051371	1701	2.22159	0.022778	0.0380065
FBgn0037025	6120	-1.48885	0.00193689	0.00390795
FBgn0053838	493	-3.18762	2.08e-08	8.08e-08
FBgn0040309	1014	1.64137	2.32e-09	9.98e-09
FBgn0038435	2274	2.75761	0.0115578	0.0203745
FBgn0031302	1030	-5.17621	0.00192672	0.00388877
FBgn0029990	1480	1.13671	0.000603482	0.00132858
FBgn0262787	1078	-11.2308	5.47e-51	2.54e-49
FBgn0038837	3607	-2.91081	1.73e-06	5.34e-06
FBgn0063083	295	-2.49509	8.11e-07	2.6e-06
FBgn0035059	1564	-2.03758	8.62e-16	6.26e-15
FBgn0042127	1386	-5.80367	6.01e-22	6.28e-21
FBgn0287216	913	1.41988	0.001138	0.00239258
FBgn0037814	3628	-1.16467	0.000129366	0.000312072
FBgn0030346	1481	-1.48585	2.6e-08	1e-07
FBgn0030495	1639	-7.82457	2.44e-09	1.05e-08
novel.12921	1302	1.07175	0.0085498	0.0154486
FBgn0051269	937	-9.63892	1.07e-14	7.17e-14
FBgn0029709	1104	1.76684	2.63e-06	7.93e-06
FBgn0015553	2390	1.66839	3.38e-05	8.84e-05
FBgn0001217	2174	-5.87631	1.64e-70	2.59e-68
FBgn0259174	3390	-1.0692	7.37e-05	0.000183816
FBgn0039684	500	3.59412	0.000144162	0.000345731
novel.12704	1344	1.26336	0.0072128	0.0132062
FBgn0030982	682	-9.12827	3.65e-25	4.48e-24
novel.1140	400	3.99624	0.00162993	0.00333369
FBgn0037612	1972	1.03907	0.00011212	0.000273165
FBgn0031101	1178	-10.2683	1.37e-29	2e-28
FBgn0266050	398	-6.2655	2.7e-05	7.14e-05
FBgn0003896	3251	-2.73754	2.95e-05	7.76e-05
FBgn0040391	1643	-7.81104	1.22e-53	6.68e-52
FBgn0053517	4840	-8.21444	2.7e-10	1.28e-09
novel.11527	612	1.83414	4.89e-06	1.43e-05
FBgn0266347	5464	-3.07061	3.93e-12	2.18e-11
FBgn0043530	398	1.79007	0.000967105	0.00205972
FBgn0266824	1335	-8.78623	9.95e-13	5.79e-12
FBgn0035158	1924	1.44058	7.29e-08	2.67e-07
FBgn0037580	2451	-1.49093	5.33e-10	2.44e-09
FBgn0031323	802	-8.9997	1.53e-66	1.87e-64
FBgn0260453	2246	-7.08821	5.51e-80	1.62e-77
FBgn0051704	330	1.8275	0.000191488	0.000451842
FBgn0033592	621	6.3698	9.63e-23	1.06e-21
novel.12428	428	-6.67931	1.69e-06	5.21e-06
FBgn0037765	900	3.16548	3.6e-09	1.52e-08
FBgn0038922	1804	-2.26665	9.13e-23	1.01e-21
FBgn0031653	827	-4.77099	9.03e-08	3.27e-07
novel.10958	7071	4.58598	3.84e-13	2.31e-12
FBgn0023180	972	1.75476	1.76e-05	4.77e-05
FBgn0002865	1319	-9.53678	3.31e-10	1.55e-09
FBgn0053111	3499	-3.12934	2.04e-18	1.74e-17
novel.3157	641	-1.34251	0.0185588	0.0314553
novel.16414	365	8.09035	4.64e-10	2.14e-09
FBgn0053876	595	-7.28615	2.67e-38	6.25e-37
FBgn0051482	792	-9.02874	2.7e-30	4.09e-29
FBgn0032671	1517	-1.89238	1.49e-08	5.89e-08
FBgn0085456	865	-6.37547	9.22e-05	0.000227389
novel.16599	380	6.07742	5.47e-10	2.5e-09
novel.2679	550	-7.9176	2.43e-10	1.15e-09
FBgn0037726	14470	-4.47113	1.6e-16	1.22e-15
FBgn0052718	962	-9.1273	3.33e-44	1.07e-42
FBgn0024889	2322	-1.9585	8.52e-10	3.84e-09
FBgn0030465	1559	1.29282	0.000559374	0.00123782
FBgn0037797	855	-5.49047	0.000494097	0.00110084
FBgn0038686	1976	-3.18668	1.15e-28	1.62e-27
FBgn0265955	514	-5.50608	0.00105076	0.00222562
FBgn0034392	1827	1.97233	1.92e-11	1e-10
FBgn0039413	1210	-9.93508	8.32e-68	1.11e-65
FBgn0265878	966	-7.74809	2.88e-30	4.36e-29
FBgn0266222	997	-5.96133	6.53e-06	1.88e-05
FBgn0039622	680	-3.14363	1.42e-13	8.86e-13
FBgn0263743	676	-9.15957	1.87e-13	1.15e-12
FBgn0052639	642	-7.28847	1.14e-08	4.58e-08
FBgn0261561	1793	-3.58829	6.59e-49	2.69e-47
FBgn0284248	681	1.05688	0.00200819	0.00404025
FBgn0260632	3428	1.5137	4.51e-09	1.88e-08
FBgn0029763	4419	-1.88895	1.18e-08	4.7e-08
FBgn0037270	1301	1.0297	0.00172462	0.00351379
novel.7272	760	3.69023	0.000654107	0.00143127
FBgn0025573	1182	-10.3792	7.37e-22	7.67e-21
FBgn0035233	1075	-1.0471	0.000837643	0.00180461
FBgn0030998	2123	-4.03793	1.99e-05	5.36e-05
FBgn0035439	3063	2.23682	1.83e-09	7.97e-09
FBgn0031391	1734	-1.24808	7.19e-06	2.05e-05
FBgn0054001	583	-1.16637	1.07e-05	3e-05
FBgn0010247	3044	-1.69449	2.93e-06	8.8e-06
FBgn0034820	989	-8.48439	2.14e-31	3.47e-30
FBgn0028561	1588	-9.7017	1.15e-32	1.98e-31
novel.13002	543	-12.2304	8.56e-24	9.89e-23
novel.2918	530	-3.92497	0.026301	0.0433752
FBgn0022774	1501	1.16577	3.23e-06	9.63e-06
FBgn0038683	2474	-4.29734	4.24e-41	1.15e-39
FBgn0053910	595	-8.76671	1.82e-11	9.58e-11
FBgn0035497	3181	-6.41894	8.9e-88	4.48e-85
FBgn0284244	2672	-3.40862	7.28e-06	2.08e-05
FBgn0039827	2932	-1.94502	0.00237312	0.00471943
FBgn0053841	493	-3.18762	2.08e-08	8.08e-08
FBgn0035197	3036	-9.4729	7.94e-09	3.23e-08
FBgn0259685	8022	1.20973	7.52e-06	2.14e-05
FBgn0025642	1401	-4.9414	5.07e-42	1.44e-40
FBgn0042086	865	2.19117	2.49e-06	7.55e-06
FBgn0052574	1354	-8.4081	2.04e-31	3.31e-30
novel.6984	711	-5.69269	5.53e-05	0.000140603
FBgn0085383	3135	-2.3751	0.0018428	0.00373309
FBgn0037753	1695	3.57829	1.27e-22	1.39e-21
FBgn0053322	1599	-9.60928	6.09e-10	2.78e-09
novel.12703	2744	2.50086	6.66e-06	1.91e-05
FBgn0034951	2107	-1.51418	3.11e-10	1.46e-09
FBgn0265785	493	1.52443	1.96e-05	5.27e-05
FBgn0034135	3666	-2.07648	4.65e-14	3e-13
FBgn0034800	1758	-8.99114	5.66e-58	4.1e-56
novel.13254	1833	1.7203	0.0227879	0.0380157
novel.8473	366	-4.36215	0.00188414	0.00381026
FBgn0265593	637	-9.5535	1.07e-26	1.4e-25
novel.7708	431	3.47014	0.00995643	0.0177768
FBgn0030933	1475	-1.17729	3.18e-06	9.52e-06
novel.10139	767	-7.49135	1.32e-08	5.23e-08
FBgn0016038	1334	-2.40902	3.36e-19	3.01e-18
FBgn0031085	1226	-9.10211	9.28e-07	2.96e-06
FBgn0037688	1530	-1.1149	1.84e-08	7.23e-08
FBgn0264700	706	-6.23051	1.88e-05	5.07e-05
FBgn0262948	358	3.21418	2.82e-09	1.2e-08
FBgn0011239	1308	-10.2837	3.93e-58	2.89e-56
FBgn0043043	1357	4.32993	4.05e-07	1.35e-06
FBgn0032235	1649	1.30553	0.0125977	0.0220129
FBgn0051126	589	-1.64598	2.68e-14	1.75e-13
FBgn0002775	1970	-1.15336	2.01e-05	5.41e-05
FBgn0051875	1049	-2.43208	4e-12	2.22e-11
novel.11998	1796	-5.24579	1.3e-06	4.08e-06
novel.5317	1081	-4.53133	1.28e-05	3.54e-05
FBgn0039406	605	1.02821	0.00282839	0.00554654
novel.5288	2032	1.79337	1.47e-06	4.58e-06
FBgn0025837	1894	-5.9832	1.8e-34	3.37e-33
FBgn0035856	489	-8.40832	1.32e-14	8.78e-14
novel.11199	989	-7.91222	6.76e-10	3.07e-09
novel.2663	712	-2.60367	3.66e-05	9.5e-05
FBgn0010356	2362	1.3706	7.98e-08	2.91e-07
novel.2371	770	-5.55969	4.38e-05	0.000112869
FBgn0038921	1316	-7.89175	1.41e-44	4.6e-43
FBgn0262022	395	-4.69309	0.0269454	0.0443093
FBgn0031209	2629	-2.03734	0.000154374	0.000368713
FBgn0043535	558	-4.76439	0.0181655	0.030863
FBgn0038151	1429	-4.97779	9.76e-09	3.94e-08
FBgn0030841	2647	-1.26095	0.03055	0.0496342
FBgn0264336	502	1.21778	0.0132325	0.0230511
FBgn0038342	881	-6.17658	4.67e-50	2.08e-48
FBgn0260750	1300	-1.59781	2.33e-08	9.03e-08
FBgn0004514	3682	1.47779	0.000899992	0.00192832
FBgn0034825	1209	-9.47547	1.64e-09	7.19e-09
FBgn0031719	919	-6.57533	2.1e-06	6.42e-06
FBgn0038330	1844	-2.92078	7.43e-19	6.49e-18
FBgn0032754	1753	-3.6224	0.00188596	0.00381306
FBgn0030058	1179	-8.13634	6.37e-38	1.46e-36
FBgn0034397	1484	-2.92827	1.36e-07	4.83e-07
FBgn0262621	361	1.3269	0.0021384	0.00428458
FBgn0038386	1035	-8.99288	1.02e-08	4.11e-08
novel.1202	5272	5.35387	3.4e-53	1.79e-51
novel.2419	957	-10.841	8.35e-18	6.91e-17
FBgn0023521	1105	-2.04227	7.86e-15	5.33e-14
FBgn0017448	2300	-4.58528	0.000646049	0.00141469
FBgn0029867	2134	1.1313	6.2e-06	1.79e-05
FBgn0267122	935	-2.81168	1.45e-07	5.12e-07
FBgn0028844	641	-9.73277	1.65e-08	6.49e-08
FBgn0039238	1690	1.34767	0.00453719	0.00859231
FBgn0036576	3769	1.26319	5.19e-09	2.15e-08
FBgn0003513	3997	-6.65898	1.95e-09	8.47e-09
novel.4863	1330	4.04724	3.04e-21	3.07e-20
FBgn0031758	793	-6.21617	1.94e-31	3.15e-30
FBgn0266961	654	-6.20682	1.4e-05	3.83e-05
FBgn0265381	644	-2.83098	2.03e-05	5.46e-05
FBgn0028983	1305	1.83927	4.81e-07	1.59e-06
FBgn0261625	2930	-2.96632	1.48e-28	2.07e-27
FBgn0030240	3363	-1.22445	2.69e-05	7.11e-05
novel.16101	1179	3.35739	5.81e-14	3.72e-13
FBgn0039002	559	-7.11466	6.27e-34	1.14e-32
FBgn0034081	902	-2.62147	4.34e-19	3.85e-18
FBgn0032551	1103	-2.42852	0.0222484	0.0371969
FBgn0031926	3544	-3.96849	9.96e-08	3.59e-07
FBgn0033953	1111	-8.99932	3.65e-17	2.91e-16
FBgn0259951	522	-6.36295	1.51e-06	4.7e-06
FBgn0086691	577	-1.03803	5.94e-05	0.000150402
FBgn0033738	3698	-2.28288	1.67e-11	8.8e-11
FBgn0061196	1200	-7.89089	6.21e-50	2.74e-48
FBgn0265903	659	-8.06604	7.89e-10	3.56e-09
novel.2818	421	1.62269	0.00674134	0.0124036
FBgn0032109	1917	-10.2242	9.05e-46	3.12e-44
FBgn0039946	2269	-1.57301	5.92e-05	0.000149876
novel.16569	822	1.78286	0.0218688	0.0366143
FBgn0025835	3791	1.98057	1.39e-05	3.81e-05
FBgn0025724	3066	1.56443	4.12e-06	1.22e-05
FBgn0034838	1219	-3.88512	1.24e-29	1.82e-28
novel.15346	749	4.83786	0.000568331	0.0012559
novel.2794	1378	-8.38411	1.92e-11	1e-10
novel.3474	510	-3.91809	0.000270245	0.000624689
FBgn0037297	1598	-1.50372	1.67e-13	1.04e-12
FBgn0033248	999	-8.91746	1.21e-29	1.79e-28
FBgn0031045	897	-5.38694	1.35e-21	1.38e-20
FBgn0266688	262	-5.79077	0.000255527	0.000592083
FBgn0264601	1153	-10.4198	2.75e-16	2.06e-15
FBgn0031312	1265	1.06679	7.16e-06	2.04e-05
novel.16565	1119	4.49367	5.75e-14	3.68e-13
FBgn0042129	788	-2.4924	0.00375733	0.00721791
FBgn0264828	851	-6.23864	1.78e-07	6.2e-07
novel.15891	650	-7.7013	2.59e-09	1.11e-08
FBgn0261545	3975	1.30626	2.73e-07	9.3e-07
FBgn0036082	1957	-8.29046	7.82e-08	2.86e-07
novel.16658	891	1.90507	0.000226569	0.000528882
FBgn0040696	1608	-8.93693	3.87e-10	1.8e-09
FBgn0033322	1103	-8.76536	7.37e-37	1.58e-35
FBgn0261060	329	3.35889	1.3e-06	4.07e-06
novel.6001	1665	-8.44187	2.95e-11	1.52e-10
FBgn0265551	902	-11.0625	5.23e-19	4.63e-18
FBgn0003943	1243	-1.49229	1.92e-07	6.67e-07
novel.1040	2007	8.80831	7.42e-13	4.37e-12
FBgn0035004	1390	-8.00321	9.45e-14	5.96e-13
FBgn0023083	3436	-1.07442	0.000138922	0.000334164
FBgn0037174	1295	-3.50014	2.49e-09	1.07e-08
FBgn0261608	515	1.94898	1.16e-06	3.66e-06
FBgn0034120	914	-5.75889	3.5e-12	1.95e-11
FBgn0026085	785	-1.80113	9.2e-09	3.72e-08
FBgn0033292	1363	-8.63395	4.39e-29	6.27e-28
FBgn0031082	1129	-9.54704	1.01e-08	4.06e-08
novel.14127	1279	4.21334	2e-05	5.39e-05
FBgn0051633	1452	-1.03885	0.00181523	0.00368275
FBgn0050110	2052	-8.45497	4.07e-21	4.07e-20
FBgn0035737	566	-3.42491	0.0225854	0.0377244
FBgn0036824	1585	1.54253	6.96e-05	0.000174251
FBgn0030524	715	-4.44494	5.01e-18	4.19e-17
FBgn0036918	663	-1.90253	1.58e-16	1.2e-15
novel.8282	1129	-5.50821	9e-06	2.54e-05
FBgn0267147	496	-4.25204	1.22e-05	3.38e-05
FBgn0034368	1761	-1.17137	6.84e-05	0.000171507
novel.10654	682	-2.37983	0.00109076	0.0023026
FBgn0050056	596	-10.2799	8.53e-09	3.46e-08
FBgn0030927	1817	1.38074	0.00153044	0.00314589
FBgn0038404	2206	1.91193	1.23e-10	6.04e-10
FBgn0267935	732	-9.2083	4.23e-14	2.74e-13
FBgn0036552	952	-1.49725	0.000588071	0.00129692
novel.13496	1060	2.79785	5.73e-14	3.67e-13
novel.2783	1000	5.97527	1.93e-10	9.29e-10
novel.3457	5045	-1.33935	0.000102333	0.000250952
FBgn0053223	689	-9.97596	1.86e-54	1.08e-52
FBgn0265590	831	1.22968	2.16e-05	5.78e-05
FBgn0040801	489	-6.22828	3.32e-05	8.69e-05
FBgn0083950	5677	-3.7282	9.4e-09	3.8e-08
novel.8446	761	-9.32819	4.02e-14	2.6e-13
FBgn0051253	1228	-5.93787	4.96e-05	0.000126874
FBgn0036467	544	2.23912	9.39e-05	0.000231187
FBgn0034474	493	-3.49111	0.000551791	0.00122211
FBgn0261397	6360	-3.18923	6.41e-21	6.34e-20
FBgn0041710	1391	-2.75352	1.9e-07	6.6e-07
FBgn0031398	1285	1.15443	3.63e-05	9.44e-05
FBgn0263050	2312	-2.8406	1.39e-25	1.72e-24
FBgn0263613	581	-8.36697	5.23e-11	2.65e-10
FBgn0031041	1594	-2.5419	4.3e-21	4.29e-20
novel.2771	1111	-5.51401	9.36e-42	2.64e-40
FBgn0053286	3294	-9.27433	5.22e-49	2.15e-47
FBgn0033101	1303	1.26778	0.000612035	0.00134623
novel.10099	718	-6.98813	1.52e-07	5.34e-07
FBgn0039705	2361	-2.79737	5.45e-26	6.91e-25
FBgn0034940	1071	-1.05318	0.000464512	0.00103966
FBgn0032911	2656	-7.38876	6.46e-48	2.5e-46
FBgn0266223	1276	-8.23094	7.16e-11	3.58e-10
FBgn0266252	1112	-4.69079	0.0081056	0.0147169
FBgn0262543	1078	-10.5122	6.33e-18	5.27e-17
FBgn0261627	702	-8.9873	1.11e-06	3.53e-06
FBgn0036351	925	-1.46131	0.0139539	0.0242049
novel.10779	749	-8.6347	3.85e-11	1.97e-10
FBgn0036892	3720	-2.27144	1.35e-12	7.77e-12
FBgn0030594	2342	-2.73571	8.44e-06	2.39e-05
FBgn0033324	2663	-8.7528	5.82e-15	3.99e-14
FBgn0040239	1380	-1.02911	1.12e-07	3.99e-07
FBgn0041246	1623	-4.336	1.22e-25	1.52e-24
FBgn0267134	476	-7.00055	1.43e-07	5.04e-07
FBgn0035335	598	1.09596	1.44e-05	3.94e-05
FBgn0040904	604	-10.8576	3.11e-10	1.46e-09
FBgn0259973	233	4.10286	2.56e-19	2.31e-18
FBgn0035486	2086	-5.16461	0.00253894	0.00502594
FBgn0051221	4352	1.77032	7.56e-05	0.000188225
FBgn0052712	600	-5.6331	1.24e-22	1.36e-21
FBgn0034942	917	3.08562	1.37e-05	3.76e-05
FBgn0266282	3590	-3.68582	3.85e-22	4.07e-21
FBgn0266703	1129	-7.18217	5.83e-08	2.16e-07
novel.16496	1375	1.56869	0.0174376	0.0297152
FBgn0036745	657	1.23682	0.000140691	0.000337957
FBgn0032168	1850	1.32344	1.52e-05	4.16e-05
FBgn0036520	967	-6.65944	1.21e-89	7.08e-87
FBgn0262845	370	-6.95817	2.49e-35	4.9e-34
FBgn0263049	1282	1.20937	0.0102982	0.018335
FBgn0030343	4685	-2.09845	5.37e-12	2.95e-11
FBgn0050157	927	-3.09454	3.54e-22	3.77e-21
novel.3148	618	1.09661	0.0196599	0.0331525
novel.15980	940	2.34914	0.0144344	0.0249696
FBgn0264848	1464	-3.60905	1.9e-34	3.55e-33
FBgn0266208	753	-7.65848	7.81e-16	5.7e-15
FBgn0029737	2192	-1.42931	9.8e-10	4.39e-09
FBgn0034288	977	-4.32708	0.000704861	0.00153469
FBgn0032313	1155	-7.73398	3.51e-05	9.17e-05
FBgn0039718	525	-4.56029	0.0148841	0.0256793
FBgn0027066	1879	-1.80457	6.81e-11	3.41e-10
novel.2234	1816	4.874	7.76e-10	3.51e-09
FBgn0051431	1593	-1.18565	1.98e-07	6.85e-07
FBgn0259972	326	1.51273	8.45e-05	0.000209406
FBgn0287215	1158	2.74442	1.85e-09	8.02e-09
FBgn0029153	2123	-9.63353	1.09e-07	3.92e-07
FBgn0038705	2023	-3.69797	2.13e-15	1.5e-14
FBgn0263663	2589	1.06368	0.00025922	0.000600246
FBgn0032261	770	-1.7718	4.13e-10	1.91e-09
novel.11537	2118	4.21989	1.28e-15	9.18e-15
FBgn0050269	1125	1.29238	8.3e-07	2.66e-06
FBgn0039316	1415	2.21486	4.37e-12	2.42e-11
FBgn0037962	939	-9.18789	1.26e-54	7.41e-53
FBgn0036919	1797	1.07586	0.0040472	0.0077242
FBgn0035316	1631	-8.95072	2.93e-39	7.22e-38
novel.3267	513	-6.27743	2.3e-05	6.13e-05
FBgn0265152	552	-5.31808	1.57e-07	5.51e-07
FBgn0266255	1034	-6.52457	1.84e-18	1.58e-17
FBgn0035455	1201	-8.48853	1.67e-101	2.45e-98
FBgn0259151	1749	-7.51825	3e-42	8.63e-41
FBgn0034194	1759	1.39602	9.69e-09	3.91e-08
FBgn0051559	2003	-1.59032	0.0121051	0.0212279
novel.6731	861	-6.4891	5.22e-15	3.59e-14
FBgn0033744	3028	1.15711	0.0221957	0.0371228
FBgn0265370	334	1.18875	0.00897488	0.0161603
FBgn0265845	514	-4.90103	0.0039238	0.00751067
FBgn0005638	2581	3.12506	0.00142485	0.00294503
FBgn0051858	718	-9.5717	5.06e-50	2.25e-48
FBgn0262123	2808	-7.31863	1.66e-55	1.03e-53
FBgn0265267	1497	1.20719	0.0182414	0.03098
FBgn0040694	566	-8.73833	5.42e-46	1.88e-44
FBgn0037835	740	1.38621	2.48e-06	7.52e-06
FBgn0023171	1108	-1.42959	3.96e-09	1.66e-08
FBgn0030691	2559	-7.7147	3.86e-53	2.03e-51
FBgn0265106	1595	-9.75536	5.99e-20	5.58e-19
FBgn0260396	457	-2.52314	5.07e-15	3.5e-14
novel.7302	6136	3.77459	1.34e-40	3.53e-39
novel.16344	393	-9.72176	1.09e-14	7.28e-14
FBgn0042189	508	-8.8421	4.01e-20	3.79e-19
novel.11056	723	-7.67364	3.34e-27	4.43e-26
FBgn0024991	3128	-2.01126	4.37e-10	2.02e-09
FBgn0038251	1517	-1.8986	8.78e-10	3.95e-09
FBgn0036052	2038	-1.97486	8.49e-10	3.82e-09
novel.2736	725	-7.1804	2.97e-07	1.01e-06
FBgn0283434	2221	-13.1233	4.69e-26	5.95e-25
FBgn0260008	423	1.92185	7.94e-10	3.59e-09
FBgn0032803	1316	1.53382	0.00531834	0.0099687
novel.4469	525	-5.53303	0.00121798	0.00254796
FBgn0266913	317	7.07214	6.53e-08	2.41e-07
FBgn0040098	792	1.98908	1.45e-07	5.12e-07
FBgn0028516	1740	-8.34003	1.73e-33	3.1e-32
novel.11521	1581	1.24803	0.00585221	0.010894
FBgn0039225	2903	-10.3967	3.31e-17	2.65e-16
FBgn0033748	1818	-6.3119	4.06e-33	7.15e-32
FBgn0039187	3932	1.10337	4.05e-07	1.35e-06
FBgn0039529	1507	1.16213	6.64e-06	1.91e-05
FBgn0031575	2897	-4.71662	2.12e-39	5.27e-38
FBgn0262887	980	1.17321	0.00108957	0.00230065
FBgn0053832	493	-3.23464	1.64e-08	6.47e-08
novel.2447	326	-5.65569	0.000204757	0.000481153
FBgn0037402	806	-7.59656	1.07e-43	3.33e-42
FBgn0030623	1055	-11.9646	8.58e-22	8.92e-21
FBgn0014396	5298	1.01327	0.000151357	0.000361803
FBgn0032750	1371	-1.00242	0.00130289	0.00271172
FBgn0265063	450	-5.82905	8.28e-05	0.000205331
FBgn0000152	2575	1.65591	1.84e-09	7.98e-09
FBgn0086907	767	-9.05003	7.08e-37	1.52e-35
novel.13607	955	-8.88901	7.44e-13	4.38e-12
FBgn0051752	1566	-13.0776	1.55e-24	1.84e-23
FBgn0050472	785	-9.72538	5.73e-19	5.05e-18
FBgn0083141	1196	1.99139	1.05e-08	4.23e-08
FBgn0267021	538	-1.06714	0.0231119	0.0385307
FBgn0033087	3032	1.76162	1.22e-22	1.33e-21
novel.2686	6065	22.0969	1.56e-08	6.17e-08
FBgn0263506	383	-7.10219	8.42e-08	3.06e-07
FBgn0035610	2930	-2.60363	0.0265115	0.0436925
FBgn0038358	1881	-5.14579	0.00558905	0.0104383
novel.6966	817	1.4691	0.0192468	0.0325399
novel.12335	485	-4.97401	0.00377527	0.00724842
FBgn0034902	596	1.51443	8.57e-05	0.000212154
novel.16345	431	-7.12589	1.35e-07	4.79e-07
FBgn0283438	2426	-2.16062	6.66e-14	4.24e-13
FBgn0261587	818	-12.1003	1.29e-22	1.4e-21
FBgn0036846	1749	1.09181	1.04e-05	2.92e-05
FBgn0022984	1528	-1.18511	2.44e-06	7.4e-06
FBgn0265307	651	-6.95947	6.28e-07	2.04e-06
novel.2474	996	-11.3823	4.23e-20	3.99e-19
FBgn0051326	1761	-1.63565	0.00479288	0.00904152
FBgn0266772	346	-9.19134	8.62e-14	5.44e-13
FBgn0052850	2792	1.32677	2.67e-07	9.11e-07
FBgn0002629	759	-4.54361	0.0115668	0.0203854
novel.9277	1803	4.12442	2.45e-16	1.84e-15
FBgn0033708	2173	-6.01546	0.000124119	0.000300449
FBgn0267642	492	-7.58139	6.36e-09	2.62e-08
novel.2750	1041	-10.1437	5.81e-16	4.27e-15
FBgn0262836	487	-8.34015	1.4e-20	1.36e-19
novel.12124	667	-3.89803	1.85e-07	6.42e-07
FBgn0285963	4529	1.83813	2.03e-10	9.72e-10
FBgn0263496	476	-8.87584	1.34e-12	7.71e-12
FBgn0040339	602	-1.26103	1.96e-05	5.28e-05
novel.2725	277	-5.72065	0.00046363	0.00103782
FBgn0053105	1857	1.87466	4.14e-06	1.22e-05
FBgn0052488	1142	-9.15493	1.33e-07	4.72e-07
FBgn0035246	2587	1.51247	8.61e-09	3.49e-08
FBgn0033274	739	-5.32965	1.5e-79	4.2e-77
FBgn0033716	1205	-2.54719	2.76e-22	2.96e-21
FBgn0011826	3253	1.05991	0.000257295	0.000595933
FBgn0264000	5875	-8.05244	1.07e-10	5.29e-10
novel.13917	2496	5.84392	0.00665097	0.0122476
FBgn0036505	1423	-1.88816	5.3e-12	2.91e-11
FBgn0038725	3356	-9.0983	1.29e-36	2.71e-35
novel.12276	686	-10.031	3.11e-16	2.32e-15
FBgn0038672	1340	-2.55949	3.16e-19	2.83e-18
FBgn0266785	343	1.59005	0.000186486	0.000440927
novel.9795	1222	2.36691	0.00181862	0.00368776
novel.15500	1041	1.19926	8.85e-05	0.000218632
FBgn0267627	1598	-10.0772	3.76e-16	2.79e-15
FBgn0052640	670	1.10446	4.42e-05	0.00011389
novel.12878	1241	-6.45144	2.64e-12	1.49e-11
novel.4622	705	-6.42433	7.15e-06	2.04e-05
FBgn0053872	595	-8.78711	5.61e-43	1.68e-41
FBgn0262479	416	-9.5345	8.89e-62	8.2e-60
FBgn0037517	1769	-6.21057	1.01e-10	5e-10
FBgn0031463	1194	-7.4713	1.65e-24	1.97e-23
FBgn0037378	893	-1.45726	4.83e-08	1.8e-07
FBgn0030940	6321	-10.3904	1.59e-24	1.89e-23
FBgn0036679	623	-6.89531	1.33e-20	1.3e-19
FBgn0035647	2369	-1.19235	3.25e-05	8.52e-05
FBgn0265684	701	-4.9619	7.44e-05	0.000185354
FBgn0266874	1174	-8.5975	9.15e-11	4.53e-10
FBgn0015583	767	1.49035	4.82e-05	0.000123472
FBgn0034383	1019	-11.3497	9.54e-20	8.8e-19
FBgn0010398	1726	-1.07782	0.00107319	0.00226904
FBgn0037916	2601	-5.62691	1.55e-19	1.41e-18
FBgn0030239	847	-1.07854	1.54e-07	5.41e-07
FBgn0259184	643	-8.6231	4.4e-34	8.07e-33
FBgn0030280	511	-9.09586	7.97e-85	3.26e-82
novel.3295	603	-7.29576	2.8e-08	1.07e-07
FBgn0051528	1228	-7.24181	1.12e-66	1.39e-64
FBgn0027660	3502	1.01458	0.000177548	0.000421093
FBgn0003218	5871	-4.13978	4.83e-56	3.07e-54
novel.9236	997	-6.61212	5.76e-20	5.37e-19
FBgn0035424	9479	-1.28854	0.000390809	0.000884366
FBgn0029890	1647	-8.92306	5.49e-34	1e-32
FBgn0267322	739	-5.03149	0.00760804	0.0138866
FBgn0265959	3916	1.63199	0.00966644	0.0173117
FBgn0052406	2919	-5.08494	0.00204791	0.00411123
novel.16416	1663	2.95843	1.91e-07	6.62e-07
novel.16293	1114	-6.45445	1.62e-08	6.4e-08
FBgn0036815	1168	1.43384	3.68e-08	1.39e-07
FBgn0053723	543	-6.5533	3.04e-20	2.9e-19
FBgn0051459	926	-8.16149	6.42e-18	5.34e-17
FBgn0037323	1466	-5.92696	0.000594319	0.00130972
FBgn0038266	1695	-8.57846	3.76e-31	5.98e-30
FBgn0264438	853	-4.7428	0.0124124	0.0217149
novel.4979	405	-5.30043	0.00491873	0.00926504
FBgn0040299	4009	1.37792	0.000225301	0.00052606
FBgn0039434	1030	-5.33499	0.000745916	0.00161848
novel.14552	350	-5.59769	0.000472052	0.00105493
FBgn0034535	752	-1.80271	9.51e-18	7.84e-17
FBgn0037301	3233	-1.51125	4.23e-07	1.41e-06
FBgn0004569	2822	1.45148	0.00021039	0.000493225
FBgn0040510	3541	-9.57448	3.62e-35	7.08e-34
FBgn0037876	1187	-1.96129	3.99e-11	2.04e-10
novel.4999	1297	-8.09561	3.98e-10	1.84e-09
FBgn0026402	1349	-3.46681	1.17e-20	1.15e-19
FBgn0051161	1666	-3.09895	3e-17	2.4e-16
FBgn0031267	1232	1.759	1.14e-08	4.56e-08
novel.1535	1064	7.46369	6.84e-09	2.8e-08
novel.14881	346	-5.70301	0.0001815	0.000429887
FBgn0037664	1959	1.32161	1.96e-09	8.51e-09
FBgn0265419	2065	1.98433	1.53e-09	6.7e-09
FBgn0053668	630	-9.58162	1.64e-41	4.57e-40
FBgn0261434	1567	-5.95381	6.11e-05	0.000154315
FBgn0021776	2893	2.19686	0.0142915	0.024749
FBgn0026479	2726	-1.51805	6.62e-09	2.72e-08
FBgn0051835	1264	-11.0562	8.23e-35	1.58e-33
FBgn0052304	733	-6.22039	1.13e-05	3.15e-05
FBgn0262870	7086	1.33529	0.00139323	0.00288542
novel.12059	773	4.42878	0.000418509	0.000942809
novel.2542	917	-8.89823	6.77e-17	5.28e-16
FBgn0050076	1829	2.09333	6.18e-05	0.000155836
novel.1546	2121	-8.34343	1.7e-10	8.22e-10
FBgn0051716	3766	-1.1133	6.28e-05	0.000158241
FBgn0052667	368	2.11644	2.92e-06	8.78e-06
FBgn0063670	457	1.7409	4.03e-07	1.34e-06
FBgn0263022	863	-8.43014	1.63e-31	2.66e-30
FBgn0085329	635	-6.87656	3.4e-29	4.86e-28
FBgn0000318	616	-1.3339	1.22e-08	4.85e-08
FBgn0013810	12202	-8.18869	1.31e-48	5.25e-47
FBgn0038629	3212	-4.66392	3.95e-14	2.56e-13
FBgn0001313	13386	-9.50014	1.51e-25	1.87e-24
novel.6870	331	-5.13044	0.00273362	0.00537507
FBgn0261683	2650	-7.01469	3.36e-21	3.37e-20
FBgn0035753	724	1.25201	0.00394573	0.00754772
FBgn0032732	492	-1.56463	1.2e-11	6.39e-11
FBgn0051391	1704	-8.21834	1.28e-49	5.52e-48
FBgn0262524	724	-3.18462	1.44e-20	1.41e-19
FBgn0038611	3341	-4.90103	0.0039238	0.00751067
FBgn0050476	546	-2.13719	2.07e-12	1.18e-11
FBgn0052985	1883	1.4565	1.34e-05	3.69e-05
FBgn0030093	2691	-1.3475	4.15e-11	2.12e-10
FBgn0051313	493	1.01112	0.00127699	0.00266411
FBgn0037188	3548	1.07111	0.000121512	0.000294741
novel.2386	694	-5.26814	0.000301904	0.000692167
FBgn0266022	366	-4.71155	0.0157846	0.0271097
FBgn0262540	310	3.45799	0.0121963	0.021374
FBgn0085303	830	-10.9335	3.26e-24	3.82e-23
FBgn0033265	2036	-2.95765	3.49e-15	2.43e-14
FBgn0259242	4741	-1.75605	0.000123008	0.000298001
FBgn0024314	2603	-1.91684	5.99e-12	3.27e-11
novel.12196	1152	1.19201	1.61e-06	4.99e-06
FBgn0004414	380	2.86792	1.09e-11	5.81e-11
FBgn0029703	1911	-9.19605	9.65e-76	2.12e-73
FBgn0036537	736	-1.15808	2.2e-07	7.58e-07
FBgn0085331	825	-2.36478	8.58e-08	3.12e-07
FBgn0262570	8181	-3.50201	3.41e-27	4.52e-26
FBgn0003140	1128	-10.021	1.19e-35	2.37e-34
FBgn0032078	1939	-1.532	1.04e-07	3.74e-07
FBgn0028841	1036	3.79498	1.65e-08	6.5e-08
FBgn0046225	2213	-5.43136	3.97e-67	5.07e-65
FBgn0033138	1159	-5.26722	3.23e-26	4.13e-25
FBgn0031749	1363	-6.72773	1.32e-25	1.65e-24
FBgn0038271	1631	-1.15962	2.42e-11	1.26e-10
novel.10372	470	-3.82545	0.0136755	0.0237594
FBgn0036596	1182	-7.73127	6.88e-10	3.12e-09
FBgn0032135	2366	-1.22725	0.000533202	0.00118392
novel.6115	442	-7.48172	7.48e-09	3.04e-08
FBgn0031886	1290	-2.38542	6.85e-13	4.05e-12
FBgn0250844	1114	-8.91512	2.96e-09	1.26e-08
FBgn0053922	537	6.88554	2.31e-07	7.95e-07
novel.9876	501	-7.22742	1.42e-07	5.03e-07
FBgn0039818	2764	1.7463	2.2e-10	1.05e-09
FBgn0036931	2712	-6.67426	7.63e-74	1.54e-71
FBgn0028479	2726	1.56394	1.38e-08	5.46e-08
FBgn0053673	798	-8.68575	5.4e-11	2.73e-10
FBgn0051702	1629	-9.659	7.59e-15	5.16e-14
FBgn0034566	2790	-8.81075	9.11e-08	3.3e-07
novel.13619	783	5.51424	1.88e-18	1.61e-17
FBgn0038057	1644	1.30559	3.4e-06	1.01e-05
FBgn0037714	681	1.8417	6.22e-06	1.8e-05
FBgn0032214	986	-2.90548	1.46e-34	2.76e-33
FBgn0010435	2340	-2.46236	3.77e-24	4.41e-23
novel.16419	2974	1.61621	1.4e-07	4.95e-07
FBgn0085328	418	1.00805	0.00775777	0.0141335
FBgn0052507	1006	-5.31814	1.97e-06	6.03e-06
novel.7031	377	-5.4863	0.000375918	0.000852314
novel.9930	1940	-4.12975	1.36e-10	6.65e-10
FBgn0263762	462	-1.30966	0.0209509	0.0351879
novel.6804	361	-5.18173	0.0025208	0.00499396
FBgn0052371	1084	-10.2178	7.57e-31	1.19e-29
FBgn0020378	3593	-5.1265	0.000747265	0.00162101
FBgn0030577	1056	-7.77142	1.26e-22	1.37e-21
FBgn0053233	1330	-8.81328	7.1e-06	2.03e-05
FBgn0034973	500	-9.31122	3.65e-38	8.47e-37
FBgn0037547	1881	-5.48238	1.46e-10	7.11e-10
FBgn0038173	1737	1.99505	6.94e-05	0.000173762
FBgn0050371	1258	-5.56236	0.000821768	0.00177323
FBgn0267655	549	1.72068	0.000329404	0.000751497
FBgn0025583	367	1.91258	0.0139138	0.0241425
FBgn0028506	1528	1.11136	1.34e-05	3.7e-05
novel.16292	734	-8.89229	1.85e-12	1.05e-11
FBgn0263841	870	-6.34347	2.4e-19	2.17e-18
FBgn0051551	4182	-8.03723	7.49e-17	5.83e-16
FBgn0040817	894	-1.62714	0.00549166	0.0102652
FBgn0039139	1971	-2.32819	2.57e-14	1.68e-13
FBgn0039732	654	-1.06053	0.00150073	0.00308808
FBgn0025115	542	-7.92676	3.46e-05	9.03e-05
FBgn0053082	2303	1.26599	0.00967694	0.0173288
FBgn0031313	2007	1.05157	0.00259969	0.00513927
FBgn0262105	905	-7.18839	1.8e-08	7.08e-08
FBgn0286506	1410	-2.16888	4.01e-20	3.79e-19
FBgn0023076	4188	-4.26806	1.06e-31	1.75e-30
FBgn0037698	10118	-3.04854	3.47e-18	2.92e-17
FBgn0019982	997	1.09285	0.0022039	0.0044063
FBgn0266398	404	1.68279	0.0016919	0.00345082
FBgn0036839	1856	-2.81849	0.0268437	0.0441544
FBgn0028743	2927	-2.37543	1.29e-12	7.44e-12
FBgn0036975	1921	1.69937	1.53e-08	6.03e-08
FBgn0036599	624	-8.06399	2.23e-38	5.24e-37
FBgn0038575	1563	-6.97077	6.27e-64	6.62e-62
novel.2933	511	5.42454	5.77e-05	0.000146453
FBgn0030797	2001	-2.59677	2.38e-22	2.55e-21
FBgn0036910	1801	-1.24394	1.5e-06	4.66e-06
FBgn0264949	428	-9.0185	5.19e-13	3.1e-12
FBgn0035407	1337	-1.54396	9.54e-07	3.04e-06
FBgn0025620	1603	-1.00885	0.00184517	0.00373745
novel.6928	1117	-8.18392	6.08e-11	3.06e-10
FBgn0013305	1654	1.33073	5.27e-08	1.96e-07
novel.2257	299	4.50248	0.0111046	0.0196338
novel.3657	5215	3.08021	0.0188929	0.0319815
FBgn0030033	3355	-9.08163	1.4e-28	1.97e-27
FBgn0039183	3165	1.28625	8.43e-09	3.42e-08
FBgn0035239	5597	-7.25375	1.48e-15	1.06e-14
FBgn0035933	800	-8.21888	1.67e-09	7.29e-09
FBgn0031379	2130	-1.03716	3.53e-05	9.22e-05
FBgn0020416	1445	1.73273	9.81e-05	0.000241099
FBgn0037410	1438	-5.9997	1.63e-10	7.92e-10
FBgn0263079	2694	-3.27439	1.97e-08	7.69e-08
FBgn0262877	658	-3.47231	9.96e-08	3.59e-07
novel.2055	1177	-2.81682	0.00154725	0.00317713
FBgn0051646	2881	-3.58711	1.83e-05	4.95e-05
FBgn0031952	3758	-3.60333	3.35e-28	4.59e-27
FBgn0039454	984	1.4477	0.0177212	0.0301488
novel.4665	710	-5.75201	4.02e-05	0.000104148
FBgn0031378	813	-2.50296	1.82e-22	1.97e-21
FBgn0086604	3763	1.07455	0.0011594	0.00243436
FBgn0085476	1361	2.20868	8.97e-08	3.25e-07
FBgn0036663	7367	1.26471	2.64e-08	1.02e-07
FBgn0038397	5379	-5.46288	1.09e-22	1.19e-21
FBgn0027500	4010	-1.69848	3.25e-06	9.7e-06
FBgn0036155	1607	-1.58558	1.36e-13	8.5e-13
FBgn0266366	369	1.62511	0.000198605	0.000467572
FBgn0000261	1993	-2.50655	2.91e-23	3.28e-22
FBgn0003275	541	-1.98939	9.54e-17	7.35e-16
novel.6659	689	5.8465	0.000207902	0.000488219
FBgn0263088	498	-4.98661	7.83e-28	1.06e-26
FBgn0035762	2394	1.00652	5.35e-07	1.76e-06
FBgn0037619	1328	1.22039	0.00144968	0.00299389
FBgn0264712	2225	-1.42268	5.28e-06	1.54e-05
FBgn0261341	2165	-3.99865	1.67e-20	1.62e-19
FBgn0033377	2443	-3.14072	2.86e-30	4.33e-29
FBgn0010039	746	-2.59392	2.46e-32	4.15e-31
FBgn0040341	881	1.46156	0.000112629	0.000274253
FBgn0030037	2998	-1.09442	0.000403136	0.000910274
FBgn0034748	1924	1.25277	0.000230876	0.000538436
FBgn0023091	2351	-3.56542	0.00204592	0.00410911
FBgn0036356	1116	1.65728	9.34e-07	2.98e-06
FBgn0035161	625	-11.0076	1.36e-59	1.09e-57
FBgn0038626	1287	-8.92688	2.26e-15	1.59e-14
FBgn0266111	6284	-1.04451	0.0265661	0.0437554
FBgn0028968	3066	1.55924	3.55e-07	1.19e-06
FBgn0264432	858	-4.39745	1.8e-15	1.28e-14
novel.7649	760	2.4573	0.00190705	0.00385173
FBgn0265167	594	-9.07946	2.75e-13	1.68e-12
FBgn0262018	7220	-4.6857	2.86e-14	1.87e-13
FBgn0050484	3274	-8.38134	1.66e-12	9.49e-12
FBgn0083068	1031	-5.29316	9.18e-69	1.32e-66
FBgn0033312	1803	3.64817	0.0272328	0.0447401
FBgn0262030	963	-10.727	1.5e-42	4.37e-41
FBgn0004372	2267	-3.32234	4.35e-17	3.45e-16
FBgn0004397	3766	1.25383	1.57e-07	5.5e-07
FBgn0036767	698	-4.90766	0.00468003	0.00884665
FBgn0267930	431	-4.7145	0.00956461	0.0171433
FBgn0067052	897	-4.42534	9.1e-15	6.14e-14
FBgn0259245	2427	-4.27385	3.18e-12	1.78e-11
FBgn0034091	2184	-3.03206	5.24e-31	8.27e-30
FBgn0024150	6041	1.56781	7.39e-06	2.11e-05
FBgn0032650	1412	-8.74822	5.92e-08	2.19e-07
FBgn0037107	3466	-2.88386	2.52e-14	1.65e-13
FBgn0032160	1008	1.60538	1.21e-10	5.94e-10
FBgn0051909	591	-10.8487	6.7e-10	3.04e-09
FBgn0267629	622	-5.03188	4.08e-05	0.000105551
FBgn0041249	1137	-7.11053	5.55e-08	2.06e-07
FBgn0036126	614	1.09161	0.00111513	0.00235065
novel.6867	798	-7.2262	3.98e-08	1.5e-07
FBgn0037766	4066	-4.65432	3.22e-10	1.51e-09
FBgn0032017	1320	-1.23349	0.000121962	0.000295753
FBgn0029697	4278	-5.09919	2.65e-06	8e-06
FBgn0019809	2328	-7.10796	2.35e-07	8.09e-07
FBgn0036031	2729	-8.41385	7.26e-63	7.18e-61
novel.16410	1769	-8.636	1.17e-28	1.65e-27
novel.1263	5801	13.5901	1.81e-29	2.63e-28
FBgn0266214	4595	-1.18503	0.00013125	0.000316402
FBgn0263583	615	-6.99744	1.07e-16	8.25e-16
FBgn0035704	3885	-1.91641	4.75e-08	1.77e-07
novel.113	1239	-3.10536	3.37e-32	5.66e-31
FBgn0266259	4544	-4.03884	4.45e-18	3.74e-17
FBgn0051703	1727	-10.3129	1.33e-20	1.3e-19
novel.16051	778	-4.80383	9.3e-16	6.74e-15
FBgn0083975	5596	-8.58241	2.23e-11	1.16e-10
FBgn0033990	1158	-2.9102	6.06e-20	5.64e-19
FBgn0000277	354	3.38678	2.32e-08	8.98e-08
FBgn0027950	941	-1.07573	6.21e-06	1.79e-05
FBgn0037320	948	-9.04754	5e-06	1.46e-05
FBgn0039199	1139	-6.70226	2.83e-06	8.5e-06
novel.12006	555	-5.29353	0.00184762	0.00374199
FBgn0040352	915	-3.28418	3.48e-11	1.79e-10
FBgn0034176	1547	-1.52282	1.2e-10	5.92e-10
FBgn0000547	5789	1.25489	1e-08	4.04e-08
novel.7632	1044	-7.56029	6.91e-09	2.83e-08
FBgn0039077	1068	-9.93657	8.35e-68	1.11e-65
FBgn0000064	1918	-1.07341	4.92e-08	1.84e-07
FBgn0265509	801	-5.99149	0.00012442	0.000301129
FBgn0265625	2491	-8.08875	0.000603623	0.00132873
FBgn0033235	1935	-3.07972	7.49e-55	4.47e-53
FBgn0260967	773	-9.83876	4.3e-19	3.82e-18
FBgn0267453	1448	-9.0759	3.36e-13	2.04e-12
FBgn0051406	636	-9.32878	2.84e-30	4.3e-29
FBgn0034315	1601	-1.28961	5.9e-07	1.93e-06
FBgn0243516	3362	-2.37938	1.06e-15	7.68e-15
FBgn0040718	350	4.0928	6.85e-08	2.52e-07
FBgn0030608	2149	1.40149	1.63e-09	7.13e-09
FBgn0037924	4268	-3.74458	1.79e-26	2.31e-25
FBgn0283508	2338	-4.05843	2.04e-07	7.07e-07
novel.16459	1124	-1.72961	3.46e-06	1.03e-05
FBgn0264262	1047	-7.15165	4.1e-07	1.37e-06
novel.10000	531	4.28663	1.72e-05	4.68e-05
FBgn0036075	1256	-8.90825	2.83e-54	1.62e-52
FBgn0038180	2122	3.90681	4.33e-07	1.44e-06
FBgn0028567	653	-9.90762	3.15e-58	2.34e-56
FBgn0036921	1539	1.29729	3.32e-07	1.12e-06
FBgn0042133	1168	-8.36783	1.17e-39	2.94e-38
FBgn0265728	1316	-8.74763	2.16e-12	1.23e-11
novel.16433	1019	-6.11412	1.33e-13	8.29e-13
FBgn0032495	1574	-5.65563	1.14e-09	5.07e-09
FBgn0031292	6063	-10.1798	9.99e-58	7.15e-56
FBgn0262598	2525	-3.12104	8.74e-15	5.91e-14
FBgn0039594	3431	-1.67916	0.000110159	0.000268647
FBgn0037069	522	-8.66496	2.22e-12	1.26e-11
FBgn0036895	3746	-8.76347	2.25e-35	4.43e-34
FBgn0037601	2060	1.2701	0.0288409	0.047079
FBgn0033863	2418	-11.1789	9.11e-08	3.3e-07
FBgn0261349	1558	-6.92263	4.31e-68	5.84e-66
novel.9490	674	-4.90763	0.0119358	0.0209561
FBgn0051851	1014	-9.05654	1.07e-23	1.23e-22
FBgn0039059	810	-8.4675	4.39e-20	4.14e-19
FBgn0004956	2443	-6.25568	2.29e-32	3.87e-31
FBgn0267326	1964	-10.043	4.92e-10	2.26e-09
FBgn0031772	589	-3.85616	1.69e-41	4.68e-40
FBgn0034411	1589	-2.04652	1.09e-08	4.39e-08
FBgn0085468	390	-1.30889	3.26e-06	9.74e-06
FBgn0266738	261	1.84663	8.71e-05	0.000215507
FBgn0265726	4347	-5.24528	9.28e-49	3.74e-47
FBgn0034070	6122	1.0253	0.0300114	0.0488358
novel.9885	445	-2.18686	0.00284562	0.00557661
FBgn0020377	2206	-9.12492	8.49e-13	4.97e-12
FBgn0086362	1465	-2.43669	1.4e-17	1.14e-16
FBgn0259952	456	-7.77028	2.23e-06	6.8e-06
FBgn0032783	1706	1.142	0.000831331	0.00179189
FBgn0034489	1625	-4.34747	1.29e-10	6.34e-10
FBgn0265834	629	-10.4743	1.52e-17	1.24e-16
FBgn0035109	1337	-2.15415	6.72e-10	3.05e-09
FBgn0053548	1705	1.1305	0.00515832	0.00968836
FBgn0046698	1286	-9.44436	1.32e-32	2.25e-31
FBgn0032514	1972	1.04838	0.000290844	0.000668462
FBgn0261508	255	7.60935	2.31e-12	1.31e-11
FBgn0262842	432	-8.2241	1.29e-25	1.61e-24
FBgn0051882	834	-8.97916	9.46e-43	2.78e-41
FBgn0032192	1562	1.58145	2.7e-05	7.15e-05
FBgn0032533	557	-6.89015	1.88e-27	2.51e-26
novel.9207	512	-6.12855	1.67e-05	4.54e-05
FBgn0031052	6648	-2.26029	2.53e-08	9.74e-08
FBgn0004581	4144	-2.12205	8.24e-08	3e-07
FBgn0265885	588	-7.79179	3.42e-10	1.6e-09
FBgn0259991	2158	1.71943	2.21e-05	5.9e-05
FBgn0031277	483	-8.83104	1.27e-38	3.04e-37
FBgn0029657	1243	-5.31741	3.7e-31	5.88e-30
FBgn0264090	5194	1.09693	2.24e-05	5.98e-05
FBgn0263236	2981	-1.62298	3.15e-08	1.2e-07
FBgn0050094	675	-3.20192	1.12e-22	1.23e-21
FBgn0036600	646	-6.5733	1.89e-06	5.8e-06
FBgn0264825	939	-6.64448	2.53e-07	8.65e-07
FBgn0039911	2374	2.08577	7.12e-06	2.03e-05
FBgn0265638	1105	-5.14298	0.00190617	0.00385039
FBgn0265720	436	-4.73541	0.0121925	0.0213706
novel.3443	470	-4.55063	6.46e-05	0.0001625
FBgn0052833	1062	1.54996	5.92e-05	0.000149942
FBgn0260446	4922	-4.35314	1.04e-15	7.55e-15
novel.2452	533	-6.50735	8.96e-06	2.52e-05
novel.6764	1785	7.11402	1.86e-17	1.51e-16
FBgn0001229	987	3.33375	3.56e-10	1.66e-09
novel.6590	657	-6.73483	2.2e-06	6.7e-06
FBgn0037716	3040	-2.22799	2.44e-09	1.05e-08
FBgn0027287	3514	1.20982	5.87e-05	0.00014861
FBgn0262541	554	2.39394	1.4e-05	3.84e-05
FBgn0032001	714	-1.06673	5.74e-07	1.88e-06
FBgn0000276	339	1.79519	0.00135999	0.00282058
FBgn0033741	2949	1.09163	7.69e-05	0.000191234
FBgn0039218	405	1.11563	6.29e-05	0.000158349
FBgn0052846	1354	-10.4725	1.66e-35	3.28e-34
FBgn0266036	2573	-8.52095	1.23e-11	6.53e-11
FBgn0265269	795	-9.16617	3.9e-08	1.47e-07
FBgn0051454	1736	2.86042	0.000142639	0.000342263
FBgn0035861	1624	-4.18439	2.69e-18	2.28e-17
FBgn0263664	528	-9.65947	2.97e-15	2.08e-14
FBgn0041103	948	-4.87971	2.61e-26	3.34e-25
FBgn0063494	751	1.40887	1.03e-05	2.88e-05
FBgn0262537	549	5.59164	1.1e-08	4.42e-08
novel.11772	6789	8.21119	9.99e-06	2.8e-05
FBgn0035431	947	-2.57075	2.45e-23	2.77e-22
FBgn0031849	1808	-5.8883	2.72e-61	2.44e-59
FBgn0036567	1533	-3.04591	6.26e-06	1.81e-05
FBgn0030563	907	-3.63414	3.77e-15	2.62e-14
novel.4707	777	-6.37138	4.37e-05	0.000112611
FBgn0265429	946	-5.86341	8.68e-23	9.6e-22
FBgn0039350	1672	-1.29987	1e-07	3.61e-07
FBgn0039797	1843	-9.44027	1.46e-44	4.75e-43
FBgn0037485	1894	-4.96924	1.2e-06	3.77e-06
FBgn0051907	1470	-9.34702	3.07e-31	4.93e-30
FBgn0030004	2683	-5.44262	5.63e-44	1.77e-42
FBgn0026259	4104	-1.57226	6.36e-09	2.62e-08
novel.7274	1266	-6.44178	1.18e-06	3.71e-06
FBgn0051413	1782	1.53801	2.72e-06	8.18e-06
FBgn0033848	2129	-10.5572	1.42e-10	6.92e-10
FBgn0033542	2003	-9.58004	7.11e-11	3.56e-10
FBgn0034601	821	-8.57768	1.02e-21	1.05e-20
FBgn0267618	1549	-7.99902	5.25e-10	2.41e-09
FBgn0039214	13281	-2.13993	1.41e-09	6.23e-09
FBgn0034435	3176	-8.18604	1.96e-72	3.6e-70
novel.3398	463	4.66213	0.0146858	0.025367
FBgn0261523	765	-10.3298	1.22e-16	9.32e-16
FBgn0028562	1608	1.87865	0.00306112	0.00596704
FBgn0027504	3999	-1.66309	1.37e-07	4.85e-07
FBgn0264260	411	-10.5734	7.23e-18	6e-17
novel.16285	2145	1.97228	0.00567235	0.0105838
FBgn0085339	785	-3.62357	3.95e-19	3.51e-18
FBgn0250839	1682	-8.3987	2.27e-22	2.44e-21
FBgn0015011	1896	2.33386	5.24e-11	2.66e-10
FBgn0261801	3868	4.47009	3.65e-23	4.1e-22
FBgn0025643	2928	-2.5317	0.0026657	0.00525736
FBgn0034394	2044	1.1385	4.99e-05	0.000127472
FBgn0038123	1106	-10.5202	1.86e-48	7.34e-47
FBgn0035949	593	2.17431	0.00645766	0.0119128
FBgn0264948	428	-9.0185	5.19e-13	3.1e-12
FBgn0031969	2924	3.0715	5.12e-39	1.25e-37
FBgn0265418	417	-3.87249	2.19e-05	5.84e-05
FBgn0053542	2221	2.07344	1.05e-06	3.35e-06
novel.4131	635	-7.32609	3.35e-08	1.27e-07
FBgn0042094	1171	-3.40315	3.88e-44	1.23e-42
FBgn0016054	2058	-2.77496	4.13e-16	3.06e-15
FBgn0029922	7289	-3.91646	1.11e-10	5.49e-10
FBgn0004516	3362	-2.99645	0.0184303	0.0312525
novel.9877	810	-7.22176	6.6e-08	2.43e-07
FBgn0050487	728	-9.71896	2.34e-72	4.24e-70
FBgn0035238	1355	-2.63221	1.79e-19	1.62e-18
FBgn0051642	1950	1.64641	0.00970569	0.0173714
FBgn0260799	2685	-1.25288	9.97e-06	2.79e-05
FBgn0039560	3677	-1.1267	1.31e-05	3.6e-05
FBgn0051807	584	-6.2829	8.55e-44	2.67e-42
FBgn0286914	810	-1.40329	0.0145263	0.0251138
FBgn0266155	574	-7.81026	1.27e-09	5.64e-09
novel.6908	386	-6.9592	1.77e-07	6.19e-07
novel.9224	1669	-1.04868	0.024248	0.0402761
FBgn0265450	3575	-7.67228	1.29e-07	4.58e-07
FBgn0265296	7274	-6.07458	3.86e-10	1.79e-09
FBgn0052945	706	-8.46798	1.82e-29	2.65e-28
FBgn0267079	942	2.87966	1.8e-11	9.47e-11
FBgn0032685	5000	-5.3329	5.25e-35	1.02e-33
FBgn0051806	631	-9.9134	3.43e-12	1.92e-11
FBgn0010438	575	2.68871	1.03e-14	6.94e-14
FBgn0260634	8889	-2.97016	5.26e-12	2.89e-11
FBgn0030725	2006	-8.10818	5.91e-56	3.72e-54
FBgn0052814	1664	1.98256	0.000492845	0.00109875
FBgn0052438	3292	-3.56144	3e-21	3.03e-20
FBgn0036706	843	-8.33669	3.03e-54	1.72e-52
FBgn0029529	499	1.06001	0.000929496	0.00198598
FBgn0003388	2387	-1.05153	0.00368366	0.00708954
FBgn0022987	3885	1.3621	1.89e-09	8.19e-09
FBgn0287185	1722	-4.30156	0.00469394	0.00887199
novel.661	626	-6.89675	5.76e-07	1.88e-06
FBgn0267058	752	-6.04948	2.73e-10	1.29e-09
FBgn0039017	1757	-3.0586	1.82e-22	1.96e-21
FBgn0010583	3686	-1.22991	0.000278286	0.000641275
FBgn0260468	1180	-1.29164	1.5e-07	5.3e-07
novel.6935	301	-6.35831	1.24e-05	3.44e-05
FBgn0266242	555	-7.08058	2.28e-08	8.82e-08
FBgn0034419	1589	-1.49162	1.63e-09	7.13e-09
FBgn0265646	556	-4.87444	0.00432764	0.0082291
FBgn0261534	696	1.15633	0.000814957	0.00175875
FBgn0026384	1140	6.93389	6.86e-07	2.22e-06
FBgn0051230	416	-9.18277	1.07e-40	2.84e-39
FBgn0034863	695	-8.52979	5.99e-36	1.22e-34
FBgn0083942	2506	-10.7017	1.06e-17	8.71e-17
FBgn0033978	1761	-2.63106	3.3e-15	2.31e-14
FBgn0040097	779	1.06099	0.00793191	0.0144224
FBgn0038690	1278	-9.20836	5.63e-47	2.08e-45
FBgn0031608	1821	-2.90767	1.04e-17	8.59e-17
novel.2572	610	-7.20306	2.3e-07	7.91e-07
novel.12440	760	-5.63037	3.21e-09	1.36e-08
FBgn0085198	625	-10.1649	7.68e-17	5.98e-16
novel.6642	1315	-8.1679	3.26e-18	2.75e-17
FBgn0265300	901	-4.97662	3.12e-05	8.19e-05
novel.2759	2132	-8.27944	3.4e-11	1.75e-10
FBgn0036350	824	-9.29168	8.62e-14	5.44e-13
FBgn0030780	1703	-9.37721	2.13e-08	8.29e-08
FBgn0267634	459	-7.73213	5.89e-09	2.43e-08
FBgn0030555	2894	1.07274	7.96e-06	2.26e-05
FBgn0034505	695	-9.11155	3.56e-27	4.71e-26
FBgn0052625	595	1.61096	0.000104671	0.00025647
FBgn0030290	746	-8.45573	3.35e-67	4.31e-65
FBgn0032139	971	2.24854	1.43e-13	8.88e-13
FBgn0031484	1219	-1.33339	7.27e-07	2.35e-06
FBgn0004132	704	1.20659	0.000346815	0.00078948
FBgn0000422	1983	-1.79515	1.29e-12	7.47e-12
FBgn0085233	467	-11.3953	5.45e-21	5.41e-20
FBgn0025692	1038	1.19468	0.000595657	0.00131234
FBgn0029726	531	-10.5555	9.06e-18	7.49e-17
FBgn0001280	674	-2.47965	5.65e-34	1.03e-32
FBgn0085241	316	-4.75234	0.00765988	0.0139696
FBgn0031869	5513	1.44335	3.22e-12	1.8e-11
FBgn0025334	942	1.89386	0.000693655	0.00151123
FBgn0035164	912	-2.98568	1.05e-39	2.63e-38
novel.7528	532	-6.39848	4.85e-06	1.42e-05
FBgn0267438	397	-5.92478	5.77e-05	0.000146453
FBgn0014868	1513	1.02227	0.00128733	0.00268403
FBgn0032076	1628	-2.02971	7.26e-07	2.34e-06
novel.122	2368	4.26083	1.01e-10	4.99e-10
novel.4190	1019	-6.63362	1.13e-06	3.56e-06
FBgn0038092	1728	-4.6945	1.03e-05	2.89e-05
FBgn0033551	1520	-2.43622	5.92e-19	5.21e-18
FBgn0038613	2728	4.63776	0.0016172	0.00331187
FBgn0030001	2452	-2.6571	0.00401706	0.00767083
FBgn0029154	4198	-11.1465	1.74e-37	3.86e-36
FBgn0267136	1815	-8.30206	3.42e-10	1.6e-09
FBgn0061469	3674	-2.90907	1.7e-18	1.46e-17
FBgn0037003	1950	1.10676	0.0118502	0.0208328
FBgn0004901	2104	1.13273	2.88e-07	9.78e-07
FBgn0014863	2385	1.03669	0.00175278	0.00356674
FBgn0033362	2364	-3.87762	7.34e-06	2.09e-05
FBgn0050278	1033	-9.20039	8.76e-05	0.000216735
FBgn0085430	10634	-1.31225	0.00349973	0.00676363
FBgn0263109	7712	-5.70686	0.000188979	0.000446282
novel.4589	1088	2.54047	0.000203738	0.000479081
FBgn0010043	756	1.71602	0.00983502	0.0175832
FBgn0261283	3816	1.11092	4.54e-06	1.33e-05
FBgn0036020	1394	-2.50658	8.12e-17	6.3e-16
novel.7626	658	-10.1885	1.82e-16	1.38e-15
FBgn0033893	477	-8.0186	3.81e-58	2.82e-56
novel.8331	655	-6.26261	4.48e-05	0.000115288
FBgn0053814	493	-4.41402	3.56e-07	1.19e-06
FBgn0034197	1306	3.49672	0.0115583	0.0203745
novel.6030	380	-6.7462	2.15e-06	6.55e-06
FBgn0036707	1653	-6.45209	2.98e-06	8.93e-06
FBgn0262487	1000	-9.62224	1.6e-30	2.46e-29
FBgn0285938	2060	-7.81691	2.68e-09	1.14e-08
FBgn0267730	2039	-3.38587	1.27e-07	4.53e-07
FBgn0025781	2615	-1.00369	0.00206033	0.00413475
FBgn0003090	4417	1.41	1.33e-05	3.67e-05
FBgn0050393	1216	-10.6191	2.56e-51	1.21e-49
FBgn0264891	404	-6.55651	1.81e-06	5.59e-06
FBgn0036814	7793	-2.62691	1.47e-11	7.78e-11
FBgn0032590	2668	-9.18	1.32e-33	2.37e-32
FBgn0032464	2445	-8.68916	5.53e-26	7e-25
FBgn0031260	1736	1.31016	0.000113758	0.000276888
novel.2648	1868	6.16944	2.3e-11	1.19e-10
FBgn0043796	2018	-1.20314	1.46e-06	4.55e-06
novel.2598	417	-7.06796	2.22e-07	7.65e-07
FBgn0260780	5124	-3.90264	1.1e-15	7.96e-15
FBgn0033323	1865	-10.9439	2.02e-37	4.47e-36
FBgn0032810	849	1.26199	0.00985656	0.0176128
FBgn0264553	427	2.91132	3.31e-09	1.4e-08
FBgn0030195	1255	-7.09274	1.75e-44	5.71e-43
FBgn0250821	1014	-9.41478	5.88e-40	1.5e-38
FBgn0035954	1671	-7.72275	6.96e-10	3.15e-09
FBgn0036569	2868	2.34882	1.58e-12	9.07e-12
FBgn0050259	1771	2.74009	4.77e-17	3.76e-16
FBgn0052719	1707	-3.08778	3.3e-16	2.45e-15
novel.14334	455	-9.50219	1.33e-14	8.88e-14
FBgn0039914	2705	1.1087	0.000756846	0.00164058
FBgn0050430	426	-8.84284	1.94e-05	5.24e-05
novel.16525	474	-4.13122	9.07e-05	0.000223862
FBgn0011741	1338	1.53699	3.27e-08	1.24e-07
novel.14471	688	-4.97021	0.000485345	0.00108244
FBgn0035903	3439	2.00194	1.81e-05	4.9e-05
novel.16324	335	-7.11218	9.62e-08	3.48e-07
FBgn0041630	2113	1.66496	8.42e-08	3.07e-07
FBgn0030313	880	-9.22844	5.2e-71	8.48e-69
novel.12178	608	6.32023	1.73e-08	6.81e-08
FBgn0051785	1487	-1.86784	0.00548429	0.0102525
FBgn0264943	571	-10.7625	9.67e-19	8.42e-18
FBgn0262170	406	2.6904	2.28e-11	1.18e-10
FBgn0035640	818	-2.83767	9.18e-21	9.03e-20
FBgn0037042	824	-1.75364	0.000349424	0.000795008
FBgn0023000	2515	1.12968	5.02e-05	0.000128209
FBgn0032723	6149	-2.46165	2.33e-09	1e-08
FBgn0030455	1390	-3.57334	6.8e-15	4.65e-14
FBgn0054056	1303	1.19729	1.29e-05	3.57e-05
FBgn0011770	996	1.3898	7.41e-06	2.11e-05
FBgn0050015	5289	-2.91041	2.32e-18	1.97e-17
novel.16098	1298	-7.69465	1.82e-12	1.04e-11
FBgn0037175	663	-4.36941	0.00782392	0.0142393
FBgn0263130	1254	-9.95201	2.89e-15	2.03e-14
FBgn0260749	3415	-1.46058	7.94e-06	2.25e-05
novel.14638	300	-6.51622	4.81e-06	1.41e-05
FBgn0039494	1324	1.04821	0.00516214	0.00969346
novel.12350	1265	-8.60505	5.14e-11	2.61e-10
FBgn0039379	1032	-1.42154	3.83e-07	1.28e-06
FBgn0032577	611	-8.75591	1.02e-05	2.85e-05
FBgn0263329	491	-8.40646	1.47e-14	9.74e-14
FBgn0035383	2352	1.07203	3.5e-05	9.13e-05
FBgn0028646	2823	1.25217	0.000271436	0.000627048
FBgn0037456	1398	-10.1948	3.18e-49	1.33e-47
FBgn0039425	1922	-8.97014	2.48e-19	2.24e-18
FBgn0035799	3512	-6.40989	2.81e-44	9.05e-43
FBgn0031765	1821	-2.20191	0.0193566	0.0327037
FBgn0034965	1690	1.80117	0.00835081	0.015117
FBgn0265452	913	-4.69229	0.000125962	0.000304488
FBgn0058160	1597	1.37343	6.53e-08	2.41e-07
novel.5014	888	-8.88423	7.01e-13	4.14e-12
FBgn0035244	2413	-1.33425	5.25e-08	1.96e-07
FBgn0037420	679	-5.86708	8.01e-05	0.000198933
FBgn0260481	1835	-6.4649	3.84e-74	8.15e-72
novel.13360	459	-6.71449	7.53e-07	2.43e-06
FBgn0267816	407	-9.05656	4.2e-13	2.53e-12
novel.10174	697	-6.57092	2.56e-06	7.74e-06
FBgn0032914	533	-4.4783	0.00447997	0.0084867
FBgn0263982	803	-5.95539	4.7e-10	2.17e-09
FBgn0039296	1831	1.53326	1.15e-06	3.64e-06
FBgn0039052	1291	-4.60684	6.07e-07	1.98e-06
FBgn0052298	1205	-10.621	1.84e-58	1.4e-56
FBgn0037317	1260	-1.57727	6.66e-08	2.45e-07
FBgn0026438	3208	-3.69259	1.39e-05	3.82e-05
FBgn0264877	999	-6.19263	3.15e-19	2.82e-18
FBgn0259171	6724	1.3769	0.000361185	0.000820282
FBgn0261704	4064	-2.5086	2.63e-09	1.13e-08
novel.109	2374	-3.55074	3.59e-36	7.4e-35
FBgn0287213	703	-8.17823	1.58e-09	6.93e-09
FBgn0034716	2794	-2.19941	0.00253643	0.00502245
novel.13928	1560	2.43611	0.000543558	0.00120464
FBgn0033954	1177	-8.59684	6e-16	4.41e-15
FBgn0027358	1586	-2.60094	2.62e-21	2.65e-20
FBgn0266306	316	-5.16014	0.0014654	0.00302387
novel.4193	888	3.54375	6.32e-06	1.82e-05
FBgn0033174	1805	-6.66989	3.46e-99	3.8e-96
FBgn0001323	3909	-1.32626	0.0183623	0.0311522
FBgn0031127	571	-8.27288	1.34e-22	1.46e-21
FBgn0266066	1154	-5.13032	2.22e-07	7.66e-07
FBgn0286507	1328	-10.145	1.88e-64	2.01e-62
FBgn0031309	999	-1.06083	1.32e-05	3.65e-05
FBgn0265627	4193	-8.40129	4.33e-05	0.000111559
FBgn0034867	509	3.33701	1.59e-18	1.37e-17
FBgn0051960	590	-9.64545	4.59e-48	1.79e-46
FBgn0267366	1097	-10.3429	4.5e-36	9.24e-35
FBgn0033526	2481	-2.24595	4.42e-09	1.85e-08
FBgn0034087	5896	-1.34493	0.000106633	0.000260793
FBgn0041775	3591	-1.88502	1.53e-10	7.44e-10
FBgn0039308	1496	3.63057	1.51e-23	1.73e-22
novel.520	354	-5.15238	0.00374048	0.00719024
FBgn0039449	2101	-3.06897	6.32e-18	5.26e-17
FBgn0038568	771	-5.40492	5.31e-08	1.97e-07
FBgn0053218	611	-8.6696	3.83e-40	9.85e-39
FBgn0052232	3330	-10.646	4.88e-22	5.12e-21
FBgn0039152	6731	-8.16282	4.51e-34	8.26e-33
FBgn0053287	3434	-10.0694	2.16e-41	5.97e-40
FBgn0036489	1343	1.36768	0.00160516	0.00328952
FBgn0051174	721	-8.14201	7.16e-33	1.24e-31
FBgn0267990	367	-7.80164	2.45e-09	1.05e-08
FBgn0265301	801	1.36064	0.00394455	0.00754628
FBgn0264308	6433	-3.06165	1.19e-09	5.27e-09
FBgn0033756	1535	1.58818	0.0125791	0.0219826
FBgn0026573	4341	-1.26872	0.000149052	0.000356679
FBgn0265425	503	-2.68475	1.57e-16	1.2e-15
FBgn0039852	3681	-2.20849	0.00380457	0.00729752
FBgn0035741	2069	-5.36326	2e-09	8.65e-09
novel.13497	761	-2.50742	0.0116087	0.0204511
FBgn0267149	669	-9.03205	6.45e-13	3.82e-12
FBgn0032448	898	-9.14965	6.41e-78	1.59e-75
FBgn0051437	852	-5.6015	1.78e-06	5.49e-06
novel.15539	681	-5.48032	0.000111345	0.000271314
novel.5505	389	-5.9327	1.78e-09	7.76e-09
FBgn0051950	536	-2.34943	1.82e-28	2.53e-27
FBgn0000411	2273	-7.95018	4.62e-20	4.35e-19
FBgn0052391	698	-6.96067	1.41e-13	8.76e-13
FBgn0031774	1361	-4.21147	4.07e-79	1.1e-76
FBgn0039020	1099	-1.37942	2e-09	8.67e-09
FBgn0085318	534	-9.81477	2.99e-15	2.09e-14
FBgn0266358	367	-7.11218	9.62e-08	3.48e-07
FBgn0035468	1470	-2.60869	0.00705848	0.0129465
FBgn0050044	1247	-4.90835	1.29e-21	1.33e-20
FBgn0000723	3487	2.26936	3.49e-20	3.31e-19
FBgn0052405	642	-5.67135	0.000197989	0.000466183
FBgn0038071	2464	1.35546	4.03e-05	0.0001044
FBgn0250822	584	-8.30511	9.91e-54	5.45e-52
FBgn0039886	1816	1.49867	1.92e-10	9.25e-10
FBgn0039124	1059	-5.13736	1.06e-49	4.62e-48
FBgn0032364	2227	-9.56019	2.44e-34	4.52e-33
FBgn0030566	1012	-3.30354	1.4e-17	1.14e-16
FBgn0031142	2140	-4.74665	1.57e-31	2.57e-30
FBgn0030936	1372	-8.40065	4.91e-71	8.16e-69
FBgn0040993	665	2.62253	4.48e-06	1.32e-05
FBgn0039727	11462	-2.65747	1.85e-11	9.72e-11
FBgn0040684	471	-8.14899	3.68e-36	7.6e-35
FBgn0260480	1175	-10.2385	5.01e-43	1.5e-41
FBgn0051358	2712	-9.49662	2.21e-09	9.51e-09
FBgn0034745	3781	-8.75482	9.16e-31	1.43e-29
FBgn0038445	1644	-9.59934	1.06e-06	3.35e-06
FBgn0033968	777	-5.88123	6.24e-05	0.000157271
FBgn0050281	1007	3.15033	9.58e-11	4.74e-10
FBgn0039932	3690	2.43773	4.19e-17	3.32e-16
FBgn0286511	4693	1.56142	6.29e-06	1.81e-05
FBgn0261245	2271	2.95688	2.29e-05	6.12e-05
novel.10285	955	-5.99894	3.25e-05	8.52e-05
novel.3687	942	3.34801	8.58e-07	2.75e-06
FBgn0040291	506	-7.79799	5.98e-42	1.7e-40
FBgn0267656	646	1.3312	0.00537557	0.0100696
novel.16244	998	-6.44822	1.39e-06	4.33e-06
FBgn0265688	766	-7.57034	1.22e-08	4.87e-08
FBgn0261267	421	-8.98498	4e-42	1.14e-40
FBgn0051682	1108	-10.9147	1.36e-44	4.45e-43
FBgn0036563	1149	-4.61499	2.51e-13	1.54e-12
FBgn0035309	1389	1.89667	1.7e-07	5.93e-07
FBgn0050384	2302	-9.5597	1.99e-36	4.14e-35
FBgn0039154	712	1.53617	0.000631882	0.00138573
FBgn0266800	729	1.17512	0.00225061	0.0044895
FBgn0036143	568	2.29717	0.000149135	0.000356831
FBgn0051908	2033	-1.65838	6.6e-14	4.2e-13
FBgn0261837	1824	1.30793	3.63e-05	9.45e-05
FBgn0085428	4901	2.98048	2.3e-05	6.14e-05
FBgn0011606	4321	-4.28557	4.19e-28	5.73e-27
FBgn0036609	706	-9.31471	1.81e-42	5.27e-41
novel.16362	916	-6.8927	1.53e-13	9.47e-13
FBgn0035196	1083	-8.89137	1.23e-35	2.45e-34
FBgn0053470	928	-2.27368	0.00667333	0.0122849
FBgn0032651	1068	-3.85179	2.85e-17	2.29e-16
novel.13982	1659	-7.57924	2.93e-09	1.25e-08
novel.11822	577	1.90567	0.00117541	0.00246623
novel.16246	902	-8.19221	2.96e-14	1.93e-13
FBgn0031631	2387	-2.34808	3.52e-07	1.18e-06
FBgn0039461	859	-3.52401	2.89e-31	4.66e-30
novel.6644	1305	-1.1633	0.0138485	0.0240363
FBgn0034898	1139	-7.89996	4.15e-21	4.15e-20
FBgn0053664	623	-12.8771	1.47e-25	1.83e-24
FBgn0002939	1727	1.66673	0.00819406	0.0148622
FBgn0027599	1757	-2.11821	3.38e-15	2.36e-14
FBgn0036059	1992	-1.95952	7.88e-14	4.99e-13
FBgn0259710	640	-5.35138	8.88e-30	1.31e-28
FBgn0031602	6283	1.17564	0.00292896	0.00572591
FBgn0033906	780	1.51477	3.05e-08	1.16e-07
FBgn0053835	493	-3.18762	2.08e-08	8.08e-08
novel.16592	1058	4.3094	3.54e-38	8.23e-37
novel.15123	1020	-7.23779	1.46e-08	5.8e-08
FBgn0051780	1483	-8.87385	5.46e-13	3.25e-12
FBgn0050072	1648	-3.62454	2.09e-14	1.38e-13
FBgn0001218	3063	1.46308	0.000210906	0.000494285
FBgn0035143	1422	-9.6604	3.16e-38	7.36e-37
FBgn0069242	946	1.54546	1.97e-07	6.84e-07
FBgn0039635	1317	-1.65274	3.27e-17	2.62e-16
FBgn0250824	2164	-5.33563	3.52e-24	4.12e-23
novel.103	2136	3.34584	1.86e-06	5.72e-06
FBgn0261976	831	2.05201	1.57e-08	6.21e-08
novel.4433	381	-4.20465	0.00016212	0.000386167
FBgn0023496	1626	-6.81243	1.56e-07	5.48e-07
FBgn0263219	7762	1.44945	8.96e-05	0.000221434
FBgn0039576	503	-9.07697	3.21e-06	9.58e-06
FBgn0264988	245	2.6714	3.75e-06	1.11e-05
FBgn0286788	3152	1.96268	3.43e-05	8.97e-05
FBgn0032513	2063	-3.57693	1.87e-34	3.49e-33
novel.16363	567	-8.88707	1.09e-12	6.31e-12
novel.7581	922	3.03608	0.000256223	0.000593539
FBgn0086913	2411	-3.38143	0.00798288	0.0145106
FBgn0053526	3816	1.15937	2.15e-06	6.55e-06
FBgn0038390	2693	1.34107	0.0011156	0.0023511
novel.16248	1491	-8.04119	3.81e-09	1.6e-08
FBgn0046294	766	-17.3429	2.16e-44	6.97e-43
FBgn0037454	1363	-9.89269	6.02e-06	1.74e-05
FBgn0030483	1025	-7.65331	7.78e-12	4.21e-11
FBgn0270925	3335	-9.05049	1.59e-11	8.39e-11
novel.5017	450	-5.83883	0.000126735	0.000306146
FBgn0267945	555	-8.12154	2.14e-10	1.02e-09
novel.9437	475	-6.83661	1.91e-06	5.85e-06
novel.9142	609	-4.40771	2.9e-06	8.72e-06
FBgn0039872	2111	-7.32176	1.54e-08	6.1e-08
novel.13846	1391	-10.9162	5e-19	4.43e-18
FBgn0040505	8810	1.12999	0.000294762	0.00067685
FBgn0266799	319	-4.88099	0.00431624	0.00821009
FBgn0263916	2082	1.06507	0.00562651	0.0105061
novel.6703	1123	-8.2405	1.75e-10	8.46e-10
FBgn0086356	2353	-1.28643	0.00158729	0.00325404
FBgn0036482	3277	-7.66367	9.43e-60	7.61e-58
FBgn0031549	2543	-1.78282	1e-06	3.19e-06
novel.794	2844	7.34782	2e-08	7.81e-08
FBgn0040392	952	1.81881	0.00260288	0.00514499
FBgn0036168	1958	-1.92663	2.76e-05	7.3e-05
FBgn0267660	2408	-6.7565	9.94e-07	3.16e-06
novel.16064	786	-7.53202	8.54e-09	3.46e-08
FBgn0263648	572	-11.4177	1.05e-20	1.03e-19
FBgn0003371	3310	-1.23854	1.27e-05	3.5e-05
FBgn0034210	1645	-2.07155	1.4e-12	8.05e-12
FBgn0029961	1845	-4.76656	0.00819723	0.0148662
FBgn0052380	2591	-1.95934	5.82e-17	4.56e-16
FBgn0034661	1510	-4.35081	0.000774351	0.00167646
FBgn0002521	2352	-2.03114	1.42e-07	5.04e-07
FBgn0026713	3625	1.02067	8.08e-05	0.000200646
novel.10977	574	3.68726	3e-24	3.53e-23
FBgn0263325	731	-9.1858	6.54e-14	4.17e-13
FBgn0039395	1495	-8.77198	1.78e-30	2.73e-29
novel.9288	256	-7.68068	3.21e-09	1.36e-08
novel.8747	496	-7.68157	2.86e-09	1.22e-08
FBgn0083949	7550	-3.50239	4.5e-06	1.32e-05
FBgn0038959	943	6.05568	4.04e-06	1.19e-05
FBgn0250848	1872	-1.42153	1.58e-19	1.44e-18
FBgn0050197	481	-1.17809	0.00052561	0.00116736
FBgn0038773	2188	-5.83139	5.43e-35	1.05e-33
FBgn0266980	530	-7.81795	1.29e-09	5.71e-09
FBgn0035429	1812	-3.45367	0.00826005	0.0149674
FBgn0002948	2339	2.03071	3.74e-10	1.74e-09
FBgn0040989	590	-7.75983	2.61e-06	7.89e-06
FBgn0033017	1241	-1.15013	2.98e-05	7.85e-05
FBgn0051619	5180	-3.39799	6.27e-05	0.00015792
FBgn0050339	1023	1.13103	0.0047313	0.0089378
FBgn0032090	1095	-8.73587	8.12e-06	2.3e-05
FBgn0030222	2914	1.11351	0.00271224	0.0053372
FBgn0004854	3102	-6.01264	2.72e-28	3.76e-27
FBgn0038694	974	-9.87683	1.1e-39	2.77e-38
FBgn0032117	1478	-5.91844	5.93e-63	5.9e-61
FBgn0266239	678	-8.09131	3.14e-10	1.47e-09
FBgn0259818	3470	-2.57749	1.93e-10	9.28e-10
FBgn0029949	1441	-9.2344	5.17e-06	1.51e-05
FBgn0283428	1311	-7.80533	1.08e-09	4.84e-09
novel.4896	470	-5.92796	5.83e-05	0.000147722
FBgn0033520	848	11.3473	6.75e-38	1.54e-36
FBgn0262947	2910	1.58294	0.000227135	0.000530133
FBgn0266898	339	-6.1508	2.53e-05	6.7e-05
FBgn0050350	1365	-9.62352	1.35e-06	4.24e-06
FBgn0032407	2041	1.12021	0.000133679	0.000322036
FBgn0031980	458	1.61863	2.63e-07	8.98e-07
FBgn0051323	3422	1.68657	3.18e-07	1.07e-06
FBgn0038771	1009	-2.595	4.57e-31	7.24e-30
FBgn0039246	1748	-9.00036	9.87e-10	4.42e-09
FBgn0036438	616	-10.7135	5.78e-37	1.25e-35
FBgn0085380	3223	2.05977	0.00175987	0.00357923
FBgn0036330	1065	-1.29633	0.00852164	0.0153993
FBgn0051259	2191	-5.57819	1.88e-06	5.78e-06
FBgn0264358	448	-12.4047	1.15e-24	1.37e-23
FBgn0025469	1120	1.48777	1.16e-05	3.24e-05
FBgn0031970	2128	-2.23202	0.00162503	0.00332522
FBgn0265527	2124	-9.2669	1.01e-13	6.37e-13
FBgn0033547	946	-1.27819	0.000323918	0.000739939
FBgn0036830	1009	-9.25092	5.66e-33	9.92e-32
FBgn0050365	2121	-8.67691	8.24e-07	2.64e-06
FBgn0039518	2842	-10.7016	3.38e-44	1.08e-42
FBgn0003742	1430	-2.17232	3.73e-16	2.77e-15
FBgn0030541	2197	-9.11259	7.65e-13	4.49e-12
FBgn0000964	3492	1.60686	6.21e-07	2.02e-06
FBgn0285992	6457	11.1276	1.16e-19	1.06e-18
novel.9444	1868	-2.36692	3.11e-12	1.74e-11
FBgn0054008	715	-2.23049	5.76e-06	1.67e-05
FBgn0265581	603	1.14309	0.011302	0.0199648
FBgn0028836	1186	-1.48778	5.75e-08	2.13e-07
novel.5244	826	-7.49222	2.43e-08	9.38e-08
FBgn0003889	1841	-10.0914	2.69e-29	3.87e-28
FBgn0032196	1112	-1.21974	6.42e-05	0.000161453
FBgn0037652	1325	1.02893	4.76e-05	0.000122102
novel.12490	3637	1.87362	5.98e-09	2.46e-08
novel.2744	1593	2.96357	0.00352431	0.00680815
FBgn0038325	2665	1.12223	6.79e-08	2.5e-07
FBgn0032402	2408	-1.48116	1.87e-09	8.11e-09
FBgn0265044	587	-5.83545	1.84e-17	1.5e-16
FBgn0026176	877	-6.72097	2.5e-76	5.65e-74
FBgn0028943	488	-9.29329	6.77e-24	7.84e-23
novel.13818	454	-6.0219	5.6e-05	0.000142202
novel.11594	851	-4.92215	2.42e-08	9.35e-08
FBgn0010329	3771	-4.14291	1.22e-18	1.06e-17
novel.1201	645	5.20796	0.000971528	0.00206776
FBgn0267689	1479	-9.48856	9.33e-50	4.06e-48
FBgn0010287	983	-1.5774	4.18e-06	1.23e-05
FBgn0014877	1065	-3.3486	1.65e-36	3.47e-35
FBgn0032660	1643	-4.88001	7.05e-43	2.08e-41
FBgn0028699	1927	1.16954	0.00695183	0.0127602
FBgn0261823	6618	-1.68287	3.08e-06	9.22e-06
novel.13145	998	-8.75039	4.79e-27	6.3e-26
FBgn0040345	1301	-8.07817	4.16e-57	2.85e-55
FBgn0015586	1200	1.70172	2.41e-06	7.31e-06
FBgn0016794	3290	1.23862	1.95e-09	8.44e-09
FBgn0024945	1527	-1.20451	2.15e-08	8.35e-08
FBgn0265548	821	-10.5896	8.33e-18	6.9e-17
FBgn0038455	1103	2.11647	5.65e-14	3.62e-13
FBgn0264351	1147	-7.80114	5.77e-10	2.63e-09
FBgn0003159	4889	-3.56757	3.44e-31	5.5e-30
FBgn0261686	630	-6.89413	1.66e-37	3.7e-36
FBgn0283501	1000	-3.93852	5.24e-07	1.72e-06
FBgn0040905	415	-9.7524	6.37e-49	2.61e-47
FBgn0038073	4030	-3.59046	5.84e-10	2.67e-09
FBgn0038960	2337	-8.41962	1.58e-32	2.7e-31
novel.2551	1377	-5.18155	1.74e-10	8.42e-10
FBgn0265500	508	-7.50648	1.1e-08	4.4e-08
FBgn0267090	785	-6.93228	3.82e-07	1.28e-06
FBgn0034827	2499	-9.52318	1.26e-32	2.17e-31
FBgn0036782	2023	-2.13914	0.000158173	0.000377326
FBgn0064119	3381	-9.46638	9.81e-47	3.55e-45
FBgn0263290	740	-6.48866	1.2e-21	1.24e-20
FBgn0262894	324	-7.45141	3.55e-24	4.15e-23
FBgn0032805	1297	1.99489	1.35e-09	5.94e-09
FBgn0264604	668	4.54851	0.0182737	0.0310288
FBgn0032315	379	-2.36454	0.000156775	0.000374144
novel.1326	378	4.07057	0.0305437	0.0496327
novel.5815	1093	-7.94624	8.38e-10	3.78e-09
FBgn0264722	471	-4.61703	0.00212096	0.00425159
FBgn0259709	1759	1.15041	6.38e-05	0.00016051
FBgn0266165	840	-7.70342	3.63e-09	1.53e-08
FBgn0003423	3510	-1.71183	1.44e-10	7e-10
FBgn0037150	1456	1.12725	0.000221519	0.000518124
novel.6724	903	-8.12638	2.71e-10	1.28e-09
FBgn0037176	849	-7.69065	3.69e-06	1.09e-05
FBgn0032251	1220	-1.33474	5.58e-05	0.000141723
FBgn0051816	509	-8.46354	8.92e-09	3.61e-08
FBgn0030742	1644	-2.92439	4.66e-06	1.37e-05
FBgn0267299	790	-6.30253	1.96e-06	6e-06
FBgn0283480	1762	-2.81903	0.00741477	0.0135577
FBgn0038649	1921	-2.42871	2e-14	1.32e-13
FBgn0034471	531	1.31854	0.0180132	0.0306072
FBgn0031068	1107	-3.70514	6.67e-60	5.46e-58
novel.9367	399	-5.50843	0.000432273	0.000971854
FBgn0030973	2348	-1.0657	5.04e-06	1.47e-05
FBgn0036469	489	-2.43266	6.81e-06	1.95e-05
FBgn0036698	1418	3.27986	2e-08	7.81e-08
FBgn0028895	1496	-1.72407	3.76e-06	1.12e-05
novel.8867	356	2.00058	0.00836826	0.0151454
FBgn0037888	898	-6.64833	2.84e-22	3.04e-21
FBgn0031913	1174	1.396	3.99e-09	1.67e-08
FBgn0264855	4711	1.00663	4.83e-07	1.6e-06
novel.2742	484	-5.01757	0.00326337	0.00633325
novel.2674	404	7.12479	3.72e-08	1.41e-07
FBgn0287612	3704	2.15757	0.00488216	0.00919947
FBgn0038067	1248	2.58669	6.67e-09	2.74e-08
FBgn0031217	1521	1.17454	0.000286436	0.000658676
FBgn0267351	4042	-1.75405	8.93e-06	2.52e-05
FBgn0030157	735	-1.78339	0.00141016	0.00291638
FBgn0037992	1383	-6.67585	6.63e-07	2.15e-06
FBgn0028897	1083	-3.8895	2.98e-31	4.79e-30
FBgn0001216	2543	-7.61395	2e-117	7.06e-114
FBgn0039367	1958	-7.7918	1.74e-32	2.95e-31
FBgn0031986	1404	-7.02307	1.07e-47	4.08e-46
novel.3310	557	-8.41881	2.72e-11	1.41e-10
FBgn0035999	1370	-4.73387	7.57e-50	3.3e-48
FBgn0033232	889	-1.36146	1.17e-08	4.66e-08
FBgn0267720	490	-8.55311	8.73e-12	4.69e-11
FBgn0052865	1357	2.34991	0.0221122	0.0369937
FBgn0039668	3428	-1.81201	2.33e-11	1.21e-10
FBgn0035583	682	-3.79979	3.83e-17	3.05e-16
FBgn0046297	882	-8.2386	1.91e-07	6.63e-07
FBgn0039109	1644	-4.90611	1.27e-72	2.36e-70
FBgn0037375	2408	-7.90551	9.03e-100	1.14e-96
FBgn0050385	1695	-9.19903	2.67e-17	2.15e-16
FBgn0030614	585	-8.72045	8.42e-10	3.79e-09
FBgn0035138	774	-12.0969	2.3e-22	2.47e-21
novel.8123	524	-6.5944	1.63e-06	5.07e-06
FBgn0250831	384	1.82507	8.54e-07	2.74e-06
FBgn0031343	1563	-4.62864	7.02e-61	6.09e-59
FBgn0267987	951	1.25106	1.5e-05	4.1e-05
FBgn0034543	915	-1.42217	7.83e-09	3.18e-08
FBgn0053808	476	-5.65165	0.0001161	0.000282314
FBgn0033285	765	-9.38765	2.59e-20	2.48e-19
FBgn0034191	1030	1.30898	0.000424219	0.000955062
FBgn0267959	499	-4.26305	5.61e-22	5.88e-21
FBgn0038475	2743	1.24542	2.18e-06	6.64e-06
FBgn0264427	822	-10.3104	4.13e-62	3.93e-60
FBgn0033449	1439	-3.51717	1.31e-24	1.57e-23
novel.16617	298	2.04576	0.00531901	0.0099689
FBgn0010421	1118	-1.51821	9e-12	4.84e-11
novel.6812	1750	1.18051	0.0295666	0.048161
FBgn0003731	5713	2.13229	2.19e-14	1.44e-13
FBgn0036832	988	-9.02902	2.21e-29	3.19e-28
FBgn0267764	525	-9.46769	8.74e-15	5.91e-14
FBgn0085190	564	-10.3089	1.07e-10	5.27e-10
FBgn0033369	1339	-11.4263	6.01e-21	5.96e-20
FBgn0030370	1298	-8.99652	5.72e-07	1.87e-06
FBgn0019925	1641	2.08899	4.16e-07	1.38e-06
FBgn0034606	4572	-1.05935	9.68e-05	0.000238026
FBgn0040606	355	-1.2526	0.0060278	0.0111972
FBgn0263327	644	-5.90507	3.52e-20	3.34e-19
FBgn0035876	1051	1.557	6.74e-05	0.000168954
FBgn0030085	723	-3.15752	2.3e-23	2.61e-22
FBgn0040973	407	-8.27093	3.53e-20	3.35e-19
FBgn0029105	3007	-3.61214	7.75e-08	2.83e-07
FBgn0036426	651	-9.7394	1.63e-19	1.48e-18
FBgn0264445	647	-9.07904	9.57e-14	6.03e-13
FBgn0034731	3179	-5.58115	6.66e-05	0.000167148
FBgn0031347	2227	-9.54936	1.69e-11	8.92e-11
novel.2806	613	-7.64875	2.58e-09	1.1e-08
FBgn0038718	1716	-7.07158	4.9e-06	1.43e-05
novel.16552	505	-2.12495	2.13e-05	5.71e-05
FBgn0032635	1683	-1.46194	1.84e-06	5.67e-06
FBgn0034490	1680	1.48664	2.24e-05	5.99e-05
FBgn0029928	1424	-1.09071	0.00741574	0.0135581
FBgn0013433	2855	-5.4603	2.51e-06	7.6e-06
FBgn0267077	1251	-7.97972	4.17e-09	1.75e-08
FBgn0260659	1684	1.72467	1.97e-08	7.69e-08
FBgn0037141	3067	1.68359	2.18e-06	6.64e-06
FBgn0037812	660	-9.48248	4.84e-19	4.29e-18
FBgn0003460	2786	-1.96272	5.5e-08	2.04e-07
FBgn0032013	1595	-1.30322	0.00290232	0.00567887
FBgn0033850	1412	-4.88807	0.00394081	0.00754077
FBgn0034129	2006	-9.78196	3.41e-38	7.92e-37
FBgn0287620	1910	3.79222	5.69e-08	2.11e-07
FBgn0051125	1450	-1.98112	1.08e-11	5.76e-11
novel.5961	647	-6.24495	1.56e-05	4.26e-05
FBgn0034068	2554	-2.48423	1.72e-16	1.31e-15
FBgn0032289	1440	-4.67572	0.0081908	0.0148578
novel.15421	1211	4.26016	4.08e-26	5.2e-25
novel.5977	1074	8.42784	2.76e-09	1.18e-08
FBgn0264367	594	-10.3495	5.46e-17	4.3e-16
FBgn0038967	3080	-5.36091	5.28e-19	4.67e-18
FBgn0250906	1519	1.19207	0.000261019	0.000604253
FBgn0020248	1898	2.70877	8.29e-08	3.02e-07
FBgn0036684	5491	1.16286	1.39e-08	5.51e-08
FBgn0259959	309	1.23002	0.00175994	0.00357923
FBgn0028686	1442	1.15308	3.47e-06	1.03e-05
FBgn0029715	1081	-1.09869	2.38e-05	6.32e-05
novel.5636	814	1.44612	0.00334076	0.00647347
FBgn0265732	982	-6.70593	1.37e-06	4.29e-06
novel.15567	595	2.86721	3.61e-05	9.4e-05
FBgn0259210	4375	1.53623	0.0196517	0.0331418
novel.6681	1638	-8.45176	4.45e-11	2.27e-10
FBgn0265448	438	-6.5021	2.43e-06	7.37e-06
FBgn0031375	2881	-4.32476	0.000245669	0.00057059
FBgn0052057	1725	-1.18006	1.62e-06	5.02e-06
FBgn0266158	907	-7.04189	2.42e-08	9.34e-08
FBgn0040099	1730	2.57879	9.03e-11	4.48e-10
FBgn0035582	1536	-7.8768	1.02e-09	4.55e-09
FBgn0001248	1640	1.1073	8.01e-10	3.62e-09
FBgn0011225	4406	-1.73903	8.13e-11	4.05e-10
FBgn0267363	3125	-10.0869	1.53e-43	4.71e-42
FBgn0037492	1894	1.07883	0.00124889	0.0026092
novel.16290	1081	1.56721	7.35e-07	2.37e-06
FBgn0032433	2939	-2.85834	3.59e-05	9.35e-05
FBgn0037750	2988	-2.06328	1.35e-07	4.79e-07
novel.15190	622	4.99399	0.00367917	0.00708217
FBgn0031659	1986	-2.53502	7.47e-15	5.09e-14
FBgn0030718	1002	1.16938	3.4e-06	1.01e-05
FBgn0263406	897	-4.55254	0.0136252	0.023679
FBgn0263413	3589	2.4993	1.58e-18	1.36e-17
novel.3843	855	-5.27181	0.000202154	0.000475545
FBgn0063495	734	1.08099	0.00319855	0.0062143
FBgn0033020	667	-9.74092	2.38e-58	1.79e-56
FBgn0032943	2359	1.17509	1.5e-06	4.67e-06
FBgn0033301	432	-6.02767	5.4e-06	1.57e-05
FBgn0033149	2312	-7.18386	7.94e-54	4.41e-52
FBgn0039561	3037	-3.1109	8.6e-21	8.46e-20
FBgn0040467	691	-2.11254	8.64e-12	4.65e-11
FBgn0263320	597	-10.7098	1.91e-18	1.63e-17
FBgn0028863	6513	3.56419	4.47e-26	5.68e-25
FBgn0051450	581	-1.29752	1.13e-06	3.56e-06
FBgn0036423	1382	-3.66086	1.06e-15	7.68e-15
FBgn0042185	2461	-2.25907	5.51e-13	3.28e-12
novel.2765	1650	-5.04128	5.39e-15	3.71e-14
FBgn0031692	670	1.05933	0.000997599	0.00211966
FBgn0036202	4932	-3.40791	6.82e-09	2.79e-08
novel.15106	655	8.83276	1.62e-16	1.23e-15
FBgn0031466	1436	5.31562	1.04e-34	1.98e-33
novel.6146	654	-4.98874	0.000783595	0.00169412
FBgn0264077	2449	-7.70699	5.88e-06	1.7e-05
FBgn0003450	1412	-3.76518	0.00127831	0.00266656
FBgn0062961	503	1.58478	0.0119633	0.0210023
FBgn0029589	793	-5.75309	2.11e-30	3.22e-29
FBgn0030981	787	-5.40757	0.000595937	0.00131263
FBgn0052305	3495	-6.61186	4.46e-22	4.7e-21
FBgn0026630	2124	-1.1142	3.16e-05	8.28e-05
FBgn0261624	813	-9.73439	5.83e-46	2.02e-44
novel.1213	683	-6.97687	1.51e-07	5.31e-07
FBgn0085489	714	-3.34463	4.46e-61	3.92e-59
FBgn0037623	3425	-1.69036	1.37e-09	6.05e-09
novel.12784	571	4.64525	0.030596	0.0497043
FBgn0030272	489	1.06904	0.0195705	0.0330284
FBgn0259960	527	1.70267	1.86e-06	5.71e-06
FBgn0260452	657	-10.5207	2.63e-23	2.97e-22
FBgn0030629	1565	-2.0541	4.74e-08	1.77e-07
FBgn0262513	567	-8.83352	2.52e-12	1.42e-11
FBgn0037730	2062	1.71403	3.7e-05	9.61e-05
FBgn0030449	751	-9.10885	6.06e-51	2.79e-49
FBgn0267489	3895	-10.4311	8.45e-17	6.55e-16
FBgn0033179	1432	-1.45192	4.83e-13	2.89e-12
FBgn0039376	1041	-8.03834	4.84e-49	2e-47
FBgn0266726	651	-9.31368	3.76e-14	2.44e-13
FBgn0015513	7382	1.32122	5.9e-09	2.43e-08
FBgn0028546	1242	1.85627	5.19e-10	2.38e-09
FBgn0033860	2074	-8.95674	6.59e-22	6.87e-21
FBgn0030221	880	-6.40028	6.21e-13	3.68e-12
FBgn0033792	2181	-4.91853	0.000775324	0.00167817
FBgn0033891	1146	-1.07808	1.75e-05	4.75e-05
FBgn0259170	3654	1.10399	1.81e-05	4.9e-05
FBgn0085306	1098	-8.42006	7.37e-22	7.67e-21
novel.11558	1123	-8.01514	3.72e-10	1.73e-09
FBgn0262620	522	1.19037	0.0127962	0.0223376
FBgn0032036	2464	1.28246	4.35e-08	1.63e-07
FBgn0014143	2347	1.41206	1.08e-06	3.41e-06
FBgn0285937	1804	1.06751	3.27e-05	8.58e-05
FBgn0037824	487	-7.01273	2.93e-31	4.72e-30
FBgn0031835	5898	2.28232	4.46e-20	4.2e-19
FBgn0031012	2401	-2.26034	8.57e-10	3.85e-09
FBgn0026388	1349	-2.32446	0.00833623	0.0150952
FBgn0026268	950	-3.00195	0.00270706	0.0053282
FBgn0039501	2472	-7.249	5.17e-77	1.23e-74
FBgn0003308	4337	-1.13213	0.00252504	0.0050018
novel.9124	742	-10.6205	4.49e-17	3.55e-16
FBgn0033086	961	-3.09136	1.76e-31	2.88e-30
FBgn0267628	441	-5.37848	0.000903578	0.00193548
FBgn0025391	2587	1.06921	0.0222253	0.0371618
FBgn0013323	931	-3.91349	2.04e-13	1.26e-12
FBgn0267709	353	1.51932	0.00109868	0.00231821
FBgn0030525	1250	-8.20769	5.02e-63	5.05e-61
FBgn0267255	463	-8.95505	2.49e-12	1.41e-11
FBgn0266350	6208	1.41563	0.000929959	0.00198672
FBgn0062449	1359	-3.57962	8.76e-29	1.24e-27
novel.16403	1676	-3.10551	2.11e-20	2.03e-19
FBgn0031611	2729	1.53867	1.23e-05	3.4e-05
FBgn0032664	1553	-10.358	1.83e-54	1.07e-52
FBgn0010482	4324	1.28981	6.88e-06	1.97e-05
FBgn0265921	1062	-7.90693	4.14e-09	1.73e-08
novel.14002	386	-6.53335	3.21e-06	9.58e-06
FBgn0036398	12659	-1.09712	0.00147946	0.0030511
FBgn0037384	1626	-1.92554	6.04e-10	2.76e-09
FBgn0041097	5766	-9.62138	4.79e-14	3.09e-13
FBgn0033479	3072	-1.63341	6.61e-05	0.000165881
FBgn0028360	3276	-2.80536	1.62e-21	1.65e-20
FBgn0029878	3674	1.00778	1.47e-06	4.57e-06
FBgn0015400	6939	-1.46794	0.00280371	0.00550182
FBgn0259861	1383	-1.77246	0.0252111	0.0417262
FBgn0037656	1094	-1.39602	1.5e-05	4.11e-05
FBgn0052181	2273	-9.78938	1.02e-57	7.24e-56
FBgn0265948	401	-7.19326	4.08e-08	1.54e-07
novel.138	1387	9.05989	2.82e-13	1.72e-12
FBgn0259483	1415	-1.25929	2.46e-08	9.48e-08
FBgn0033984	4137	-2.43023	6.61e-10	3.01e-09
FBgn0002878	4868	-1.40016	0.00292371	0.00571629
FBgn0085274	560	-11.6618	9.84e-22	1.02e-20
FBgn0038165	3724	-4.17032	3.89e-21	3.9e-20
FBgn0052971	810	-1.59317	3.83e-07	1.28e-06
FBgn0263866	676	2.46182	1.34e-10	6.55e-10
FBgn0033683	491	1.69505	3.07e-12	1.72e-11
FBgn0265995	433	-4.50721	0.0209328	0.0351642
FBgn0031804	1148	-7.46669	3.67e-08	1.39e-07
FBgn0037487	4222	-4.57254	4.5e-06	1.32e-05
FBgn0039197	1279	-5.67361	3.04e-05	7.99e-05
FBgn0267696	693	-3.97463	0.00082344	0.0017764
FBgn0034327	1033	-7.62578	8.72e-37	1.86e-35
FBgn0039754	2309	1.47077	0.000242407	0.000563686
FBgn0037930	640	2.5813	1.93e-10	9.26e-10
FBgn0261931	4370	-1.81941	2.47e-07	8.45e-07
FBgn0260238	617	-6.26606	8.76e-37	1.86e-35
FBgn0051644	334	-6.97671	9.24e-71	1.48e-68
FBgn0262606	428	-1.50274	0.000854931	0.00183893
FBgn0266840	307	-5.26286	0.00106838	0.00226051
novel.6387	979	-3.60498	7.01e-10	3.18e-09
FBgn0040076	1336	-7.20822	4.82e-43	1.45e-41
FBgn0029964	622	-9.71983	6.27e-20	5.84e-19
novel.2656	825	-3.32398	3.4e-16	2.52e-15
FBgn0039110	1769	-1.40066	6.83e-08	2.51e-07
FBgn0031254	665	-4.73589	8.94e-11	4.43e-10
novel.9527	1223	-4.26211	1.38e-12	7.94e-12
FBgn0029859	1173	-8.80104	9.85e-42	2.77e-40
FBgn0266875	642	-5.46241	1.37e-05	3.76e-05
FBgn0040996	538	-9.37003	7.05e-33	1.23e-31
FBgn0051473	981	-7.05125	1.31e-93	1.1e-90
FBgn0003255	5386	-1.77717	0.0136737	0.0237586
FBgn0031265	2310	-2.08606	4.16e-15	2.88e-14
FBgn0052006	1684	-9.88753	5.23e-52	2.56e-50
novel.10538	1054	1.3894	0.0176781	0.0300871
FBgn0052660	342	-8.75083	1.94e-28	2.69e-27
FBgn0266873	1569	-8.22198	6.95e-11	3.48e-10
FBgn0264330	238	2.74408	2.57e-09	1.1e-08
FBgn0036310	2327	-9.5807	3.79e-07	1.27e-06
novel.15069	1142	-3.22033	9.07e-10	4.07e-09
FBgn0024897	2139	1.77142	1.16e-05	3.24e-05
novel.9123	1004	-9.11251	1.42e-13	8.86e-13
FBgn0033723	751	-4.08963	2.32e-05	6.18e-05
FBgn0021800	3580	-1.05584	7.45e-05	0.000185651
novel.13282	499	2.12985	0.000974705	0.00207352
FBgn0261932	517	1.85024	3.92e-06	1.16e-05
FBgn0029924	2240	1.60058	0.0130883	0.0228135
FBgn0031856	1765	-7.62752	1.07e-37	2.4e-36
FBgn0035622	2653	1.64205	1.07e-14	7.2e-14
FBgn0031722	1477	-9.33348	3.67e-31	5.85e-30
FBgn0026431	2141	-1.48233	1.75e-06	5.41e-06
FBgn0036443	929	-10.4228	7.35e-63	7.23e-61
FBgn0035312	1183	-5.86033	0.000147726	0.000353795
novel.6629	523	4.02851	9.84e-10	4.41e-09
FBgn0036179	2796	1.54327	3.69e-07	1.24e-06
novel.16065	839	-5.13842	0.00328076	0.0063642
novel.2689	242	7.29538	4.7e-08	1.76e-07
novel.16361	1175	1.45811	0.0277481	0.0454933
FBgn0265755	559	-6.26651	2.68e-05	7.1e-05
FBgn0046706	1815	-1.01208	0.00353417	0.0068257
FBgn0037708	1652	1.55451	1.9e-05	5.13e-05
novel.6506	1095	1.44722	0.011877	0.0208716
FBgn0036900	3082	-1.26544	0.000339688	0.000774056
FBgn0266205	698	-6.4712	5.6e-12	3.07e-11
FBgn0261568	669	1.42465	5.88e-06	1.7e-05
FBgn0038930	544	1.43816	0.0293515	0.047868
FBgn0029084	1313	-8.7826	1.39e-82	4.99e-80
FBgn0267214	641	-4.60146	1.15e-07	4.12e-07
novel.116	4673	4.22845	1.93e-46	6.87e-45
FBgn0031574	3516	-7.84228	6.09e-62	5.71e-60
FBgn0001075	16852	-2.33939	1.19e-09	5.27e-09
FBgn0014930	1010	1.39909	0.000186803	0.000441557
FBgn0030350	827	1.64686	3.72e-06	1.11e-05
FBgn0262828	1125	-11.1953	1.23e-19	1.13e-18
novel.117	824	-1.6068	0.0107796	0.0191156
FBgn0038153	2415	5.78108	3.37e-17	2.7e-16
FBgn0030010	1836	-2.05863	5e-09	2.08e-08
FBgn0030421	2749	-1.73396	0.000394699	0.000892367
FBgn0050366	1015	-8.49778	1.77e-27	2.37e-26
FBgn0267779	728	-5.7696	1.96e-05	5.29e-05
FBgn0038630	1263	-8.78623	1.01e-21	1.04e-20
novel.3386	399	-5.35922	0.000725865	0.00157808
novel.16550	1166	2.18732	0.00104081	0.00220535
FBgn0032231	1255	-2.21981	4.86e-15	3.36e-14
FBgn0038888	751	-5.32928	0.00107289	0.00226868
FBgn0086371	1209	-1.39274	3.01e-08	1.15e-07
FBgn0038204	950	2.21917	3.46e-05	9.03e-05
FBgn0263334	561	-8.72985	5.63e-12	3.08e-11
novel.2587	1653	1.65265	0.000928996	0.00198515
FBgn0267174	518	-6.21334	1.27e-10	6.21e-10
FBgn0027865	3343	1.39183	2.79e-12	1.57e-11
FBgn0039487	2634	-1.33376	4.55e-05	0.000116888
FBgn0267038	1609	-6.67594	1.98e-05	5.32e-05
novel.16189	577	-5.60985	0.00107518	0.0022727
FBgn0037482	2422	-2.23944	7.92e-12	4.27e-11
FBgn0034850	723	-5.97934	1.27e-108	3.18e-105
FBgn0020278	3442	1.29196	2.13e-08	8.29e-08
FBgn0037128	908	2.67511	0.00823089	0.014922
FBgn0033828	652	-9.76769	1.37e-15	9.84e-15
FBgn0003009	2323	-1.17735	0.0012732	0.00265715
FBgn0266073	499	4.60797	1.78e-06	5.5e-06
FBgn0034277	2200	1.46109	1.49e-06	4.64e-06
FBgn0265067	930	-8.88936	1.36e-33	2.45e-32
FBgn0261399	930	-10.2355	2.41e-16	1.81e-15
FBgn0033205	1210	2.60845	3.69e-12	2.05e-11
FBgn0032522	1165	-9.48806	1.09e-30	1.7e-29
FBgn0265162	645	-5.71427	0.000169439	0.000402512
FBgn0037620	1159	-1.20398	0.00322948	0.00627095
FBgn0013277	2324	-2.27568	4.23e-06	1.25e-05
FBgn0032519	778	-8.81272	4.14e-37	9e-36
FBgn0030887	3196	-1.98506	1.09e-07	3.92e-07
novel.2782	221	3.80938	0.016366	0.0280273
FBgn0267807	683	-7.11236	1.25e-07	4.45e-07
FBgn0260475	1633	-2.04757	3.48e-08	1.32e-07
FBgn0031403	693	-2.21896	7.78e-15	5.28e-14
FBgn0283471	1158	1.02412	0.000367367	0.00083357
FBgn0283531	5285	-2.10169	7.11e-07	2.3e-06
FBgn0052944	2638	-6.53342	3.76e-61	3.33e-59
FBgn0259721	1117	-1.55738	2.55e-06	7.71e-06
novel.10466	382	-5.97786	6.97e-05	0.000174399
FBgn0259712	2717	-4.59022	4.7e-10	2.17e-09
FBgn0263661	1354	-10.3833	8.1e-17	6.29e-16
FBgn0034279	2073	-1.37633	0.024007	0.039906
FBgn0030653	1204	-1.78272	2.63e-19	2.36e-18
FBgn0013548	2653	1.61407	1.96e-06	6e-06
FBgn0036498	1414	-8.41741	1.7e-26	2.2e-25
FBgn0264266	571	-7.39823	2.42e-08	9.36e-08
FBgn0030545	730	2.07918	7.37e-06	2.1e-05
novel.15510	387	2.12546	0.000105874	0.000259239
FBgn0266962	839	-8.66165	2.98e-21	3.01e-20
FBgn0035139	761	-9.03061	9.06e-33	1.57e-31
FBgn0053875	528	-5.39219	0.00126925	0.00264985
FBgn0000140	6338	-2.90381	7.22e-11	3.61e-10
novel.13476	363	2.80688	0.00922594	0.0165751
FBgn0261583	409	-11.209	5.01e-20	4.69e-19
novel.10440	576	-7.64083	3.25e-09	1.38e-08
FBgn0266052	426	3.80148	8.39e-25	1.01e-23
FBgn0265444	1670	-5.54553	3.48e-11	1.79e-10
FBgn0265349	244	3.1317	2.45e-07	8.41e-07
FBgn0032258	2666	1.0468	2.16e-05	5.77e-05
FBgn0045502	2819	-2.25225	0.00121763	0.00254753
FBgn0030041	1570	1.20516	0.00317308	0.00616889
FBgn0015031	400	2.32729	1.67e-13	1.03e-12
FBgn0027578	2323	2.06136	9.63e-06	2.7e-05
FBgn0003268	6479	-1.33182	0.00186986	0.00378354
FBgn0031126	2799	1.29922	3.03e-06	9.06e-06
novel.12761	636	7.77989	4.25e-10	1.97e-09
FBgn0036221	1031	-9.32569	5.06e-07	1.67e-06
FBgn0035915	2121	-8.91058	4.01e-17	3.18e-16
novel.7936	986	-6.93688	4.15e-07	1.38e-06
FBgn0046323	2745	-11.8923	4.99e-21	4.96e-20
FBgn0034664	788	-2.75139	0.00106743	0.00225904
FBgn0283681	1180	1.02082	0.000208014	0.000488351
FBgn0266412	718	-4.91458	0.00634018	0.0117108
FBgn0283478	1586	-2.17912	5.02e-16	3.71e-15
FBgn0083983	327	1.80878	9.34e-05	0.000230165
FBgn0262876	1180	-9.87884	8.54e-20	7.91e-19
FBgn0028856	1279	-10.5554	2.18e-45	7.41e-44
novel.12625	571	-6.42545	9.08e-06	2.56e-05
FBgn0038311	1727	-6.44784	2.33e-37	5.14e-36
novel.4313	426	-3.87917	0.00405233	0.00773231
FBgn0026141	651	-9.38865	1.15e-66	1.41e-64
FBgn0263616	513	-10.255	8.41e-17	6.52e-16
FBgn0284250	4617	-2.35518	0.0143259	0.0248038
FBgn0038109	1113	-6.96103	2.33e-83	8.55e-81
FBgn0028538	5818	-1.2616	0.000224508	0.000524279
FBgn0034710	1713	-4.43598	0.0270676	0.0444895
FBgn0003116	1638	-1.17803	2.76e-06	8.31e-06
FBgn0046704	6033	-1.71614	2.01e-08	7.87e-08
novel.13152	674	-6.8705	3.48e-07	1.17e-06
FBgn0265666	601	2.06901	0.000323263	0.000738731
FBgn0004379	2899	-3.69852	1.74e-23	1.99e-22
FBgn0031729	714	-6.25171	1.31e-21	1.34e-20
FBgn0010258	1515	-3.32558	6.97e-21	6.89e-20
FBgn0028518	2287	-5.55528	6.47e-05	0.000162587
FBgn0259791	2002	-3.47284	2.58e-19	2.33e-18
FBgn0036173	619	-1.84319	5.7e-14	3.65e-13
FBgn0031896	2068	-2.85731	5.08e-24	5.91e-23
novel.14022	536	-5.14385	0.00256045	0.00506624
FBgn0032360	738	-7.60563	4.33e-06	1.28e-05
FBgn0039686	1471	-1.03002	0.0011532	0.00242279
FBgn0001311	5524	-3.50634	1.82e-22	1.96e-21
FBgn0034768	689	2.93832	4.26e-08	1.6e-07
FBgn0020642	505	-4.51728	0.0227062	0.0378975
novel.2926	1043	-7.53168	1.17e-08	4.69e-08
FBgn0267315	579	-5.37036	4.55e-08	1.71e-07
FBgn0031813	2335	1.0762	6.32e-05	0.000159072
FBgn0264914	1111	-10.0637	3e-16	2.24e-15
FBgn0000317	7251	1.06364	0.000603383	0.00132853
novel.16598	1022	3.358	0.0140805	0.0244053
FBgn0030078	705	-4.71595	2.67e-24	3.15e-23
FBgn0040670	662	-6.82188	8.02e-63	7.84e-61
novel.6727	799	1.53484	0.00997182	0.0178025
FBgn0032680	771	-7.66978	4.9e-58	3.58e-56
FBgn0085337	840	-12.3923	4.26e-24	4.97e-23
FBgn0260428	643	-9.52823	6.29e-52	3.07e-50
FBgn0051029	3002	-8.77467	2.15e-33	3.82e-32
FBgn0036899	2911	-6.32233	3.96e-11	2.03e-10
FBgn0053987	993	-9.68156	4.99e-09	2.07e-08
FBgn0267139	559	-8.93041	5.94e-13	3.53e-12
FBgn0052119	1785	-7.66125	1.56e-33	2.8e-32
novel.13121	1453	-1.86562	1.95e-06	5.99e-06
FBgn0037432	745	-8.72395	5.58e-10	2.55e-09
FBgn0035043	1557	-4.59962	5.83e-07	1.9e-06
FBgn0050156	1466	-6.39279	3.31e-60	2.75e-58
FBgn0266823	293	-5.31497	0.00106829	0.00226051
novel.16351	2766	-7.39147	5.96e-32	9.9e-31
FBgn0051216	1799	2.37814	2.77e-14	1.81e-13
FBgn0033610	1346	-9.399	4.56e-10	2.1e-09
FBgn0038208	3292	-9.52421	2.76e-07	9.4e-07
FBgn0032219	1417	-9.29566	1.66e-37	3.7e-36
FBgn0259970	278	1.5623	0.00132566	0.00275422
FBgn0261358	1028	-9.39876	1.05e-38	2.53e-37
FBgn0032894	1354	-8.71087	2.25e-07	7.75e-07
FBgn0014141	5622	1.09895	6.57e-06	1.89e-05
FBgn0051404	981	-9.75767	2.07e-20	1.99e-19
FBgn0034861	1747	2.18397	1.39e-16	1.06e-15
FBgn0263750	1628	-8.41783	7.34e-52	3.55e-50
FBgn0033054	2766	-2.04116	4.21e-07	1.4e-06
FBgn0028913	682	-10.01	2.74e-49	1.16e-47
FBgn0038219	981	-8.80118	3.02e-37	6.61e-36
FBgn0029501	2455	-9.46256	2.3e-05	6.12e-05
FBgn0052573	1332	1.36433	0.0304228	0.0494459
novel.16079	437	2.36532	4.65e-05	0.000119495
FBgn0036948	1323	-7.89665	3.68e-10	1.72e-09
FBgn0051533	2704	-10.4341	4.11e-08	1.55e-07
FBgn0052657	353	-9.21755	3.46e-11	1.78e-10
FBgn0026761	2308	-2.26455	2.58e-17	2.07e-16
FBgn0031164	843	-9.10626	2.41e-38	5.65e-37
FBgn0033521	848	1.14077	0.000855488	0.00183968
novel.16275	696	-7.53161	3.27e-17	2.62e-16
FBgn0265796	370	-6.5448	9.23e-06	2.6e-05
FBgn0262544	657	-7.13273	1.27e-32	2.18e-31
FBgn0033434	1784	-1.08244	4.98e-06	1.45e-05
novel.11492	1350	2.44733	0.000123695	0.000299542
FBgn0035069	1270	-12.0434	6.14e-23	6.84e-22
FBgn0005593	900	1.04426	0.0039938	0.00763138
FBgn0052195	1885	1.2484	0.00167298	0.00341457
FBgn0030365	1620	1.16139	5.4e-05	0.000137498
FBgn0015664	2833	1.19435	1.15e-08	4.61e-08
FBgn0265101	1085	-2.82696	6.39e-23	7.12e-22
FBgn0264551	486	-5.62047	0.000690045	0.00150373
FBgn0030984	1337	2.67663	4.1e-06	1.21e-05
FBgn0052457	555	-5.84471	2.96e-05	7.81e-05
FBgn0003321	3196	-1.51895	1.46e-06	4.55e-06
FBgn0037646	1101	1.87931	6.58e-07	2.14e-06
FBgn0031655	2411	-2.05313	5.11e-09	2.12e-08
FBgn0000046	1573	-2.49231	3.01e-33	5.32e-32
FBgn0033302	2891	4.09389	6.3e-16	4.62e-15
FBgn0266812	410	2.72995	2.73e-09	1.16e-08
FBgn0034054	1472	-1.3086	1.65e-06	5.13e-06
novel.16178	1061	2.59949	8.05e-15	5.45e-14
FBgn0264897	538	1.46575	9.51e-06	2.67e-05
FBgn0001297	3366	1.35301	4.18e-07	1.39e-06
novel.14961	868	-7.03727	2.73e-07	9.31e-07
FBgn0032563	707	-10.3013	3.5e-65	3.95e-63
novel.6768	1101	-4.16403	3.38e-08	1.28e-07
FBgn0267817	747	-5.12033	3.3e-05	8.64e-05
FBgn0032670	953	1.48873	0.000144528	0.000346561
FBgn0030834	1071	1.10651	0.000516852	0.0011495
FBgn0032472	411	1.07108	0.00722607	0.0132278
FBgn0266070	354	-6.43288	8.2e-07	2.63e-06
FBgn0036716	2504	3.49761	2.6e-20	2.49e-19
FBgn0034127	2103	-9.3154	2.49e-45	8.42e-44
FBgn0020307	4433	1.13876	9.15e-05	0.000225601
FBgn0026160	5115	-3.74072	7.57e-38	1.72e-36
FBgn0010217	1701	1.33421	5.32e-10	2.44e-09
FBgn0266221	555	-6.12551	2.01e-05	5.42e-05
FBgn0031701	516	4.34201	8e-16	5.83e-15
FBgn0052441	887	1.02173	1.64e-06	5.08e-06
FBgn0050323	1002	-4.775	2.73e-22	2.93e-21
FBgn0264834	1001	-1.35607	0.000847288	0.00182427
FBgn0028899	7203	-6.54355	6.89e-39	1.68e-37
FBgn0284444	565	-10.9363	5.56e-25	6.75e-24
novel.2554	2965	1.60027	0.0101718	0.0181245
FBgn0010317	1474	-1.25846	0.00964507	0.0172787
novel.15057	759	-4.86002	0.00572952	0.0106814
FBgn0036154	1062	1.62016	7.86e-06	2.23e-05
FBgn0030501	977	1.26867	0.000479804	0.00107089
FBgn0266981	683	-6.19056	1.92e-20	1.85e-19
FBgn0266363	325	3.4223	1.2e-13	7.53e-13
FBgn0038466	2368	1.38984	0.000596499	0.0013137
FBgn0034743	573	1.11614	0.00068797	0.00149996
FBgn0039411	3995	-1.84407	3.54e-06	1.05e-05
FBgn0265823	2960	-3.24984	0.0272459	0.0447575
novel.15670	549	-6.42498	8.15e-05	0.000202396
FBgn0032883	3019	-4.21947	1.8e-30	2.76e-29
FBgn0038387	956	-1.87887	4.15e-11	2.12e-10
FBgn0266038	649	-6.6975	1.1e-06	3.48e-06
FBgn0030247	1398	-9.69931	2.94e-60	2.45e-58
FBgn0035034	880	-9.7973	7.17e-51	3.27e-49
FBgn0032371	1330	-8.06215	1.61e-07	5.65e-07
FBgn0039752	2056	-9.13673	8.88e-08	3.22e-07
FBgn0265156	440	-7.53632	2.35e-20	2.26e-19
novel.4502	2390	3.43788	2.43e-13	1.49e-12
novel.921	812	-6.75811	2.2e-41	6.06e-40
FBgn0267786	813	-5.88962	1.58e-05	4.3e-05
novel.16541	351	-3.4827	0.00142502	0.00294503
FBgn0266771	533	-8.65161	8.58e-12	4.62e-11
FBgn0031638	1734	-2.45061	3.4e-20	3.23e-19
FBgn0037736	4429	-3.14699	2.14e-07	7.39e-07
FBgn0011566	1762	1.33904	5.63e-06	1.63e-05
FBgn0045761	1463	1.26056	0.000306192	0.000701268
FBgn0037633	2074	1.11218	0.00529578	0.00992853
FBgn0041337	1844	-5.28762	9.88e-18	8.14e-17
FBgn0052568	1678	-10.4687	1.61e-41	4.49e-40
novel.8073	1939	-5.89871	1.06e-14	7.14e-14
novel.6726	615	2.51582	1.26e-19	1.16e-18
FBgn0264568	864	-5.92499	1.91e-10	9.2e-10
FBgn0267114	876	-5.88332	0.000150533	0.000360125
FBgn0053306	800	-3.8506	0.0052338	0.00981965
novel.1767	251	-4.94043	0.00546593	0.0102247
FBgn0028988	1195	1.16488	0.00097833	0.00208047
novel.14266	1503	-9.72821	3.8e-15	2.63e-14
novel.6356	319	-5.87085	7.71e-05	0.000191698
novel.14242	714	-3.95256	0.00474696	0.00896347
FBgn0034405	1621	1.28516	1.31e-06	4.12e-06
FBgn0053300	5253	2.43986	0.00546067	0.0102159
FBgn0015905	2745	-1.68585	4.02e-07	1.34e-06
FBgn0015791	1190	-2.0673	7.59e-17	5.91e-16
FBgn0286979	2820	-9.33228	0.000162312	0.000386521
FBgn0030274	2361	-1.59296	4.98e-07	1.64e-06
FBgn0037500	756	-8.70225	1.62e-08	6.39e-08
novel.16500	1741	1.08812	0.018189	0.0308999
novel.6664	1204	-1.07854	0.0235102	0.0391466
FBgn0042106	1687	-2.401	0.000873192	0.00187455
FBgn0051683	2030	-3.04434	8.65e-06	2.44e-05
FBgn0038558	851	-7.85405	5.61e-06	1.63e-05
FBgn0030102	2061	1.16758	0.0041049	0.00782838
FBgn0259741	851	-8.54139	1.17e-14	7.86e-14
FBgn0036702	3065	-1.8146	1.46e-12	8.4e-12
FBgn0035776	1652	-8.60063	8.45e-40	2.13e-38
FBgn0034986	713	-1.35653	2.23e-06	6.78e-06
FBgn0029843	3362	1.09335	6.33e-05	0.00015936
FBgn0034455	1206	-1.56431	8.29e-09	3.37e-08
novel.8976	1515	1.56998	0.000126708	0.000306123
FBgn0040260	1936	1.50687	7.6e-07	2.45e-06
FBgn0041188	4723	-1.14261	3.12e-05	8.18e-05
FBgn0262790	573	-7.66728	3.51e-41	9.56e-40
FBgn0267042	336	-6.56927	8.82e-31	1.38e-29
FBgn0030339	1665	1.36898	0.000687056	0.00149852
FBgn0030880	1150	-2.98752	2.48e-06	7.52e-06
novel.15269	661	4.31831	0.0168232	0.02876
FBgn0039373	643	-7.72475	5.75e-18	4.8e-17
FBgn0040942	1031	-1.28878	6.23e-05	0.000157191
FBgn0038337	2169	1.09209	0.00075198	0.00163043
FBgn0050460	5728	-3.97527	3.31e-30	4.97e-29
FBgn0036479	2188	-6.97602	5.92e-23	6.6e-22
FBgn0036876	1387	-4.70566	2.03e-16	1.53e-15
FBgn0030759	1058	1.55297	1.76e-05	4.79e-05
FBgn0053301	1323	3.934	1.77e-10	8.56e-10
FBgn0029809	1433	-8.15683	1.5e-27	2.01e-26
novel.4412	535	1.58654	0.0103555	0.0184277
FBgn0039850	715	-8.71761	5.78e-22	6.05e-21
novel.16438	867	-4.63954	1.38e-09	6.07e-09
FBgn0265804	1514	1.12953	0.000754145	0.00163492
FBgn0040362	783	-6.75112	7.45e-16	5.44e-15
novel.6688	11390	-4.46078	0.0112135	0.0198183
novel.2425	349	-8.41051	1.83e-11	9.61e-11
novel.16278	1083	-8.79967	3.17e-12	1.77e-11
FBgn0036793	1660	1.45496	1.77e-05	4.81e-05
FBgn0265306	747	-10.534	7.93e-18	6.57e-17
FBgn0027616	3452	1.22984	1.31e-05	3.6e-05
FBgn0038240	506	-4.53531	0.0124382	0.0217558
FBgn0000057	2241	-1.43548	4.43e-08	1.66e-07
FBgn0031517	1646	-5.66824	8.5e-09	3.45e-08
FBgn0052832	723	-8.18942	1.26e-05	3.49e-05
FBgn0033808	988	-1.96899	2.35e-11	1.22e-10
FBgn0022700	1473	2.72641	2.06e-08	8.04e-08
novel.12794	1679	3.30257	6.57e-05	0.000164901
FBgn0037166	1815	1.19803	4.42e-06	1.3e-05
FBgn0031174	3520	1.33996	1.67e-05	4.54e-05
FBgn0028408	5839	1.63158	1.28e-05	3.53e-05
novel.6742	714	6.18239	1.68e-32	2.85e-31
FBgn0050021	2695	1.28545	2.78e-09	1.18e-08
FBgn0026576	1975	-1.36319	1.29e-07	4.57e-07
FBgn0013772	1781	-7.52089	1.06e-08	4.27e-08
novel.12341	412	5.84752	0.000139969	0.000336408
novel.10155	1437	-7.01938	4.68e-14	3.02e-13
FBgn0259146	5847	-3.35097	2.29e-16	1.72e-15
FBgn0032769	1175	-9.65467	3.56e-44	1.13e-42
novel.15016	539	-5.35474	0.00224131	0.00447398
FBgn0033701	386	-9.50106	1.47e-14	9.78e-14
FBgn0031592	1436	-7.79035	7.39e-26	9.31e-25
FBgn0035870	1584	-4.52245	3.66e-17	2.91e-16
FBgn0261925	432	-4.41429	0.000216287	0.000506491
FBgn0034721	569	-8.202	1.5e-07	5.27e-07
FBgn0086251	3160	-1.6859	7.1e-06	2.03e-05
FBgn0266452	2438	1.73145	3.16e-06	9.44e-06
FBgn0037521	2961	-1.32677	0.00588034	0.0109429
FBgn0031732	1957	-4.99674	5.01e-07	1.65e-06
FBgn0030859	2330	-4.32219	1.69e-06	5.23e-06
FBgn0039783	1782	1.21942	0.000202652	0.00047659
novel.16412	495	-7.40861	2.22e-08	8.62e-08
FBgn0266436	1050	-9.59139	1.68e-09	7.33e-09
FBgn0037462	921	-10.1948	3.86e-35	7.53e-34
novel.984	2224	3.50746	1.89e-23	2.15e-22
FBgn0264338	698	2.54785	4.24e-06	1.25e-05
FBgn0050424	871	-2.41637	4.35e-12	2.41e-11
novel.2762	3145	-9.27453	7.2e-13	4.25e-12
novel.13227	459	2.57108	0.000913973	0.0019559
novel.15032	476	-7.1627	6.1e-08	2.25e-07
novel.6132	1586	-8.74843	7.08e-12	3.84e-11
FBgn0263121	952	-2.00487	7.33e-17	5.71e-16
FBgn0064237	1495	-3.49426	2.26e-09	9.74e-09
FBgn0266043	317	-5.43037	0.000914516	0.00195658
novel.9055	1375	-9.55293	2.78e-14	1.81e-13
novel.3059	532	-6.54187	3.36e-06	1e-05
FBgn0030925	1665	2.84411	4.93e-14	3.17e-13
FBgn0050324	648	-8.49801	4.27e-23	4.79e-22
FBgn0267330	1335	1.51905	8.57e-06	2.42e-05
FBgn0259824	3910	1.70678	2.81e-15	1.98e-14
FBgn0050398	1029	-5.00749	4.43e-29	6.32e-28
FBgn0085346	1168	1.14109	0.0157813	0.0271077
FBgn0032654	636	-8.7061	2.32e-06	7.05e-06
FBgn0030610	521	-1.7539	2.5e-10	1.18e-09
FBgn0003463	5468	-1.94269	1.57e-07	5.5e-07
FBgn0033133	1087	1.95126	7.4e-05	0.000184611
FBgn0032820	1196	1.31167	0.0021811	0.0043622
FBgn0032797	5429	-3.23866	2.97e-06	8.9e-06
FBgn0265795	355	-6.50392	3.74e-05	9.71e-05
FBgn0015834	1177	1.03478	4.94e-06	1.44e-05
FBgn0051788	379	-3.07336	4.63e-33	8.14e-32
novel.2789	968	1.79978	8.27e-05	0.000205153
FBgn0261928	9928	-7.6027	5.14e-22	5.4e-21
FBgn0051913	1311	-8.11042	2.03e-43	6.22e-42
FBgn0036574	4166	1.22224	0.000172675	0.000409867
[truncated: 6,991 more rows]
