# Supplementary material for: CG6015 controls spermatogonia transit-amplifying divisions by epidermal growth factor receptor signaling in Drosophila testes
Source: Cell Death Dis. 2021 May 14;12(5):491. doi: 10.1038/s41419-021-03783-9 (PMC8121936; doi:10.1038/s41419-021-03783-9)
Supplement: Supplementary file 6 — Table S5 [file 41419_2021_3783_MOESM6_ESM.xlsx]

## Sheet: Sheet1
Table S5. GSEA between control and Bam>CG6015 RNAi testes
ID	Description	setSize	enrichmentScore	NES	pvalue	p.adjust	qvalues	rank	leading_edge	Identified genes	Identified gene names	Identified count	Sig genes	Sig gene names	Sig count	Up genes	Up gene names	Up count	Down genes	Down gene names	Down count
Activin Signaling Pathway	Activin Signaling Pathway	12	0.320826	1.0496	0.373494	0.487938	0.321012	2196	tags=42%, list=16%, signal=35%	FBgn0259878;FBgn0085450;FBgn0004885;FBgn0003719;FBgn0024179;FBgn0026199;FBgn0011655;FBgn0011300;FBgn0024913;FBgn0003169;FBgn0031461;FBgn0025800	Fst;V-SKI;tld;tld;Bmpr2;MSTN;SMAD4;TGFBR1;Actbeta;ACVR2B;Actbeta;SMAD3	12	FBgn0259878;FBgn0004885;FBgn0024179;FBgn0011655;FBgn0011300;FBgn0003169;FBgn0031461	Fst;tld;Bmpr2;SMAD4;TGFBR1;ACVR2B;Actbeta	7	FBgn0024179;FBgn0011655;FBgn0011300;FBgn0003169;FBgn0031461	Bmpr2;SMAD4;TGFBR1;ACVR2B;Actbeta	5	FBgn0259878;FBgn0004885	Fst;tld	2
BMP Signaling Pathway	BMP Signaling Pathway	44	0.221127	1.04085	0.39645	0.487938	0.321012	4073	tags=43%, list=31%, signal=30%	FBgn0003719;FBgn0004885;FBgn0043364;FBgn0015754;FBgn0266420;FBgn0028582;FBgn0000394;FBgn0263930;FBgn0265048;FBgn0000395;FBgn0033050;FBgn0027539;FBgn0262169;FBgn0003463;FBgn0030600;FBgn0029006;FBgn0001942;FBgn0031016;FBgn0268063;FBgn0020493;FBgn0029067;FBgn0039932;FBgn0031030;FBgn0259878;FBgn0061469;FBgn0001079;FBgn0263593;FBgn0034962;FBgn0085450;FBgn0032451;FBgn0032956;FBgn0086676;FBgn0024250;FBg…	tld;tld;-;Lis-1;Ote;Epn2;tsg;dally;vit-1;BMPER;Pngl;lili;SMOC2;sog;hiw;lack;eIF-4a;LRFN4;-;Smad6;Dd;Skor2;Tao;Fst;UBE3A;fu;LPIN1;MAN1;V-SKI;NIPA2;CUL2;spin;-;spartin;SMAD4;Bmpr1b;TGFB3;HIVEP2;Bmpr2;dpp;Mad;gbb;ACVR2B;ACVR1	44	FBgn0004885;FBgn0015754;FBgn0028582;FBgn0265048;FBgn0027539;FBgn0003463;FBgn0029006;FBgn0039932;FBgn0259878;FBgn0061469;FBgn0001079;FBgn0034962;FBgn0032451;FBgn0032956;FBgn0086676;FBgn0037265;FBgn0011655;FBgn0024179;FBgn0000490;FBgn0003169	tld;Lis-1;Epn2;vit-1;lili;sog;lack;Skor2;Fst;UBE3A;fu;MAN1;NIPA2;CUL2;spin;spartin;SMAD4;Bmpr2;dpp;ACVR2B	20	FBgn0015754;FBgn0039932;FBgn0001079;FBgn0032451;FBgn0086676;FBgn0037265;FBgn0011655;FBgn0024179;FBgn0003169	Lis-1;Skor2;fu;NIPA2;spin;spartin;SMAD4;Bmpr2;ACVR2B	9	FBgn0004885;FBgn0028582;FBgn0265048;FBgn0027539;FBgn0003463;FBgn0029006;FBgn0259878;FBgn0061469;FBgn0034962;FBgn0032956;FBgn0000490	tld;Epn2;vit-1;lili;sog;lack;Fst;UBE3A;MAN1;CUL2;dpp	11
EGFR Signaling Pathway	EGFR Signaling Pathway	64	0.364151	1.89071	0.000242804	0.00162413	0.00106851	5942	tags=69%, list=45%, signal=38%	FBgn0010825;FBgn0003165;FBgn0260938;FBgn0041723;FBgn0030685;FBgn0014388;FBgn0015399;FBgn0041184;FBgn0003416;FBgn0004370;FBgn0020224;FBgn0036844;FBgn0040271;FBgn0004569;FBgn0004368;FBgn0015278;FBgn0004390;FBgn0029791;FBgn0029778;FBgn0264959;FBgn0263395;FBgn0040068;FBgn0023214;FBgn0086356;FBgn0000547;FBgn0261985;FBgn0267487;FBgn0000635;FBgn0010015;FBgn0283469;FBgn0033266;FBgn0031745;FBgn0036448;FBg…	RERE;pum;-;rho-5;Arhgap26;sty;LRIT2;SOCS5;PLCG1;Ptp10D;cblb;Mkp3;Sulf1;aos;Ptp10D;PIK3C2A;RasGAP1;ADAMTS12;Chn1;Src42A;Map4k3;Vav;-;Racgap1;HMCN1;Ptpn4;CG2199;Fas2;CanA1;VPS4B;Socs7;-;PTPN23;Src64B;CYTH1;rasp;rho;S;RHBDL3;rho;ttk;cic;ave;SHC3;drk;KSR2;Dsor1;phl;ebi;rl;Egfr;ZNF259;spi;pnt;vn;csw;spi;phyl;gro;Sos;Ras85D;aop;CNKSR2;grk	64	FBgn0041723;FBgn0030685;FBgn0015399;FBgn0041184;FBgn0003416;FBgn0004569;FBgn0015278;FBgn0004390;FBgn0029791;FBgn0086356;FBgn0000547;FBgn0031745;FBgn0024194;FBgn0020248;FBgn0050476;FBgn0003731;FBgn0003984;FBgn0013725;FBgn0001965;FBgn0003205;FBgn0286070	rho-5;Arhgap26;LRIT2;SOCS5;PLCG1;aos;PIK3C2A;RasGAP1;ADAMTS12;Racgap1;HMCN1;-;rasp;RHBDL3;ave;Egfr;vn;phyl;Sos;Ras85D;CNKSR2	21	FBgn0015399;FBgn0041184;FBgn0003416;FBgn0004569;FBgn0004390;FBgn0029791;FBgn0000547;FBgn0031745;FBgn0024194;FBgn0020248;FBgn0003731;FBgn0003984;FBgn0001965;FBgn0003205;FBgn0286070	LRIT2;SOCS5;PLCG1;aos;RasGAP1;ADAMTS12;HMCN1;-;rasp;RHBDL3;Egfr;vn;Sos;Ras85D;CNKSR2	15	FBgn0041723;FBgn0030685;FBgn0015278;FBgn0086356;FBgn0050476;FBgn0013725	rho-5;Arhgap26;PIK3C2A;Racgap1;ave;phyl	6
FGFR Signaling Pathway	FGFR Signaling Pathway	34	0.354543	1.62844	0.015165	0.0485281	0.0319264	5839	tags=74%, list=44%, signal=41%	FBgn0284408;FBgn0263930;FBgn0261403;FBgn0036298;FBgn0041604;FBgn0262733;FBgn0031745;FBgn0014388;FBgn0033438;FBgn0004370;FBgn0003969;FBgn0004368;FBgn0003205;FBgn0259211;FBgn0001965;FBgn0003041;FBgn0033649;FBgn0010389;FBgn0000097;FBgn0286070;FBgn0020299;FBgn0014135;FBgn0285896;FBgn0001139;FBgn0030096;FBgn0003256;FBgn0003079;FBgn0010269;FBgn0003118;FBgn0000382;FBgn0015296;FBgn0004638;FBgn0015402;FBg…	Hspg2;dally;Ogt;PGM3;GPC4;Src64B;-;sty;Mmp2;Ptp10D;RASA1;Ptp10D;Ras85D;grh;Sos;Ect2;-;htl;aop;CNKSR2;PIK3AP1;FGF;btl;gro;ZNF259;rl;phl;Dsor1;pnt;csw;SHC3;drk;KSR2;GNB1L	34	FBgn0284408;FBgn0261403;FBgn0036298;FBgn0041604;FBgn0031745;FBgn0003969;FBgn0003205;FBgn0259211;FBgn0001965;FBgn0003041;FBgn0286070;FBgn0014135;FBgn0285896	Hspg2;Ogt;PGM3;GPC4;-;RASA1;Ras85D;grh;Sos;Ect2;CNKSR2;FGF;btl	13	FBgn0284408;FBgn0261403;FBgn0036298;FBgn0031745;FBgn0003969;FBgn0003205;FBgn0001965;FBgn0286070;FBgn0285896	Hspg2;Ogt;PGM3;-;RASA1;Ras85D;Sos;CNKSR2;btl	9	FBgn0041604;FBgn0259211;FBgn0003041;FBgn0014135	GPC4;grh;Ect2;FGF	4
Hedgehog Signaling Pathway	Hedgehog Signaling Pathway	88	0.203059	1.11253	0.20202	0.359147	0.236281	4742	tags=42%, list=36%, signal=27%	FBgn0264922;FBgn0000158;FBgn0011327;FBgn0015024;FBgn0004889;FBgn0010602;FBgn0260970;FBgn0003390;FBgn0250823;FBgn0284408;FBgn0044028;FBgn0026192;FBgn0041604;FBgn0035142;FBgn0000273;FBgn0002413;FBgn0261854;FBgn0264492;FBgn0261988;FBgn0003612;FBgn0000239;FBgn0004177;FBgn0264270;FBgn0267350;FBgn0030556;FBgn0030366;FBgn0261617;FBgn0037657;FBgn0259243;FBgn0260798;FBgn0004636;FBgn0040271;FBgn0029006;FBg…	SUMO3;bam;Uchl5;CkIalpha;tws;Ube2i;Ubr3;shf;Csnk1g3;Hspg2;Notum;PARD6B;GPC4;HIPK2;Pka-C1;dco;aPKC;CkIIalpha;Gprk2;Pias1;Gmps;mts;Sxl;PI4KA;rngtt;Usp7;CREBBP;CDC73;Pka-R1;Gprk1;R;Sulf1;lack;PPP2R5E;AFDN;Tnpo1;Usp8;dally;C3G;Rpn13;rasp;disp;iHog;ihog;fu;smo;cos;ci;hh;sgg;Nedd8;pic;ptc;Cul4b;HERC4;rdx;Hrs;Roc1a;Sufu;Gbeta13F;Su(dx);Nedd4;Pp1alpha-96A;ARRB1;SENP1;Rpd3;fbxw1;Ufd1-like;l(2)tid;TER94;PP…	88	FBgn0000158;FBgn0011327;FBgn0260970;FBgn0250823;FBgn0284408;FBgn0041604;FBgn0003612;FBgn0000239;FBgn0030556;FBgn0030366;FBgn0260798;FBgn0029006;FBgn0024194;FBgn0031872;FBgn0001079;FBgn0003444;FBgn0000352;FBgn0003371;FBgn0260962;FBgn0035207;FBgn0003557;FBgn0040206;FBgn0015805;FBgn0283468;FBgn0036136;FBgn0002174;FBgn0261268;FBgn0003132;FBgn0011217;FBgn0015509;FBgn0004623;FBgn0035719	bam;Uchl5;Ubr3;Csnk1g3;Hspg2;GPC4;Pias1;Gmps;rngtt;Usp7;Gprk1;lack;rasp;ihog;fu;smo;cos;sgg;pic;HERC4;Su(dx);ARRB1;Rpd3;fbxw1;Ufd1-like;l(2)tid;cul3a;Pp1-13C;eff;Cul1;Gbeta76C;-	32	FBgn0000158;FBgn0284408;FBgn0260798;FBgn0024194;FBgn0031872;FBgn0001079;FBgn0003444;FBgn0000352;FBgn0260962;FBgn0003557;FBgn0040206;FBgn0015805;FBgn0035719	bam;Hspg2;Gprk1;rasp;ihog;fu;smo;cos;pic;Su(dx);ARRB1;Rpd3;-	13	FBgn0011327;FBgn0260970;FBgn0250823;FBgn0041604;FBgn0003612;FBgn0000239;FBgn0030556;FBgn0030366;FBgn0029006;FBgn0003371;FBgn0035207;FBgn0283468;FBgn0036136;FBgn0002174;FBgn0261268;FBgn0003132;FBgn0011217;FBgn0015509;FBgn0004623	Uchl5;Ubr3;Csnk1g3;GPC4;Pias1;Gmps;rngtt;Usp7;lack;sgg;HERC4;fbxw1;Ufd1-like;l(2)tid;cul3a;Pp1-13C;eff;Cul1;Gbeta76C	19
Hippo Signaling Pathway	Hippo Signaling Pathway	69	0.199422	1.06416	0.370079	0.487938	0.321012	5610	tags=52%, list=42%, signal=30%	FBgn0040011;FBgn0034264;FBgn0035437;FBgn0044323;FBgn0004177;FBgn0262029;FBgn0003733;FBgn0035142;FBgn0004859;FBgn0035207;FBgn0024846;FBgn0259483;FBgn0261854;FBgn0250823;FBgn0259168;FBgn0028484;FBgn0015024;FBgn0025637;FBgn0005640;FBgn0262103;FBgn0032363;FBgn0011642;FBgn0032378;FBgn0025625;FBgn0039055;FBgn0010379;FBgn0031871;FBgn0283468;FBgn0029006;FBgn0030530;FBgn0284247;FBgn0261524;FBgn0004636;FBg…	SLMAP;Dlish;STRIP1;STRN3;mts;ck;tor;HIPK2;ci;HERC4;p38b;Mob4;aPKC;Csnk1g3;mnb;Tnk2;CkIalpha;skr-1;cdk14;Sik3;DLG5;LPP;CCNY;SIK2;Rassf4;Akt1;CG10158;fbxw1;lack;jub;ds;Map2k3;R;Usp7;Mark3;Pp2A-29B;Cul1;Map3k4;DCAF7;TSC1;ex;Prpf4b;Tao;Ptpn21;l(2)gl;GIT1;pll;14-3-3epsilon;Mer;Arhgef7;dco;Schip1;Pka-C1;HMCN1;mig-15;14-3-3zeta;ft;Fbxl7;rae1;kibra;crb;ptc;Csk;Map4k3;wts;yki;hpo;mats;sav	69	FBgn0040011;FBgn0034264;FBgn0035437;FBgn0035207;FBgn0250823;FBgn0028484;FBgn0031871;FBgn0283468;FBgn0029006;FBgn0030530;FBgn0284247;FBgn0261524;FBgn0030366;FBgn0260934;FBgn0015509;FBgn0024329;FBgn0000547;FBgn0001075;FBgn0038385;FBgn0259685;FBgn0261456	SLMAP;Dlish;STRIP1;HERC4;Csnk1g3;Tnk2;CG10158;fbxw1;lack;jub;ds;Map2k3;Usp7;Mark3;Cul1;Map3k4;HMCN1;ft;Fbxl7;crb;hpo	21	FBgn0034264;FBgn0030530;FBgn0261524;FBgn0260934;FBgn0024329;FBgn0000547;FBgn0259685;FBgn0261456	Dlish;jub;Map2k3;Mark3;Map3k4;HMCN1;crb;hpo	8	FBgn0040011;FBgn0035437;FBgn0035207;FBgn0250823;FBgn0028484;FBgn0031871;FBgn0283468;FBgn0029006;FBgn0284247;FBgn0030366;FBgn0015509;FBgn0001075;FBgn0038385	SLMAP;STRIP1;HERC4;Csnk1g3;Tnk2;CG10158;fbxw1;lack;ds;Usp7;Cul1;ft;Fbxl7	13
Imd Signaling Pathway	Imd Signaling Pathway	48	0.194361	0.938614	0.540373	0.576398	0.379209	10763	tags=100%, list=81%, signal=19%	FBgn0000158;FBgn0015509;FBgn0037906;FBgn0003023;FBgn0031187;FBgn0243512;FBgn0032880;FBgn0039214;FBgn0025637;FBgn0034647;FBgn0028541;FBgn0260936;FBgn0034068;FBgn0031317;FBgn0032210;FBgn0035977;FBgn0037734;FBgn0043575;FBgn0283468;FBgn0010247;FBgn0035975;FBgn0035806;FBgn0283521;FBgn0037384;FBgn0082598;FBgn0035853;FBgn0263697;FBgn0031857;FBgn0015321;FBgn0033388;FBgn0265464;FBgn0000173;FBgn0041205;FBg…	bam;Cul1;PGRP-LB;otu;USP2;DDX43;TM9SF2;USP34;skr-1;-;TM9SF4;Usp36;FAF1;-;CYLD;PGRP-LF;trbd;PGRP-SC2;fbxw1;Parp;PGRP-LA;PGRP-SD;lola;RNF4;akirin;MED24;Uba3;RNF31;Ubc4;SLC46A1;Traf6;ben;key;-;kay;-;Fadd;Diap2;PGRP-LC;Dredd;eff;hep;Rel;UBE2V1;ird5;bsk;Tak1;PGRP-LE	48	FBgn0000158;FBgn0015509;FBgn0003023;FBgn0031187;FBgn0039214;FBgn0034068;FBgn0032210;FBgn0037734;FBgn0043575;FBgn0283468;FBgn0010247;FBgn0035975;FBgn0035806;FBgn0037384;FBgn0015321;FBgn0033388;FBgn0015247;FBgn0011217	bam;Cul1;otu;USP2;USP34;FAF1;CYLD;trbd;PGRP-SC2;fbxw1;Parp;PGRP-LA;PGRP-SD;RNF4;Ubc4;SLC46A1;Diap2;eff	18	FBgn0000158;FBgn0043575;FBgn0035975;FBgn0033388	bam;PGRP-SC2;PGRP-LA;SLC46A1	4	FBgn0015509;FBgn0003023;FBgn0031187;FBgn0039214;FBgn0034068;FBgn0032210;FBgn0037734;FBgn0283468;FBgn0010247;FBgn0035806;FBgn0037384;FBgn0015321;FBgn0015247;FBgn0011217	Cul1;otu;USP2;USP34;FAF1;CYLD;trbd;fbxw1;Parp;PGRP-SD;RNF4;Ubc4;Diap2;eff	14
Insulin-like Receptor Signaling Pathway	Insulin-like Receptor Signaling Pathway	65	0.291651	1.50998	0.00967459	0.0386984	0.0254594	9474	tags=100%, list=71%, signal=29%	FBgn0030802;FBgn0263593;FBgn0031006;FBgn0086779;FBgn0011573;FBgn0259483;FBgn0023001;FBgn0029152;FBgn0035626;FBgn0001257;FBgn0021796;FBgn0001233;FBgn0264691;FBgn0016756;FBgn0033935;FBgn0039858;FBgn0086371;FBgn0283472;FBgn0283499;FBgn0010379;FBgn0261560;FBgn0036844;FBgn0262656;FBgn0000659;FBgn0041191;FBgn0020386;FBgn0044047;FBgn0264075;FBgn0004507;FBgn0020622;FBgn0010269;FBgn0041210;FBgn0029840;FBg…	DENR;LPIN1;Rictor;CYTH1;Patj;Mob4;melt;mkrn1;lin-28;ImpL2;Tor;Hsp83;Lst8;Ubp64E;Sin1;CycG;-;Rps6kb1;InR;Akt1;Eif4ebp2;Mkp3;dm;fkh;Rheb;Pdk1;Ilp6;tgo;GlyP;PIK3R1;Dsor1;Hdac4;RPTOR;rl;chico;PIK3CD;Sh2b2;SIK2;sima;drk;foxo;Sik3;CG2199;PIP4K2B;Igf1r;Roc1a;mts;TRIB2;skr-1;Stub1;sgg;TSC2;PPP2R5D;Pten;PPP2R5E;TSC1;Ide;fbxw1;Cul1;-;Fmr1;Pp2A-29B;NCK1;Pprc1;Lar	65	FBgn0035626;FBgn0001257;FBgn0016756;FBgn0086371;FBgn0020386;FBgn0044047;FBgn0029840;FBgn0038279;FBgn0003371;FBgn0026379;FBgn0283468;FBgn0015509;FBgn0028734;FBgn0037248	lin-28;ImpL2;Ubp64E;-;Pdk1;Ilp6;RPTOR;Igf1r;sgg;Pten;fbxw1;Cul1;Fmr1;Pprc1	14	FBgn0001257;FBgn0044047;FBgn0029840;FBgn0038279;FBgn0037248	ImpL2;Ilp6;RPTOR;Igf1r;Pprc1	5	FBgn0035626;FBgn0016756;FBgn0086371;FBgn0020386;FBgn0003371;FBgn0026379;FBgn0283468;FBgn0015509;FBgn0028734	lin-28;Ubp64E;-;Pdk1;sgg;Pten;fbxw1;Cul1;Fmr1	9
JAK-STAT Signaling Pathway	JAK-STAT Signaling Pathway	31	0.15919	0.712062	0.881517	0.881517	0.579945	10107	tags=97%, list=76%, signal=24%	FBgn0030904;FBgn0043903;FBgn0016917;FBgn0004956;FBgn0053542;FBgn0004864;FBgn0259785;FBgn0031055;FBgn0039632;FBgn0003612;FBgn0267487;FBgn0033266;FBgn0011236;FBgn0020279;FBgn0000541;FBgn0015903;FBgn0032956;FBgn0041184;FBgn0266711;FBgn0023212;FBgn0011785;FBgn0010382;FBgn0051716;FBgn0010315;FBgn0035626;FBgn0034793;FBgn0040308;FBgn0016131;FBgn0004107;FBgn0285926;FBgn0043884	-;dome;Stat92E;-;-;hop;ZFY;dome;CUL5;Pias1;CG2199;Socs7;ken;lig;E(bx);-;CUL2;SOCS5;ELOC;Elob;Brwd3;CycE;CNOT4;ccnd1;lin-28;asrij;Prdx4;cdk4;Cdk2;IGF2BP1;mask	31	FBgn0030904;FBgn0004956;FBgn0053542;FBgn0259785;FBgn0039632;FBgn0003612;FBgn0011236;FBgn0000541;FBgn0032956;FBgn0041184;FBgn0023212;FBgn0010382;FBgn0051716;FBgn0035626;FBgn0040308;FBgn0285926	-;-;-;ZFY;CUL5;Pias1;ken;E(bx);CUL2;SOCS5;Elob;CycE;CNOT4;lin-28;Prdx4;IGF2BP1	16	FBgn0030904;FBgn0053542;FBgn0259785;FBgn0041184	-;-;ZFY;SOCS5	4	FBgn0004956;FBgn0039632;FBgn0003612;FBgn0011236;FBgn0000541;FBgn0032956;FBgn0023212;FBgn0010382;FBgn0051716;FBgn0035626;FBgn0040308;FBgn0285926	-;CUL5;Pias1;ken;E(bx);CUL2;Elob;CycE;CNOT4;lin-28;Prdx4;IGF2BP1	12
Notch Signaling Pathway	Notch Signaling Pathway	68	0.262919	1.37198	0.038207	0.101885	0.0670298	3682	tags=40%, list=28%, signal=29%	FBgn0000463;FBgn0051665;FBgn0284421;FBgn0039734;FBgn0053198;FBgn0004197;FBgn0004647;FBgn0002643;FBgn0039234;FBgn0031458;FBgn0004837;FBgn0259984;FBgn0040334;FBgn0033901;FBgn0000524;FBgn0021874;FBgn0027932;FBgn0031661;FBgn0028582;FBgn0029082;FBgn0002932;FBgn0085451;FBgn0031760;FBgn0002592;FBgn0265630;FBgn0037270;FBgn0024291;FBgn0000547;FBgn0034180;FBgn0035142;FBgn0000077;FBgn0015772;FBgn0263933;FBg…	Dl;EYS;Psn;Tace;pen-2;Ser;N;mam;nct;aph-1;Su(H);ADAM10;TSPAN33;O-fut1;dx;Nle;-;Gmd;Epn2;NPHS1;neur;ARID4B;Tspan17;m2;sno;eIF3-S5-1;Sir2;HMCN1;EHBP1;HIPK2;amx;BMP2K;ebi;rumi;mib1;fng;ADAM10;-;Fkbp14;USP10;-;Tspan33;eIF-3p40;-;ndfip1;numb;crb;EPS15L1;itsn1;Uvrag;Usp46;mig-15;Csmd3;Su(dx);Traf6;Xxylt1;insv;H;phyl;ARRB1;malpha;Nedd4;CycG;l(2)gl;l(2)gd1;pigs;cblb;Gxylt2	68	FBgn0051665;FBgn0039734;FBgn0053198;FBgn0004197;FBgn0004837;FBgn0259984;FBgn0040334;FBgn0033901;FBgn0021874;FBgn0031661;FBgn0028582;FBgn0029082;FBgn0002592;FBgn0265630;FBgn0000547;FBgn0086253;FBgn0263601;FBgn0028515;FBgn0031089;FBgn0037848;FBgn0259685;FBgn0035060;FBgn0023388;FBgn0031879;FBgn0003557;FBgn0031434;FBgn0013725;FBgn0040206;FBgn0002732;FBgn0261983	EYS;Tace;pen-2;Ser;Su(H);ADAM10;TSPAN33;O-fut1;Nle;Gmd;Epn2;NPHS1;m2;sno;HMCN1;rumi;mib1;-;-;Tspan33;crb;EPS15L1;itsn1;Csmd3;Su(dx);insv;phyl;ARRB1;malpha;l(2)gd1	30	FBgn0259984;FBgn0040334;FBgn0033901;FBgn0021874;FBgn0031661;FBgn0002592;FBgn0000547;FBgn0086253;FBgn0263601;FBgn0028515;FBgn0031089;FBgn0037848;FBgn0259685;FBgn0003557;FBgn0040206;FBgn0002732;FBgn0261983	ADAM10;TSPAN33;O-fut1;Nle;Gmd;m2;HMCN1;rumi;mib1;-;-;Tspan33;crb;Su(dx);ARRB1;malpha;l(2)gd1	17	FBgn0051665;FBgn0039734;FBgn0053198;FBgn0004197;FBgn0004837;FBgn0028582;FBgn0029082;FBgn0265630;FBgn0035060;FBgn0023388;FBgn0031879;FBgn0031434;FBgn0013725	EYS;Tace;pen-2;Ser;Su(H);Epn2;NPHS1;sno;EPS15L1;itsn1;Csmd3;insv;phyl	13
Pvr Signaling Pathway	Pvr Signaling Pathway	36	0.497798	2.29755	2.2331e-05	0.000357296	0.000235063	6032	tags=81%, list=45%, signal=44%	FBgn0001965;FBgn0261560;FBgn0003205;FBgn0010333;FBgn0030964;FBgn0000097;FBgn0283472;FBgn0010379;FBgn0032409;FBgn0021796;FBgn0030869;FBgn0085407;FBgn0010269;FBgn0003079;FBgn0003256;FBgn0031888;FBgn0010341;FBgn0015513;FBgn0030018;FBgn0032006;FBgn0024811;FBgn0000229;FBgn0004638;FBgn0015296;FBgn0040068;FBgn0015279;FBgn0028717;FBgn0010303;FBgn0015402;FBgn0004370;FBgn0005198;FBgn0267487;FBgn0004390;FBg…	Sos;Eif4ebp2;Ras85D;Rac1;-;aop;Rps6kb1;Akt1;Elmo1;Tor;SOCS7;-;Dsor1;phl;rl;-;Cdc42;Dock1;slpr;Flt1;Crk;bsk;drk;SHC3;Vav;PIK3CD;Sh2b2;hep;KSR2;Ptp10D;TSC2;CG2199;RasGAP1;Ptp10D;TSC1;-	36	FBgn0001965;FBgn0003205;FBgn0010333;FBgn0010341;FBgn0015513;FBgn0032006;FBgn0004390	Sos;Ras85D;Rac1;Cdc42;Dock1;Flt1;RasGAP1	7	FBgn0001965;FBgn0003205;FBgn0010333;FBgn0010341;FBgn0015513;FBgn0032006;FBgn0004390	Sos;Ras85D;Rac1;Cdc42;Dock1;Flt1;RasGAP1	7			0
Sevenless Signaling Pathway	Sevenless Signaling Pathway	31	0.27462	1.22838	0.156398	0.312796	0.205787	5764	tags=71%, list=43%, signal=40%	FBgn0004876;FBgn0086361;FBgn0041184;FBgn0004390;FBgn0003416;FBgn0264959;FBgn0265778;FBgn0004636;FBgn0000414;FBgn0016756;FBgn0262733;FBgn0043884;FBgn0264324;FBgn0003733;FBgn0003205;FBgn0003256;FBgn0001965;FBgn0010269;FBgn0003079;FBgn0003118;FBgn0000382;FBgn0016794;FBgn0000097;FBgn0286070;FBgn0000206;FBgn0004638;FBgn0003870;FBgn0003366;FBgn0015402;FBgn0013725;FBgn0003410	Tesk1;Ppm1b;SOCS5;RasGAP1;PLCG1;Src42A;RAPGEF2;R;Dab;Ubp64E;Src64B;mask;DOCK3;tor;Ras85D;rl;Sos;Dsor1;phl;pnt;csw;dos;aop;CNKSR2;boss;drk;ttk;sev;KSR2;phyl;sina	31	FBgn0004876;FBgn0041184;FBgn0004390;FBgn0003416;FBgn0265778;FBgn0016756;FBgn0003205;FBgn0001965;FBgn0016794;FBgn0286070;FBgn0000206;FBgn0003366;FBgn0013725;FBgn0003410	Tesk1;SOCS5;RasGAP1;PLCG1;RAPGEF2;Ubp64E;Ras85D;Sos;dos;CNKSR2;boss;sev;phyl;sina	14	FBgn0041184;FBgn0004390;FBgn0003416;FBgn0003205;FBgn0001965;FBgn0016794;FBgn0286070;FBgn0003366	SOCS5;RasGAP1;PLCG1;Ras85D;Sos;dos;CNKSR2;sev	8	FBgn0004876;FBgn0265778;FBgn0016756;FBgn0000206;FBgn0013725;FBgn0003410	Tesk1;RAPGEF2;Ubp64E;boss;phyl;sina	6
TNFalpha-Eiger Signaling Pathway	TNFalpha-Eiger Signaling Pathway	22	0.280018	1.11047	0.257937	0.412698	0.271512	5164	tags=64%, list=39%, signal=39%	FBgn0030941;FBgn0265464;FBgn0010909;FBgn0086358;FBgn0032682;FBgn0024326;FBgn0026323;FBgn0000229;FBgn0039734;FBgn0033483;FBgn0010303;FBgn0261524;FBgn0034314;FBgn0032210;FBgn0040294;FBgn0035601;FBgn0000173;FBgn0040078;FBgn0011297;FBgn0030674;FBgn0035437;FBgn0243512	wgn;Traf6;mig-15;-;grnd;Map2k4;Tak1;bsk;Tace;egr;hep;Map2k3;TRAIP;CYLD;SH3RF3;UBE2V1;ben;pont;l(2)not;Huwe1;STRIP1;DDX43	22	FBgn0032682;FBgn0024326;FBgn0039734;FBgn0033483;FBgn0261524;FBgn0034314;FBgn0032210;FBgn0040078;FBgn0035437	grnd;Map2k4;Tace;egr;Map2k3;TRAIP;CYLD;pont;STRIP1	9	FBgn0032682;FBgn0024326;FBgn0033483;FBgn0261524	grnd;Map2k4;egr;Map2k3	4	FBgn0039734;FBgn0034314;FBgn0032210;FBgn0040078;FBgn0035437	Tace;TRAIP;CYLD;pont;STRIP1	5
Toll Signaling Pathway	Toll Signaling Pathway	56	0.380087	1.89123	0.000304524	0.00162413	0.00106851	4543	tags=59%, list=34%, signal=39%	FBgn0025574;FBgn0040206;FBgn0000250;FBgn0031676;FBgn0010602;FBgn0039214;FBgn0027603;FBgn0001139;FBgn0001990;FBgn0260632;FBgn0003495;FBgn0035379;FBgn0033402;FBgn0034476;FBgn0026760;FBgn0011274;FBgn0003882;FBgn0036978;FBgn0262473;FBgn0010441;FBgn0051217;FBgn0030051;FBgn0030925;FBgn0030926;FBgn0040323;FBgn0040321;FBgn0000808;FBgn0039102;FBgn0039494;FBgn0003450;FBgn0000533;FBgn0043575;FBgn0030310;FBg…	Pli;ARRB1;cact;CSTLP1;Ube2i;USP34;SENP1;gro;wek;dl;spz;spz5;MYD88;Toll-7;Tl;Dif;tub;TLR6;Tl;pll;modSP;snk;Hayan;psh;GNBP1;GNBP3;gd;ea;ea;snk;ea;PGRP-SC2;PGRP-SA;pip;Jon99Cii;Jon99Cii;TRYP7;ndl;-;Spn27A;Spn42Dd;Spn88Ea;Gprk2;sae1;fbxw1;DICER1;Doa;Hrs;Traf6;HERC4;SUMO3;RNF4;cactin;Pitslre;uba2-b;PTPN23	56	FBgn0040206;FBgn0039214;FBgn0260632;FBgn0035379;FBgn0034476;FBgn0030925;FBgn0040323;FBgn0039494;FBgn0003450;FBgn0043575;FBgn0030310;FBgn0052383;FBgn0030774;FBgn0002926;FBgn0028990;FBgn0028984;FBgn0283468;FBgn0035207;FBgn0037384;FBgn0029113	ARRB1;USP34;dl;spz5;Toll-7;Hayan;GNBP1;ea;snk;PGRP-SC2;PGRP-SA;Jon99Cii;TRYP7;ndl;Spn27A;Spn88Ea;fbxw1;HERC4;RNF4;uba2-b	20	FBgn0040206;FBgn0260632;FBgn0030925;FBgn0040323;FBgn0039494;FBgn0043575;FBgn0030310;FBgn0052383;FBgn0030774;FBgn0002926;FBgn0028990;FBgn0028984;FBgn0029113	ARRB1;dl;Hayan;GNBP1;ea;PGRP-SC2;PGRP-SA;Jon99Cii;TRYP7;ndl;Spn27A;Spn88Ea;uba2-b	13	FBgn0039214;FBgn0035379;FBgn0034476;FBgn0003450;FBgn0283468;FBgn0035207;FBgn0037384	USP34;spz5;Toll-7;snk;fbxw1;HERC4;RNF4	7
Torso Signaling Pathway	Torso Signaling Pathway	31	0.298831	1.33668	0.0995261	0.227488	0.149663	5942	tags=77%, list=45%, signal=43%	FBgn0262733;FBgn0004907;FBgn0262582;FBgn0004638;FBgn0015296;FBgn0015402;FBgn0000166;FBgn0003079;FBgn0010269;FBgn0003256;FBgn0003733;FBgn0016794;FBgn0000382;FBgn0005390;FBgn0001139;FBgn0003751;FBgn0261016;FBgn0004636;FBgn0004650;FBgn0003867;FBgn0001965;FBgn0003205;FBgn0286070;FBgn0013323;FBgn0031450;FBgn0004390;FBgn0040206;FBgn0005695;FBgn0261268;FBgn0003969;FBgn0014388	Src64B;14-3-3zeta;cic;drk;SHC3;KSR2;bcd;phl;Dsor1;rl;tor;dos;csw;-;gro;trk;-;R;-;tsl;Sos;Ras85D;CNKSR2;-;Hrs;RasGAP1;ARRB1;gcl;cul3a;RASA1;sty	31	FBgn0016794;FBgn0003751;FBgn0261016;FBgn0004650;FBgn0001965;FBgn0003205;FBgn0286070;FBgn0013323;FBgn0004390;FBgn0040206;FBgn0261268;FBgn0003969	dos;trk;-;-;Sos;Ras85D;CNKSR2;-;RasGAP1;ARRB1;cul3a;RASA1	12	FBgn0016794;FBgn0003751;FBgn0001965;FBgn0003205;FBgn0286070;FBgn0004390;FBgn0040206;FBgn0003969	dos;trk;Sos;Ras85D;CNKSR2;RasGAP1;ARRB1;RASA1	8	FBgn0261016;FBgn0004650;FBgn0013323;FBgn0261268	-;-;-;cul3a	4
Wnt-TCF Signaling Pathway	Wnt-TCF Signaling Pathway	88	0.182359	0.999121	0.505051	0.576398	0.379209	4550	tags=42%, list=34%, signal=28%	FBgn0031902;FBgn0001085;FBgn0085432;FBgn0284084;FBgn0000117;FBgn0016797;FBgn0004360;FBgn0000119;FBgn0043900;FBgn0000499;FBgn0039907;FBgn0069242;FBgn0004957;FBgn0260855;FBgn0264389;FBgn0030341;FBgn0036141;FBgn0045866;FBgn0029709;FBgn0034372;FBgn0032446;FBgn0005427;FBgn0265102;FBgn0004177;FBgn0002413;FBgn0001324;FBgn0034709;FBgn0041604;FBgn0035142;FBgn0250823;FBgn0003415;FBgn0004889;FBgn0016756;FBg…	Wnt6;fz;pan;wg;arm;fz2;Wnt2;Lrp6;pygo;dsh;lgs;eca;por;sec22bb;Tmed5;TMED7;wls;bai;Tmed2;UBXN6;Ift43;ewg;ift122;mts;dco;kto;Tinagl1;GPC4;HIPK2;Csnk1g3;skd;tws;Ubp64E;rnf146;IFT140;NEK2;-;Wdr35;Pp1-87B;dally;trbd;Tcf25;-;Cow;WNK3;CtBP;flw;Ssbp3;RBM15;Usp8;CDC73;CREBBP;KRP85;spen;hyd;Pp1alpha-96A;Tnks;Racgap1;Roc1a;CkIalpha;sgg;Notum;skr-1;SOX1;Nlk;fbxw1;aop;Apc;Sin3a;Axn;Sulf1;TER94;frmd8;Ect2;CDC1…	88	FBgn0001085;FBgn0043900;FBgn0000499;FBgn0069242;FBgn0029709;FBgn0034372;FBgn0032446;FBgn0265102;FBgn0001324;FBgn0034709;FBgn0041604;FBgn0250823;FBgn0016756;FBgn0036897;FBgn0260933;FBgn0037734;FBgn0027549;FBgn0034903;FBgn0086356;FBgn0003371;FBgn0011817;FBgn0283468;FBgn0039282;FBgn0003041;FBgn0261524;FBgn0013725;FBgn0004839;FBgn0015509;FBgn0011692	fz;pygo;dsh;eca;Tmed2;UBXN6;Ift43;ift122;kto;Tinagl1;GPC4;Csnk1g3;Ubp64E;rnf146;IFT140;trbd;Tcf25;-;Racgap1;sgg;Nlk;fbxw1;frmd8;Ect2;Map2k3;phyl;otk;Cul1;KIF23	29	FBgn0001085;FBgn0069242;FBgn0029709;FBgn0034709;FBgn0034903;FBgn0261524;FBgn0004839;FBgn0011692	fz;eca;Tmed2;Tinagl1;-;Map2k3;otk;KIF23	8	FBgn0043900;FBgn0000499;FBgn0034372;FBgn0032446;FBgn0265102;FBgn0001324;FBgn0041604;FBgn0250823;FBgn0016756;FBgn0036897;FBgn0260933;FBgn0037734;FBgn0027549;FBgn0086356;FBgn0003371;FBgn0011817;FBgn0283468;FBgn0039282;FBgn0003041;FBgn0013725;FBgn0015509	pygo;dsh;UBXN6;Ift43;ift122;kto;GPC4;Csnk1g3;Ubp64E;rnf146;IFT140;trbd;Tcf25;Racgap1;sgg;Nlk;fbxw1;frmd8;Ect2;phyl;Cul1	21
