# Supplementary material for: CG6015 controls spermatogonia transit-amplifying divisions by epidermal growth factor receptor signaling in Drosophila testes
Source: Cell Death Dis. 2021 May 14;12(5):491. doi: 10.1038/s41419-021-03783-9 (PMC8121936; doi:10.1038/s41419-021-03783-9)
Supplement: Supplementary file 7 — Table S6 [file 41419_2021_3783_MOESM7_ESM.xlsx]

## Sheet: Sheet1
Table S6. GSEA between control and Bam>CG6015 RNAi; △86/+ testes
ID	Description	setSize	enrichmentScore	NES	pvalue	p.adjust	qvalues	rank	leading_edge	Identified genes	Identified gene names	Identified count	Sig genes	Sig gene names	Sig count	Up genes	Up gene names	Up count	Down genes	Down gene names	Down count
Activin Signaling Pathway	Activin Signaling Pathway	11	0.298883	0.937924	0.533981	0.651712	0.471634	2770	tags=55%, list=21%, signal=43%	FBgn0259878;FBgn0085450;FBgn0004885;FBgn0024179;FBgn0026199;FBgn0011655;FBgn0011300;FBgn0024913;FBgn0003169;FBgn0031461;FBgn0025800	Fst;V-SKI;tld;Bmpr2;MSTN;SMAD4;TGFBR1;Actbeta;ACVR2B;Actbeta;SMAD3	11	FBgn0259878;FBgn0004885;FBgn0024179;FBgn0011300;FBgn0024913;FBgn0003169;FBgn0031461	Fst;tld;Bmpr2;TGFBR1;Actbeta;ACVR2B;Actbeta	7	FBgn0024179;FBgn0011300;FBgn0003169;FBgn0031461	Bmpr2;TGFBR1;ACVR2B;Actbeta	4	FBgn0259878;FBgn0004885;FBgn0024913	Fst;tld;Actbeta	3
BMP Signaling Pathway	BMP Signaling Pathway	43	0.20796	1.05538	0.34	0.453333	0.32807	9540	tags=98%, list=73%, signal=26%	FBgn0004885;FBgn0043364;FBgn0015754;FBgn0266420;FBgn0028582;FBgn0000394;FBgn0263930;FBgn0265048;FBgn0000395;FBgn0033050;FBgn0027539;FBgn0262169;FBgn0003463;FBgn0030600;FBgn0029006;FBgn0001942;FBgn0031016;FBgn0268063;FBgn0020493;FBgn0029067;FBgn0039932;FBgn0031030;FBgn0259878;FBgn0061469;FBgn0001079;FBgn0263593;FBgn0034962;FBgn0085450;FBgn0032451;FBgn0032956;FBgn0086676;FBgn0024250;FBgn0037265;FBg…	tld;-;Lis-1;Ote;Epn2;tsg;dally;vit-1;BMPER;Pngl;lili;SMOC2;sog;hiw;lack;eIF-4a;LRFN4;-;Smad6;Dd;Skor2;Tao;Fst;UBE3A;fu;LPIN1;MAN1;V-SKI;NIPA2;CUL2;spin;-;spartin;SMAD4;Bmpr1b;TGFB3;HIVEP2;Bmpr2;dpp;Mad;gbb;ACVR2B;ACVR1	43	FBgn0004885;FBgn0015754;FBgn0028582;FBgn0265048;FBgn0027539;FBgn0003463;FBgn0030600;FBgn0029006;FBgn0039932;FBgn0259878;FBgn0061469;FBgn0034962;FBgn0032451;FBgn0032956;FBgn0086676;FBgn0037265;FBgn0039914;FBgn0024179;FBgn0000490;FBgn0003169	tld;Lis-1;Epn2;vit-1;lili;sog;hiw;lack;Skor2;Fst;UBE3A;MAN1;NIPA2;CUL2;spin;spartin;TGFB3;Bmpr2;dpp;ACVR2B	20	FBgn0015754;FBgn0039932;FBgn0032451;FBgn0086676;FBgn0037265;FBgn0039914;FBgn0024179;FBgn0003169	Lis-1;Skor2;NIPA2;spin;spartin;TGFB3;Bmpr2;ACVR2B	8	FBgn0004885;FBgn0028582;FBgn0265048;FBgn0027539;FBgn0003463;FBgn0030600;FBgn0029006;FBgn0259878;FBgn0061469;FBgn0034962;FBgn0032956;FBgn0000490	tld;Epn2;vit-1;lili;sog;hiw;lack;Fst;UBE3A;MAN1;CUL2;dpp	12
EGFR Signaling Pathway	EGFR Signaling Pathway	64	0.318899	1.73754	0.000525354	0.00420283	0.00304152	4706	tags=56%, list=36%, signal=36%	FBgn0010825;FBgn0003165;FBgn0260938;FBgn0041723;FBgn0030685;FBgn0014388;FBgn0015399;FBgn0041184;FBgn0003416;FBgn0004370;FBgn0020224;FBgn0036844;FBgn0040271;FBgn0004569;FBgn0004368;FBgn0015278;FBgn0004390;FBgn0029791;FBgn0029778;FBgn0264959;FBgn0263395;FBgn0040068;FBgn0023214;FBgn0086356;FBgn0000547;FBgn0261985;FBgn0267487;FBgn0000635;FBgn0010015;FBgn0283469;FBgn0033266;FBgn0031745;FBgn0036448;FBg…	RERE;pum;-;rho-5;Arhgap26;sty;LRIT2;SOCS5;PLCG1;Ptp10D;cblb;Mkp3;Sulf1;aos;Ptp10D;PIK3C2A;RasGAP1;ADAMTS12;Chn1;Src42A;Map4k3;Vav;-;Racgap1;HMCN1;Ptpn4;CG2199;Fas2;CanA1;VPS4B;Socs7;-;PTPN23;Src64B;CYTH1;rasp;rho;S;RHBDL3;rho;ttk;cic;ave;SHC3;drk;KSR2;Dsor1;phl;ebi;rl;Egfr;ZNF259;spi;pnt;vn;csw;spi;phyl;gro;Sos;Ras85D;aop;CNKSR2;grk	64	FBgn0041723;FBgn0030685;FBgn0015399;FBgn0041184;FBgn0003416;FBgn0040271;FBgn0004569;FBgn0015278;FBgn0004390;FBgn0029791;FBgn0263395;FBgn0086356;FBgn0000547;FBgn0267487;FBgn0031745;FBgn0024194;FBgn0020248;FBgn0050476;FBgn0003731;FBgn0005672;FBgn0013725;FBgn0000097	rho-5;Arhgap26;LRIT2;SOCS5;PLCG1;Sulf1;aos;PIK3C2A;RasGAP1;ADAMTS12;Map4k3;Racgap1;HMCN1;CG2199;-;rasp;RHBDL3;ave;Egfr;spi;phyl;aop	22	FBgn0015399;FBgn0041184;FBgn0003416;FBgn0004569;FBgn0004390;FBgn0029791;FBgn0000547;FBgn0031745;FBgn0024194;FBgn0020248;FBgn0003731;FBgn0000097	LRIT2;SOCS5;PLCG1;aos;RasGAP1;ADAMTS12;HMCN1;-;rasp;RHBDL3;Egfr;aop	12	FBgn0041723;FBgn0030685;FBgn0040271;FBgn0015278;FBgn0263395;FBgn0086356;FBgn0267487;FBgn0050476;FBgn0005672;FBgn0013725	rho-5;Arhgap26;Sulf1;PIK3C2A;Map4k3;Racgap1;CG2199;ave;spi;phyl	10
FGFR Signaling Pathway	FGFR Signaling Pathway	34	0.326321	1.50764	0.0318625	0.12745	0.0922335	4875	tags=59%, list=37%, signal=37%	FBgn0284408;FBgn0263930;FBgn0261403;FBgn0036298;FBgn0041604;FBgn0262733;FBgn0031745;FBgn0014388;FBgn0033438;FBgn0004370;FBgn0003969;FBgn0004368;FBgn0003205;FBgn0259211;FBgn0001965;FBgn0003041;FBgn0033649;FBgn0010389;FBgn0000097;FBgn0286070;FBgn0020299;FBgn0014135;FBgn0285896;FBgn0001139;FBgn0030096;FBgn0003256;FBgn0003079;FBgn0010269;FBgn0003118;FBgn0000382;FBgn0015296;FBgn0004638;FBgn0015402;FBg…	Hspg2;dally;Ogt;PGM3;GPC4;Src64B;-;sty;Mmp2;Ptp10D;RASA1;Ptp10D;Ras85D;grh;Sos;Ect2;-;htl;aop;CNKSR2;PIK3AP1;FGF;btl;gro;ZNF259;rl;phl;Dsor1;pnt;csw;SHC3;drk;KSR2;GNB1L	34	FBgn0284408;FBgn0261403;FBgn0036298;FBgn0031745;FBgn0003969;FBgn0259211;FBgn0003041;FBgn0000097;FBgn0014135;FBgn0285896	Hspg2;Ogt;PGM3;-;RASA1;grh;Ect2;aop;FGF;btl	10	FBgn0284408;FBgn0261403;FBgn0036298;FBgn0031745;FBgn0003969;FBgn0000097;FBgn0285896	Hspg2;Ogt;PGM3;-;RASA1;aop;btl	7	FBgn0259211;FBgn0003041;FBgn0014135	grh;Ect2;FGF	3
Hedgehog Signaling Pathway	Hedgehog Signaling Pathway	87	0.198004	1.20443	0.127118	0.241819	0.175	10021	tags=99%, list=77%, signal=23%	FBgn0264922;FBgn0000158;FBgn0011327;FBgn0015024;FBgn0004889;FBgn0010602;FBgn0260970;FBgn0003390;FBgn0250823;FBgn0284408;FBgn0044028;FBgn0026192;FBgn0041604;FBgn0035142;FBgn0000273;FBgn0002413;FBgn0261854;FBgn0264492;FBgn0261988;FBgn0003612;FBgn0000239;FBgn0004177;FBgn0264270;FBgn0267350;FBgn0030556;FBgn0030366;FBgn0261617;FBgn0037657;FBgn0259243;FBgn0260798;FBgn0004636;FBgn0040271;FBgn0029006;FBg…	SUMO3;bam;Uchl5;CkIalpha;tws;Ube2i;Ubr3;shf;Csnk1g3;Hspg2;Notum;PARD6B;GPC4;HIPK2;Pka-C1;dco;aPKC;CkIIalpha;Gprk2;Pias1;Gmps;mts;Sxl;PI4KA;rngtt;Usp7;CREBBP;CDC73;Pka-R1;Gprk1;R;Sulf1;lack;PPP2R5E;AFDN;Tnpo1;Usp8;dally;C3G;Rpn13;rasp;disp;iHog;ihog;fu;smo;cos;ci;hh;sgg;Nedd8;pic;ptc;Cul4b;HERC4;rdx;Hrs;Roc1a;Sufu;Gbeta13F;Su(dx);Nedd4;Pp1alpha-96A;ARRB1;SENP1;Rpd3;fbxw1;Ufd1-like;l(2)tid;TER94;PP…	87	FBgn0011327;FBgn0260970;FBgn0250823;FBgn0284408;FBgn0003612;FBgn0000239;FBgn0264270;FBgn0030556;FBgn0030366;FBgn0260798;FBgn0040271;FBgn0029006;FBgn0038862;FBgn0033886;FBgn0024194;FBgn0031872;FBgn0000352;FBgn0003371;FBgn0003557;FBgn0259174;FBgn0015805;FBgn0283468;FBgn0036136;FBgn0002174;FBgn0261268;FBgn0003132;FBgn0283500;FBgn0039348;FBgn0011217;FBgn0015509	Uchl5;Ubr3;Csnk1g3;Hspg2;Pias1;Gmps;Sxl;rngtt;Usp7;Gprk1;Sulf1;lack;Usp8;Rpn13;rasp;ihog;cos;sgg;Su(dx);Nedd4;Rpd3;fbxw1;Ufd1-like;l(2)tid;cul3a;Pp1-13C;Sac1;Npl4;eff;Cul1	30	FBgn0284408;FBgn0264270;FBgn0260798;FBgn0024194;FBgn0031872;FBgn0000352;FBgn0003557;FBgn0015805	Hspg2;Sxl;Gprk1;rasp;ihog;cos;Su(dx);Rpd3	8	FBgn0011327;FBgn0260970;FBgn0250823;FBgn0003612;FBgn0000239;FBgn0030556;FBgn0030366;FBgn0040271;FBgn0029006;FBgn0038862;FBgn0033886;FBgn0003371;FBgn0259174;FBgn0283468;FBgn0036136;FBgn0002174;FBgn0261268;FBgn0003132;FBgn0283500;FBgn0039348;FBgn0011217;FBgn0015509	Uchl5;Ubr3;Csnk1g3;Pias1;Gmps;rngtt;Usp7;Sulf1;lack;Usp8;Rpn13;sgg;Nedd4;fbxw1;Ufd1-like;l(2)tid;cul3a;Pp1-13C;Sac1;Npl4;eff;Cul1	22
Hippo Signaling Pathway	Hippo Signaling Pathway	69	0.234257	1.33133	0.0484105	0.144069	0.104261	10016	tags=100%, list=77%, signal=23%	FBgn0040011;FBgn0034264;FBgn0035437;FBgn0044323;FBgn0004177;FBgn0262029;FBgn0003733;FBgn0035142;FBgn0004859;FBgn0035207;FBgn0024846;FBgn0259483;FBgn0261854;FBgn0250823;FBgn0259168;FBgn0028484;FBgn0015024;FBgn0025637;FBgn0005640;FBgn0262103;FBgn0032363;FBgn0011642;FBgn0032378;FBgn0025625;FBgn0039055;FBgn0010379;FBgn0031871;FBgn0283468;FBgn0029006;FBgn0030530;FBgn0284247;FBgn0261524;FBgn0004636;FBg…	SLMAP;Dlish;STRIP1;STRN3;mts;ck;tor;HIPK2;ci;HERC4;p38b;Mob4;aPKC;Csnk1g3;mnb;Tnk2;CkIalpha;skr-1;cdk14;Sik3;DLG5;LPP;CCNY;SIK2;Rassf4;Akt1;CG10158;fbxw1;lack;jub;ds;Map2k3;R;Usp7;Mark3;Pp2A-29B;Cul1;Map3k4;DCAF7;TSC1;ex;Prpf4b;Tao;Ptpn21;l(2)gl;GIT1;pll;14-3-3epsilon;Mer;Arhgef7;dco;Schip1;Pka-C1;HMCN1;mig-15;14-3-3zeta;ft;Fbxl7;rae1;kibra;crb;ptc;Csk;Map4k3;wts;yki;hpo;mats;sav	69	FBgn0040011;FBgn0034264;FBgn0035437;FBgn0044323;FBgn0259483;FBgn0250823;FBgn0028484;FBgn0031871;FBgn0283468;FBgn0029006;FBgn0261524;FBgn0030366;FBgn0260934;FBgn0015509;FBgn0024329;FBgn0032221;FBgn0000547;FBgn0001075;FBgn0038385;FBgn0259685;FBgn0263395	SLMAP;Dlish;STRIP1;STRN3;Mob4;Csnk1g3;Tnk2;CG10158;fbxw1;lack;Map2k3;Usp7;Mark3;Cul1;Map3k4;Schip1;HMCN1;ft;Fbxl7;crb;Map4k3	21	FBgn0034264;FBgn0261524;FBgn0260934;FBgn0024329;FBgn0000547;FBgn0259685	Dlish;Map2k3;Mark3;Map3k4;HMCN1;crb	6	FBgn0040011;FBgn0035437;FBgn0044323;FBgn0259483;FBgn0250823;FBgn0028484;FBgn0031871;FBgn0283468;FBgn0029006;FBgn0030366;FBgn0015509;FBgn0032221;FBgn0001075;FBgn0038385;FBgn0263395	SLMAP;STRIP1;STRN3;Mob4;Csnk1g3;Tnk2;CG10158;fbxw1;lack;Usp7;Cul1;Schip1;ft;Fbxl7;Map4k3	15
Imd Signaling Pathway	Imd Signaling Pathway	47	0.229634	1.18902	0.136023	0.241819	0.175	10071	tags=100%, list=77%, signal=23%	FBgn0000158;FBgn0015509;FBgn0037906;FBgn0003023;FBgn0031187;FBgn0243512;FBgn0032880;FBgn0039214;FBgn0025637;FBgn0034647;FBgn0028541;FBgn0260936;FBgn0034068;FBgn0031317;FBgn0032210;FBgn0035977;FBgn0037734;FBgn0283468;FBgn0010247;FBgn0035975;FBgn0035806;FBgn0283521;FBgn0037384;FBgn0082598;FBgn0035853;FBgn0263697;FBgn0031857;FBgn0015321;FBgn0033388;FBgn0265464;FBgn0000173;FBgn0041205;FBgn0013983;FBg…	bam;Cul1;PGRP-LB;otu;USP2;DDX43;TM9SF2;USP34;skr-1;-;TM9SF4;Usp36;FAF1;-;CYLD;PGRP-LF;trbd;fbxw1;Parp;PGRP-LA;PGRP-SD;lola;RNF4;akirin;MED24;Uba3;RNF31;Ubc4;SLC46A1;Traf6;ben;key;-;kay;-;Fadd;Diap2;PGRP-LC;Dredd;eff;hep;Rel;UBE2V1;ird5;bsk;Tak1;PGRP-LE	47	FBgn0015509;FBgn0031187;FBgn0243512;FBgn0032880;FBgn0039214;FBgn0028541;FBgn0034068;FBgn0032210;FBgn0037734;FBgn0283468;FBgn0010247;FBgn0037384;FBgn0031857;FBgn0015321;FBgn0033388;FBgn0001297;FBgn0015247;FBgn0011217;FBgn0014018	Cul1;USP2;DDX43;TM9SF2;USP34;TM9SF4;FAF1;CYLD;trbd;fbxw1;Parp;RNF4;RNF31;Ubc4;SLC46A1;kay;Diap2;eff;Rel	19	FBgn0243512;FBgn0032880;FBgn0028541;FBgn0031857;FBgn0033388;FBgn0001297;FBgn0014018	DDX43;TM9SF2;TM9SF4;RNF31;SLC46A1;kay;Rel	7	FBgn0015509;FBgn0031187;FBgn0039214;FBgn0034068;FBgn0032210;FBgn0037734;FBgn0283468;FBgn0010247;FBgn0037384;FBgn0015321;FBgn0015247;FBgn0011217	Cul1;USP2;USP34;FAF1;CYLD;trbd;fbxw1;Parp;RNF4;Ubc4;Diap2;eff	12
Insulin-like Receptor Signaling Pathway	Insulin-like Receptor Signaling Pathway	65	0.312529	1.74551	0.000945802	0.00504428	0.00365046	8998	tags=100%, list=69%, signal=31%	FBgn0030802;FBgn0263593;FBgn0031006;FBgn0086779;FBgn0011573;FBgn0259483;FBgn0023001;FBgn0029152;FBgn0035626;FBgn0001257;FBgn0021796;FBgn0001233;FBgn0264691;FBgn0016756;FBgn0033935;FBgn0039858;FBgn0086371;FBgn0283472;FBgn0283499;FBgn0010379;FBgn0261560;FBgn0036844;FBgn0262656;FBgn0000659;FBgn0041191;FBgn0020386;FBgn0044047;FBgn0264075;FBgn0004507;FBgn0020622;FBgn0010269;FBgn0041210;FBgn0029840;FBg…	DENR;LPIN1;Rictor;CYTH1;Patj;Mob4;melt;mkrn1;lin-28;ImpL2;Tor;Hsp83;Lst8;Ubp64E;Sin1;CycG;-;Rps6kb1;InR;Akt1;Eif4ebp2;Mkp3;dm;fkh;Rheb;Pdk1;Ilp6;tgo;GlyP;PIK3R1;Dsor1;Hdac4;RPTOR;rl;chico;PIK3CD;Sh2b2;SIK2;sima;drk;foxo;Sik3;CG2199;PIP4K2B;Igf1r;Roc1a;mts;TRIB2;skr-1;Stub1;sgg;TSC2;PPP2R5D;Pten;PPP2R5E;TSC1;Ide;fbxw1;Cul1;-;Fmr1;Pp2A-29B;NCK1;Pprc1;Lar	65	FBgn0011573;FBgn0259483;FBgn0029152;FBgn0035626;FBgn0001257;FBgn0016756;FBgn0086371;FBgn0020386;FBgn0044047;FBgn0029840;FBgn0267487;FBgn0038279;FBgn0027052;FBgn0003371;FBgn0026379;FBgn0283468;FBgn0015509;FBgn0028734;FBgn0010583;FBgn0037248	Patj;Mob4;mkrn1;lin-28;ImpL2;Ubp64E;-;Pdk1;Ilp6;RPTOR;CG2199;Igf1r;Stub1;sgg;Pten;fbxw1;Cul1;Fmr1;NCK1;Pprc1	20	FBgn0001257;FBgn0044047;FBgn0029840;FBgn0038279;FBgn0037248	ImpL2;Ilp6;RPTOR;Igf1r;Pprc1	5	FBgn0011573;FBgn0259483;FBgn0029152;FBgn0035626;FBgn0016756;FBgn0086371;FBgn0020386;FBgn0267487;FBgn0027052;FBgn0003371;FBgn0026379;FBgn0283468;FBgn0015509;FBgn0028734;FBgn0010583	Patj;Mob4;mkrn1;lin-28;Ubp64E;-;Pdk1;CG2199;Stub1;sgg;Pten;fbxw1;Cul1;Fmr1;NCK1	15
JAK-STAT Signaling Pathway	JAK-STAT Signaling Pathway	31	0.186138	0.840075	0.788235	0.788235	0.570433	10634	tags=100%, list=81%, signal=19%	FBgn0030904;FBgn0043903;FBgn0016917;FBgn0004956;FBgn0053542;FBgn0004864;FBgn0259785;FBgn0031055;FBgn0039632;FBgn0003612;FBgn0267487;FBgn0033266;FBgn0011236;FBgn0020279;FBgn0000541;FBgn0015903;FBgn0032956;FBgn0041184;FBgn0266711;FBgn0023212;FBgn0011785;FBgn0010382;FBgn0051716;FBgn0010315;FBgn0035626;FBgn0034793;FBgn0040308;FBgn0016131;FBgn0004107;FBgn0285926;FBgn0043884	-;dome;Stat92E;-;-;hop;ZFY;dome;CUL5;Pias1;CG2199;Socs7;ken;lig;E(bx);-;CUL2;SOCS5;ELOC;Elob;Brwd3;CycE;CNOT4;ccnd1;lin-28;asrij;Prdx4;cdk4;Cdk2;IGF2BP1;mask	31	FBgn0030904;FBgn0004956;FBgn0053542;FBgn0039632;FBgn0003612;FBgn0267487;FBgn0011236;FBgn0000541;FBgn0032956;FBgn0041184;FBgn0023212;FBgn0051716;FBgn0035626;FBgn0285926	-;-;-;CUL5;Pias1;CG2199;ken;E(bx);CUL2;SOCS5;Elob;CNOT4;lin-28;IGF2BP1	14	FBgn0030904;FBgn0053542;FBgn0041184	-;-;SOCS5	3	FBgn0004956;FBgn0039632;FBgn0003612;FBgn0267487;FBgn0011236;FBgn0000541;FBgn0032956;FBgn0023212;FBgn0051716;FBgn0035626;FBgn0285926	-;CUL5;Pias1;CG2199;ken;E(bx);CUL2;Elob;CNOT4;lin-28;IGF2BP1	11
Notch Signaling Pathway	Notch Signaling Pathway	68	0.189409	1.06924	0.295764	0.430202	0.311331	2745	tags=32%, list=21%, signal=26%	FBgn0000463;FBgn0051665;FBgn0284421;FBgn0039734;FBgn0053198;FBgn0004197;FBgn0004647;FBgn0002643;FBgn0039234;FBgn0031458;FBgn0004837;FBgn0259984;FBgn0040334;FBgn0033901;FBgn0000524;FBgn0021874;FBgn0027932;FBgn0031661;FBgn0028582;FBgn0029082;FBgn0002932;FBgn0085451;FBgn0031760;FBgn0002592;FBgn0265630;FBgn0037270;FBgn0024291;FBgn0000547;FBgn0034180;FBgn0035142;FBgn0000077;FBgn0015772;FBgn0263933;FBg…	Dl;EYS;Psn;Tace;pen-2;Ser;N;mam;nct;aph-1;Su(H);ADAM10;TSPAN33;O-fut1;dx;Nle;-;Gmd;Epn2;NPHS1;neur;ARID4B;Tspan17;m2;sno;eIF3-S5-1;Sir2;HMCN1;EHBP1;HIPK2;amx;BMP2K;ebi;rumi;mib1;fng;ADAM10;-;Fkbp14;USP10;-;Tspan33;eIF-3p40;-;ndfip1;numb;crb;EPS15L1;itsn1;Uvrag;Usp46;mig-15;Csmd3;Su(dx);Traf6;Xxylt1;insv;H;phyl;ARRB1;malpha;Nedd4;CycG;l(2)gl;l(2)gd1;pigs;cblb;Gxylt2	68	FBgn0000463;FBgn0039734;FBgn0053198;FBgn0004197;FBgn0004837;FBgn0259984;FBgn0040334;FBgn0033901;FBgn0021874;FBgn0031661;FBgn0028582;FBgn0029082;FBgn0265630;FBgn0037270;FBgn0000547;FBgn0086253;FBgn0011591;FBgn0028515;FBgn0052479;FBgn0031089;FBgn0037848;FBgn0260440;FBgn0002973;FBgn0259685;FBgn0035060;FBgn0023388;FBgn0039025;FBgn0031879;FBgn0003557;FBgn0031434;FBgn0013725;FBgn0002732;FBgn0259174	Dl;Tace;pen-2;Ser;Su(H);ADAM10;TSPAN33;O-fut1;Nle;Gmd;Epn2;NPHS1;sno;eIF3-S5-1;HMCN1;rumi;fng;-;USP10;-;Tspan33;-;numb;crb;EPS15L1;itsn1;Usp46;Csmd3;Su(dx);insv;phyl;malpha;Nedd4	33	FBgn0259984;FBgn0040334;FBgn0033901;FBgn0021874;FBgn0031661;FBgn0037270;FBgn0000547;FBgn0086253;FBgn0011591;FBgn0028515;FBgn0031089;FBgn0037848;FBgn0260440;FBgn0259685;FBgn0003557;FBgn0002732	ADAM10;TSPAN33;O-fut1;Nle;Gmd;eIF3-S5-1;HMCN1;rumi;fng;-;-;Tspan33;-;crb;Su(dx);malpha	16	FBgn0000463;FBgn0039734;FBgn0053198;FBgn0004197;FBgn0004837;FBgn0028582;FBgn0029082;FBgn0265630;FBgn0052479;FBgn0002973;FBgn0035060;FBgn0023388;FBgn0039025;FBgn0031879;FBgn0031434;FBgn0013725;FBgn0259174	Dl;Tace;pen-2;Ser;Su(H);Epn2;NPHS1;sno;USP10;numb;EPS15L1;itsn1;Usp46;Csmd3;insv;phyl;Nedd4	17
Pvr Signaling Pathway	Pvr Signaling Pathway	36	0.446745	2.04905	0.000104141	0.00166626	0.00120585	5138	tags=64%, list=39%, signal=39%	FBgn0001965;FBgn0261560;FBgn0003205;FBgn0010333;FBgn0030964;FBgn0000097;FBgn0283472;FBgn0010379;FBgn0032409;FBgn0021796;FBgn0030869;FBgn0085407;FBgn0010269;FBgn0003079;FBgn0003256;FBgn0031888;FBgn0010341;FBgn0015513;FBgn0030018;FBgn0032006;FBgn0024811;FBgn0000229;FBgn0004638;FBgn0015296;FBgn0040068;FBgn0015279;FBgn0028717;FBgn0010303;FBgn0015402;FBgn0004370;FBgn0005198;FBgn0267487;FBgn0004390;FBg…	Sos;Eif4ebp2;Ras85D;Rac1;-;aop;Rps6kb1;Akt1;Elmo1;Tor;SOCS7;-;Dsor1;phl;rl;-;Cdc42;Dock1;slpr;Flt1;Crk;bsk;drk;SHC3;Vav;PIK3CD;Sh2b2;hep;KSR2;Ptp10D;TSC2;CG2199;RasGAP1;Ptp10D;TSC1;-	36	FBgn0000097;FBgn0085407;FBgn0015513;FBgn0267487;FBgn0004390	aop;-;Dock1;CG2199;RasGAP1	5	FBgn0000097;FBgn0085407;FBgn0015513;FBgn0004390	aop;-;Dock1;RasGAP1	4	FBgn0267487	CG2199	1
Sevenless Signaling Pathway	Sevenless Signaling Pathway	31	0.193194	0.871922	0.717647	0.76549	0.553973	5080	tags=68%, list=39%, signal=41%	FBgn0004876;FBgn0086361;FBgn0041184;FBgn0004390;FBgn0003416;FBgn0264959;FBgn0265778;FBgn0004636;FBgn0000414;FBgn0016756;FBgn0262733;FBgn0043884;FBgn0264324;FBgn0003733;FBgn0003205;FBgn0003256;FBgn0001965;FBgn0010269;FBgn0003079;FBgn0003118;FBgn0000382;FBgn0016794;FBgn0000097;FBgn0286070;FBgn0000206;FBgn0004638;FBgn0003870;FBgn0003366;FBgn0015402;FBgn0013725;FBgn0003410	Tesk1;Ppm1b;SOCS5;RasGAP1;PLCG1;Src42A;RAPGEF2;R;Dab;Ubp64E;Src64B;mask;DOCK3;tor;Ras85D;rl;Sos;Dsor1;phl;pnt;csw;dos;aop;CNKSR2;boss;drk;ttk;sev;KSR2;phyl;sina	31	FBgn0004876;FBgn0086361;FBgn0041184;FBgn0004390;FBgn0003416;FBgn0265778;FBgn0016756;FBgn0016794;FBgn0000097;FBgn0000206;FBgn0013725;FBgn0003410	Tesk1;Ppm1b;SOCS5;RasGAP1;PLCG1;RAPGEF2;Ubp64E;dos;aop;boss;phyl;sina	12	FBgn0041184;FBgn0004390;FBgn0003416;FBgn0016794;FBgn0000097	SOCS5;RasGAP1;PLCG1;dos;aop	5	FBgn0004876;FBgn0086361;FBgn0265778;FBgn0016756;FBgn0000206;FBgn0013725;FBgn0003410	Tesk1;Ppm1b;RAPGEF2;Ubp64E;boss;phyl;sina	7
TNFalpha-Eiger Signaling Pathway	TNFalpha-Eiger Signaling Pathway	22	0.229194	0.930476	0.570248	0.651712	0.471634	10071	tags=100%, list=77%, signal=23%	FBgn0030941;FBgn0265464;FBgn0010909;FBgn0086358;FBgn0032682;FBgn0024326;FBgn0026323;FBgn0000229;FBgn0039734;FBgn0033483;FBgn0010303;FBgn0261524;FBgn0034314;FBgn0032210;FBgn0040294;FBgn0035601;FBgn0000173;FBgn0040078;FBgn0011297;FBgn0030674;FBgn0035437;FBgn0243512	wgn;Traf6;mig-15;-;grnd;Map2k4;Tak1;bsk;Tace;egr;hep;Map2k3;TRAIP;CYLD;SH3RF3;UBE2V1;ben;pont;l(2)not;Huwe1;STRIP1;DDX43	22	FBgn0032682;FBgn0039734;FBgn0261524;FBgn0034314;FBgn0032210;FBgn0040078;FBgn0035437;FBgn0243512	grnd;Tace;Map2k3;TRAIP;CYLD;pont;STRIP1;DDX43	8	FBgn0032682;FBgn0261524;FBgn0243512	grnd;Map2k3;DDX43	3	FBgn0039734;FBgn0034314;FBgn0032210;FBgn0040078;FBgn0035437	Tace;TRAIP;CYLD;pont;STRIP1	5
Toll Signaling Pathway	Toll Signaling Pathway	54	0.260486	1.39412	0.054026	0.144069	0.104261	4307	tags=54%, list=33%, signal=36%	FBgn0025574;FBgn0040206;FBgn0000250;FBgn0031676;FBgn0010602;FBgn0039214;FBgn0027603;FBgn0001139;FBgn0001990;FBgn0260632;FBgn0003495;FBgn0035379;FBgn0033402;FBgn0034476;FBgn0011274;FBgn0003882;FBgn0261526;FBgn0036978;FBgn0262473;FBgn0010441;FBgn0051217;FBgn0030051;FBgn0030925;FBgn0030926;FBgn0040323;FBgn0040321;FBgn0000808;FBgn0039102;FBgn0039494;FBgn0003450;FBgn0000533;FBgn0030310;FBgn0003089;FBg…	Pli;ARRB1;cact;CSTLP1;Ube2i;USP34;SENP1;gro;wek;dl;spz;spz5;MYD88;Toll-7;Dif;tub;NT1;TLR6;Tl;pll;modSP;snk;Hayan;psh;GNBP1;GNBP3;gd;ea;ea;snk;ea;PGRP-SA;pip;Jon99Cii;Jon99Cii;ndl;-;Spn27A;Spn42Dd;Spn88Ea;Gprk2;sae1;fbxw1;DICER1;Doa;Hrs;Traf6;HERC4;SUMO3;RNF4;cactin;Pitslre;uba2-b;PTPN23	54	FBgn0039214;FBgn0260632;FBgn0035379;FBgn0034476;FBgn0011274;FBgn0261526;FBgn0030051;FBgn0030925;FBgn0040323;FBgn0039494;FBgn0003450;FBgn0030310;FBgn0052382;FBgn0052383;FBgn0002926;FBgn0028988;FBgn0028984;FBgn0283468;FBgn0037384	USP34;dl;spz5;Toll-7;Dif;NT1;snk;Hayan;GNBP1;ea;snk;PGRP-SA;Jon99Cii;Jon99Cii;ndl;Spn42Dd;Spn88Ea;fbxw1;RNF4	19	FBgn0260632;FBgn0011274;FBgn0030925;FBgn0040323;FBgn0039494;FBgn0030310;FBgn0052382;FBgn0052383;FBgn0002926;FBgn0028988;FBgn0028984	dl;Dif;Hayan;GNBP1;ea;PGRP-SA;Jon99Cii;Jon99Cii;ndl;Spn42Dd;Spn88Ea	11	FBgn0039214;FBgn0035379;FBgn0034476;FBgn0261526;FBgn0030051;FBgn0003450;FBgn0283468;FBgn0037384	USP34;spz5;Toll-7;NT1;snk;snk;fbxw1;RNF4	8
Torso Signaling Pathway	Torso Signaling Pathway	31	0.265427	1.19792	0.193577	0.309723	0.224142	4706	tags=65%, list=36%, signal=41%	FBgn0262733;FBgn0004907;FBgn0262582;FBgn0004638;FBgn0015296;FBgn0015402;FBgn0000166;FBgn0003079;FBgn0010269;FBgn0003256;FBgn0003733;FBgn0016794;FBgn0000382;FBgn0005390;FBgn0001139;FBgn0003751;FBgn0261016;FBgn0004636;FBgn0004650;FBgn0003867;FBgn0001965;FBgn0003205;FBgn0286070;FBgn0013323;FBgn0031450;FBgn0004390;FBgn0040206;FBgn0005695;FBgn0261268;FBgn0003969;FBgn0014388	Src64B;14-3-3zeta;cic;drk;SHC3;KSR2;bcd;phl;Dsor1;rl;tor;dos;csw;-;gro;trk;-;R;-;tsl;Sos;Ras85D;CNKSR2;-;Hrs;RasGAP1;ARRB1;gcl;cul3a;RASA1;sty	31	FBgn0016794;FBgn0003751;FBgn0261016;FBgn0004650;FBgn0013323;FBgn0004390;FBgn0261268;FBgn0003969	dos;trk;-;-;-;RasGAP1;cul3a;RASA1	8	FBgn0016794;FBgn0003751;FBgn0004390;FBgn0003969	dos;trk;RasGAP1;RASA1	4	FBgn0261016;FBgn0004650;FBgn0013323;FBgn0261268	-;-;-;cul3a	4
Wnt-TCF Signaling Pathway	Wnt-TCF Signaling Pathway	88	0.199671	1.2414	0.107929	0.241819	0.175	10016	tags=99%, list=77%, signal=23%	FBgn0031902;FBgn0001085;FBgn0085432;FBgn0284084;FBgn0000117;FBgn0016797;FBgn0004360;FBgn0000119;FBgn0043900;FBgn0000499;FBgn0039907;FBgn0069242;FBgn0004957;FBgn0260855;FBgn0264389;FBgn0030341;FBgn0036141;FBgn0045866;FBgn0029709;FBgn0034372;FBgn0032446;FBgn0005427;FBgn0265102;FBgn0004177;FBgn0002413;FBgn0001324;FBgn0034709;FBgn0041604;FBgn0035142;FBgn0250823;FBgn0003415;FBgn0004889;FBgn0016756;FBg…	Wnt6;fz;pan;wg;arm;fz2;Wnt2;Lrp6;pygo;dsh;lgs;eca;por;sec22bb;Tmed5;TMED7;wls;bai;Tmed2;UBXN6;Ift43;ewg;ift122;mts;dco;kto;Tinagl1;GPC4;HIPK2;Csnk1g3;skd;tws;Ubp64E;rnf146;IFT140;NEK2;-;Wdr35;Pp1-87B;dally;trbd;Tcf25;-;Cow;WNK3;CtBP;flw;Ssbp3;RBM15;Usp8;CDC73;CREBBP;KRP85;spen;hyd;Pp1alpha-96A;Tnks;Racgap1;Roc1a;CkIalpha;sgg;Notum;skr-1;SOX1;Nlk;fbxw1;aop;Apc;Sin3a;Axn;Sulf1;TER94;frmd8;Ect2;CDC1…	88	FBgn0001085;FBgn0043900;FBgn0000499;FBgn0039907;FBgn0069242;FBgn0030341;FBgn0045866;FBgn0029709;FBgn0034372;FBgn0032446;FBgn0265102;FBgn0001324;FBgn0034709;FBgn0250823;FBgn0016756;FBgn0036897;FBgn0260933;FBgn0029970;FBgn0037734;FBgn0027549;FBgn0039054;FBgn0037098;FBgn0038862;FBgn0086356;FBgn0003371;FBgn0011817;FBgn0283468;FBgn0000097;FBgn0040271;FBgn0039282;FBgn0003041;FBgn0025781;FBgn0261524;FBg…	fz;pygo;dsh;lgs;eca;TMED7;bai;Tmed2;UBXN6;Ift43;ift122;kto;Tinagl1;Csnk1g3;Ubp64E;rnf146;IFT140;NEK2;trbd;Tcf25;Cow;WNK3;Usp8;Racgap1;sgg;Nlk;fbxw1;aop;Sulf1;frmd8;Ect2;CDC16;Map2k3;phyl;Cul1;RANBP3	36	FBgn0001085;FBgn0069242;FBgn0030341;FBgn0045866;FBgn0029709;FBgn0034709;FBgn0029970;FBgn0000097;FBgn0261524	fz;eca;TMED7;bai;Tmed2;Tinagl1;NEK2;aop;Map2k3	9	FBgn0043900;FBgn0000499;FBgn0039907;FBgn0034372;FBgn0032446;FBgn0265102;FBgn0001324;FBgn0250823;FBgn0016756;FBgn0036897;FBgn0260933;FBgn0037734;FBgn0027549;FBgn0039054;FBgn0037098;FBgn0038862;FBgn0086356;FBgn0003371;FBgn0011817;FBgn0283468;FBgn0040271;FBgn0039282;FBgn0003041;FBgn0025781;FBgn0013725;FBgn0015509;FBgn0039110	pygo;dsh;lgs;UBXN6;Ift43;ift122;kto;Csnk1g3;Ubp64E;rnf146;IFT140;trbd;Tcf25;Cow;WNK3;Usp8;Racgap1;sgg;Nlk;fbxw1;Sulf1;frmd8;Ect2;CDC16;phyl;Cul1;RANBP3	27
